# Supplementary material for: 5-([(Z)-Meth­oxy­imino]{2-[(2-methyl­phen­oxy)meth­yl]phen­yl}meth­yl)-1,3,4-oxa­diazole-2(3H)-thione dimethyl sulfoxide monosolvate
Source: IUCrdata. 2023 Mar 28;8(Pt 3):x230237. doi: 10.1107/S2414314623002377 (PMC10171329; doi:10.1107/S2414314623002377)
Supplement: Supplementary file 1 [file x-08-x230237-sup1.cif]

##############################################################################
#                                                                            #
# This CIF contains the data for a data article accepted for                 #
# publication in IUCrData. It conforms to the requirements of                #
# Notes for Authors for IUCrData, and has been                               #
# peer reviewed under the auspices of IUCrData.                              #
#                                                                            #
# Full details of the Crystallographic Information File format               #
# are given in the paper "The Crystallographic Information File (CIF):       #
# a New Standard Archive File for Crystallography" by S. R. Hall, F. H.      #
# Allen and I. D. Brown [Acta Cryst. (1991), A47, 655-685].                  #
#                                                                            #
# The current version of the core CIF dictionary is obtainable from          #
# ftp://ftp.iucr.org/pub/cif_core.dic.                                       #
#                                                                            #
# Software is freely available for graphical display of the structure(s)     #
# in this CIF. For information consult the CIF software page                 #
# http://www.iucr.org/resources/cif/software.                                #
#                                                                            #
# This file may be used for bona fide research purposes within the           #
# scientific community so long as proper attribution is given to the data    # 
# article from which it was obtained.                                        #
#                                                                            #
##############################################################################
data_I
_audit_creation_method
;
Olex2 1.5
(compiled 2022.04.07 svn.rca3783a0 for OlexSys, GUI svn.r6498)
;
_journal_date_recd_electronic     2023-02-27
_journal_date_accepted     2023-03-11
_journal_name_full     'IUCrData'
_journal_year     2023
_journal_volume     8
_journal_issue      3
_journal_page_first     0
_journal_page_last     0
_journal_paper_category     HO
_journal_paper_doi     10.1107/S2414314623002377
_journal_coeditor_code     BT4133
_publ_contact_author_name     'Chetan Shrimandhar Shripanavar'
_publ_contact_author_address
;
Chenshri Research Laboratory (OPC) Private Limited, Pattankudi (Karnataka)-
591238, India
;
_publ_contact_author_email     'chetan4679@googlemail.com'
_publ_contact_author_fax     ?
_publ_contact_author_phone     ?
_publ_section_title
;\
5-([(<i>Z</i>)-Methoxyimino]{2-[(2-methylphenoxy)methyl]phenyl}methyl)-1,3,4-\
oxadiazole-2(3<i>H</i>)-thione dimethyl sulfoxide monosolvate
;
loop_
    _publ_author_name
    _publ_author_footnote
    _publ_author_address
    'Shripanavar, Chetan Shrimandhar' .
;
Chenshri Research Laboratory (OPC) Private Limited, Pattankudi (Karnataka)-
591238,
India
;
    'Balerao, Rishik' .
;
Thomas Jefferson High School for Science and Technology, 6560 Braddock Rd
Alexandria VA 22312,
USA
;
    'Butcher, Ray J.' .
;
Department of Chemistry, Howard University, 525 College Street NW, Washington DC
20059,
USA
;
_publ_section_synopsis
;
The title compound crystallizes in the monoclinic space group
<i>P</i>2~1~<i>/c</i> with one molecule in the asymmetric unit. In the
crystal, <i>C</i>~1~^1^(9) chains of C---H...O interactions are formed,
propogating in the <i>c</i>-axis direction. The N---H hydrogen atom forms a
strong hydrogen bond with the oxygen atom of a DMSO solvate molecule.
;
_chemical_name_systematic
;\
5-([(<i>Z</i>)-Methoxyimino]{2-[(2-methylphenoxy)methyl]phenyl}methyl)-\
1,3,4-oxadiazole-2(3<i>H</i>)-thione dimethyl sulfoxide monosolvate
;
_chemical_name_common     ?
_chemical_formula_moiety     'C18 H17 N3 O3 S, C2 H6 O S'
_chemical_formula_sum     'C20 H23 N3 O4 S2'
_chemical_formula_iupac     'C18 H17 N3 O3 S, C2 H6 O S'
_chemical_formula_weight     433.53
_chemical_melting_point     ?
_space_group_crystal_system     monoclinic
_space_group_name_H-M_alt     'P 1 21/c 1'
_space_group_name_Hall     '-P 2ybc'
loop_
    _space_group_symop_operation_xyz
    'x, y, z'
    '-x, y+1/2, -z+1/2'
    '-x, -y, -z'
    'x, -y-1/2, z-1/2'
_cell_length_a     27.0233(2)
_cell_length_b     9.00367(9)
_cell_length_c     8.96199(8)
_cell_angle_alpha     90
_cell_angle_beta     94.2689(8)
_cell_angle_gamma     90
_cell_volume     2174.48(3)
_cell_formula_units_Z     4
_cell_measurement_reflns_used     48963
_cell_measurement_theta_min     3.2490
_cell_measurement_theta_max     78.6510
_cell_measurement_temperature     100.15
_exptl_crystal_description     plate
_exptl_crystal_colour     colorless
_exptl_crystal_size_max     0.37
_exptl_crystal_size_mid     0.25
_exptl_crystal_size_min     0.09
_exptl_crystal_density_diffrn     1.324
_exptl_crystal_density_meas     ?
_exptl_crystal_density_method     ?
_exptl_crystal_F_000     912
_exptl_absorpt_coefficient_mu     2.481
_exptl_absorpt_correction_type     multi-scan
_exptl_absorpt_process_details
;
(CrysAlisPro; Rigaku OD, 2022)
;
_exptl_absorpt_correction_T_min     0.49540
_exptl_absorpt_correction_T_max     1.00000
_diffrn_ambient_temperature     100.15
_diffrn_source     'micro-focus sealed X-ray tube'
_diffrn_radiation_type     CuK\a
_diffrn_radiation_wavelength     1.54184
_diffrn_measurement_device_type     'XtaLAB Synergy, Dualflex, HyPix CCD'
_diffrn_measurement_method     '\w scans'
_diffrn_detector_area_resol_mean     ?
_diffrn_reflns_number     79202
_diffrn_reflns_av_R_equivalents     0.0698
_diffrn_reflns_av_unetI/netI     0.0212
_diffrn_reflns_theta_min     3.280
_diffrn_reflns_theta_max     78.949
_diffrn_reflns_theta_full     67.684
_diffrn_measured_fraction_theta_max     0.978
_diffrn_measured_fraction_theta_full     0.999
_diffrn_reflns_limit_h_min     -32
_diffrn_reflns_limit_h_max     34
_diffrn_reflns_limit_k_min     -11
_diffrn_reflns_limit_k_max     9
_diffrn_reflns_limit_l_min     -11
_diffrn_reflns_limit_l_max     11
_refine_special_details
;
 A riding model was used for the H atoms
attached to C with atomic displacement parameters = 1.2<i>U</i>~eq~(C)
[1.5<i>U</i>~eq~(C) for methyl groups] while the N---H hydrogen atom was
refined isotropically.
;
_reflns_number_total     4606
_reflns_number_gt     4232
_reflns_threshold_expression     'I > 2\s(I)'
_refine_ls_structure_factor_coef     Fsqd
_refine_ls_matrix_type     full
_refine_ls_R_factor_all     0.0573
_refine_ls_R_factor_gt     0.0535
_refine_ls_wR_factor_gt     0.1623
_refine_ls_wR_factor_ref     0.1659
_refine_ls_goodness_of_fit_ref     1.092
_refine_ls_restrained_S_all     1.092
_refine_ls_number_reflns     4606
_refine_ls_number_parameters     270
_refine_ls_number_restraints     0
_refine_ls_hydrogen_treatment     mixed
_refine_ls_weighting_scheme     calc
_refine_ls_weighting_details
              'w=1/[\s^2^(Fo^2^)+(0.0740P)^2^+4.3637P] where P=(Fo^2^+2Fc^2^)/3'
_atom_sites_solution_hydrogens     mixed
_atom_sites_solution_primary     ?
_atom_sites_solution_secondary     ?
_refine_ls_shift/su_max     0.001
_refine_ls_shift/su_mean     0.000
_refine_diff_density_max     0.920
_refine_diff_density_min     -0.419
_refine_ls_extinction_method     none
_refine_ls_extinction_coef     .
loop_
    _atom_type_symbol
    _atom_type_description
    _atom_type_scat_dispersion_real
    _atom_type_scat_dispersion_imag
    _atom_type_scat_source
    'C' 'C' 0.0181 0.0091
                         'International Tables Vol C Tables 4.2.6.8 and 6.1.1.4'
    'H' 'H' 0.0000 0.0000
                         'International Tables Vol C Tables 4.2.6.8 and 6.1.1.4'
    'N' 'N' 0.0311 0.0180
                         'International Tables Vol C Tables 4.2.6.8 and 6.1.1.4'
    'O' 'O' 0.0492 0.0322
                         'International Tables Vol C Tables 4.2.6.8 and 6.1.1.4'
    'S' 'S' 0.3331 0.5567
                         'International Tables Vol C Tables 4.2.6.8 and 6.1.1.4'
_computing_data_collection
;
CrysAlisPro 1.171.42.61a (Rigaku OD, 2022)
;
_computing_cell_refinement
;
CrysAlisPro 1.171.42.61a (Rigaku OD, 2022)
;
_computing_data_reduction
;
CrysAlisPro 1.171.42.61a (Rigaku OD, 2022)
;
_computing_structure_solution
;
<i>SHELXT</i> (Sheldrick, 2015b)
;
_computing_structure_refinement
;
<i>SHELXL2018/3</i> (Sheldrick, 2015a)
;
_computing_molecular_graphics
;
Olex2 1.5 (Dolomanov <i>et al.</i>,  2009)
;
_computing_publication_material
;
Olex2 1.5 (Dolomanov <i>et al.</i>,  2009)
;
loop_
    _atom_site_type_symbol
    _atom_site_label
    _atom_site_fract_x
    _atom_site_fract_y
    _atom_site_fract_z
    _atom_site_U_iso_or_equiv
    _atom_site_adp_type
    _atom_site_calc_flag
    _atom_site_occupancy
    _atom_site_disorder_assembly
    _atom_site_disorder_group
    S S2 0.93981(2) 0.70551(7) 0.33974(7) 0.02729(19) Uani d 1 . .
    S S1 0.92357(3) 0.20933(8) 0.46944(8) 0.03022(19) Uani d 1 . .
    O O1 0.84852(7) 0.2364(2) 0.6449(2) 0.0247(4) Uani d 1 . .
    O O2 0.74155(7) 0.1493(2) 0.9232(2) 0.0278(4) Uani d 1 . .
    O O3 0.64096(7) 0.4321(2) 0.6557(2) 0.0296(4) Uani d 1 . .
    O O4 0.93495(8) 0.6691(2) 0.5039(2) 0.0323(5) Uani d 1 . .
    N N1 0.84213(8) 0.4796(2) 0.6822(3) 0.0258(5) Uani d 1 . .
    N N2 0.88048(8) 0.4488(3) 0.5933(3) 0.0267(5) Uani d 1 . .
    H H2 0.9011(17) 0.526(5) 0.549(5) 0.069(14) Uiso d 1 . .
    N N3 0.77856(8) 0.1748(2) 0.8257(2) 0.0250(5) Uani d 1 . .
    C C1 0.88506(10) 0.3029(3) 0.5679(3) 0.0253(5) Uani d 1 . .
    C C2 0.82475(9) 0.3499(3) 0.7106(3) 0.0235(5) Uani d 1 . .
    C C3 0.78482(10) 0.3154(3) 0.8061(3) 0.0234(5) Uani d 1 . .
    C C4 0.73450(11) -0.0083(3) 0.9332(3) 0.0316(6) Uani d 1 . .
    H H4A 0.711008 -0.029760 1.008586 0.047 Uiso calc 1 . .
    H H4B 0.766353 -0.056211 0.961975 0.047 Uiso calc 1 . .
    H H4C 0.721321 -0.046597 0.835861 0.047 Uiso calc 1 . .
    C C5 0.75704(10) 0.4374(3) 0.8746(3) 0.0234(5) Uani d 1 . .
    C C6 0.78357(10) 0.5348(3) 0.9721(3) 0.0265(5) Uani d 1 . .
    H H6 0.818646 0.526881 0.986990 0.032 Uiso calc 1 . .
    C C7 0.75861(11) 0.6433(3) 1.0473(3) 0.0296(6) Uani d 1 . .
    H H7 0.776578 0.708605 1.114703 0.036 Uiso calc 1 . .
    C C8 0.70765(11) 0.6562(3) 1.0241(3) 0.0304(6) Uani d 1 . .
    H H8 0.690546 0.729492 1.076587 0.036 Uiso calc 1 . .
    C C9 0.68135(10) 0.5619(3) 0.9237(3) 0.0281(6) Uani d 1 . .
    H H9 0.646474 0.573439 0.905669 0.034 Uiso calc 1 . .
    C C10 0.70567(10) 0.4506(3) 0.8493(3) 0.0248(5) Uani d 1 . .
    C C11 0.67522(10) 0.3450(3) 0.7495(3) 0.0275(6) Uani d 1 . .
    H H11A 0.697051 0.286843 0.687417 0.033 Uiso calc 1 . .
    H H11B 0.656964 0.275053 0.810603 0.033 Uiso calc 1 . .
    C C12 0.60536(10) 0.3565(3) 0.5680(3) 0.0281(6) Uani d 1 . .
    C C13 0.59919(11) 0.2033(3) 0.5694(4) 0.0331(6) Uani d 1 . .
    H H13 0.620853 0.142935 0.631872 0.040 Uiso calc 1 . .
    C C14 0.56100(12) 0.1388(4) 0.4785(4) 0.0398(7) Uani d 1 . .
    H H14 0.556604 0.034137 0.479031 0.048 Uiso calc 1 . .
    C C15 0.52973(13) 0.2257(4) 0.3882(4) 0.0468(8) Uani d 1 . .
    H H15 0.503516 0.181535 0.326974 0.056 Uiso calc 1 . .
    C C16 0.53654(13) 0.3779(4) 0.3866(4) 0.0458(8) Uani d 1 . .
    H H16 0.514667 0.437152 0.323659 0.055 Uiso calc 1 . .
    C C17 0.57434(11) 0.4464(4) 0.4742(4) 0.0353(6) Uani d 1 . .
    C C18 0.58288(13) 0.6118(4) 0.4704(5) 0.0477(9) Uani d 1 . .
    H H18A 0.555770 0.659212 0.409096 0.072 Uiso calc 1 . .
    H H18B 0.614445 0.632245 0.427202 0.072 Uiso calc 1 . .
    H H18C 0.583968 0.651520 0.572391 0.072 Uiso calc 1 . .
    C C19 0.98058(11) 0.5696(4) 0.2734(3) 0.0349(6) Uani d 1 . .
    H H19A 1.014221 0.586410 0.318900 0.052 Uiso calc 1 . .
    H H19B 0.980684 0.577262 0.164293 0.052 Uiso calc 1 . .
    H H19C 0.969320 0.470396 0.300279 0.052 Uiso calc 1 . .
    C C20 0.88338(11) 0.6408(4) 0.2451(4) 0.0385(7) Uani d 1 . .
    H H20A 0.855370 0.697025 0.279692 0.058 Uiso calc 1 . .
    H H20B 0.879052 0.535046 0.266733 0.058 Uiso calc 1 . .
    H H20C 0.884759 0.654678 0.137066 0.058 Uiso calc 1 . .
loop_
    _atom_site_aniso_label
    _atom_site_aniso_U_11
    _atom_site_aniso_U_22
    _atom_site_aniso_U_33
    _atom_site_aniso_U_12
    _atom_site_aniso_U_13
    _atom_site_aniso_U_23
    S2 0.0319(4) 0.0229(3) 0.0273(3) -0.0070(2) 0.0040(3) 0.0002(2)
    S1 0.0311(4) 0.0309(4) 0.0289(4) 0.0015(3) 0.0036(3) -0.0026(3)
    O1 0.0276(9) 0.0187(9) 0.0277(9) -0.0018(7) 0.0025(7) -0.0005(7)
    O2 0.0350(10) 0.0162(9) 0.0332(10) -0.0029(7) 0.0085(8) 0.0020(7)
    O3 0.0259(9) 0.0240(10) 0.0378(11) -0.0017(7) -0.0040(8) 0.0012(8)
    O4 0.0410(11) 0.0297(10) 0.0268(10) -0.0105(8) 0.0069(8) -0.0031(8)
    N1 0.0278(11) 0.0208(11) 0.0287(11) -0.0013(8) 0.0021(9) 0.0036(9)
    N2 0.0280(11) 0.0239(11) 0.0285(11) -0.0031(9) 0.0041(9) 0.0016(9)
    N3 0.0285(11) 0.0208(10) 0.0256(11) -0.0022(8) 0.0029(9) 0.0009(9)
    C1 0.0274(13) 0.0249(13) 0.0231(12) -0.0021(10) -0.0012(10) 0.0023(10)
    C2 0.0265(12) 0.0181(12) 0.0254(12) 0.0014(9) -0.0006(10) 0.0002(9)
    C3 0.0257(12) 0.0186(12) 0.0253(12) -0.0014(9) -0.0016(10) 0.0013(9)
    C4 0.0433(16) 0.0171(12) 0.0352(15) -0.0072(11) 0.0087(12) -0.0006(11)
    C5 0.0303(13) 0.0137(11) 0.0262(12) -0.0012(9) 0.0015(10) 0.0037(9)
    C6 0.0304(13) 0.0182(12) 0.0300(13) -0.0013(10) -0.0034(10) 0.0047(10)
    C7 0.0413(15) 0.0161(12) 0.0305(14) -0.0011(10) -0.0039(11) 0.0015(10)
    C8 0.0401(15) 0.0153(12) 0.0360(15) 0.0011(11) 0.0048(12) 0.0029(10)
    C9 0.0299(13) 0.0187(12) 0.0359(14) 0.0002(10) 0.0035(11) 0.0028(10)
    C10 0.0295(13) 0.0165(12) 0.0284(13) -0.0030(9) 0.0019(10) 0.0036(10)
    C11 0.0259(13) 0.0206(12) 0.0355(14) -0.0011(10) -0.0008(11) 0.0019(11)
    C12 0.0237(12) 0.0306(14) 0.0300(13) -0.0025(10) 0.0027(10) -0.0047(11)
    C13 0.0292(14) 0.0316(15) 0.0384(16) -0.0012(11) 0.0025(12) -0.0067(12)
    C14 0.0343(15) 0.0355(17) 0.0497(19) -0.0050(12) 0.0035(13) -0.0137(14)
    C15 0.0359(17) 0.051(2) 0.051(2) -0.0069(15) -0.0074(14) -0.0135(16)
    C16 0.0384(17) 0.049(2) 0.0479(19) -0.0031(15) -0.0100(14) -0.0001(16)
    C17 0.0302(14) 0.0368(16) 0.0382(16) -0.0017(12) -0.0018(12) 0.0016(13)
    C18 0.0419(18) 0.0383(18) 0.060(2) -0.0029(14) -0.0146(15) 0.0120(16)
    C19 0.0339(15) 0.0394(17) 0.0316(14) -0.0002(12) 0.0049(11) -0.0022(12)
    C20 0.0313(15) 0.0426(18) 0.0406(17) -0.0074(13) -0.0038(12) 0.0057(14)
_geom_special_details
;
 All esds (except the esd in the dihedral angle between two l.s. planes)
 are estimated using the full covariance matrix.  The cell esds are taken
 into account individually in the estimation of esds in distances, angles
 and torsion angles; correlations between esds in cell parameters are only
 used when they are defined by crystal symmetry.  An approximate (isotropic)
 treatment of cell esds is used for estimating esds involving l.s. planes.
;
loop_
    _geom_bond_atom_site_label_1
    _geom_bond_atom_site_label_2
    _geom_bond_site_symmetry_2
    _geom_bond_distance
    _geom_bond_publ_flag
    S2 O4 . 1.523(2) ?
    S2 C19 . 1.778(3) ?
    S2 C20 . 1.787(3) ?
    S1 C1 . 1.645(3) ?
    O1 C1 . 1.382(3) ?
    O1 C2 . 1.364(3) ?
    O2 N3 . 1.395(3) ?
    O2 C4 . 1.436(3) ?
    O3 C11 . 1.436(3) ?
    O3 C12 . 1.376(3) ?
    N1 N2 . 1.382(3) ?
    N1 C2 . 1.291(3) ?
    N2 H2 . 0.99(5) ?
    N2 C1 . 1.340(4) ?
    N3 C3 . 1.291(3) ?
    C2 C3 . 1.460(4) ?
    C3 C5 . 1.488(4) ?
    C4 H4A . 0.9800 ?
    C4 H4B . 0.9800 ?
    C4 H4C . 0.9800 ?
    C5 C6 . 1.398(4) ?
    C5 C10 . 1.395(4) ?
    C6 H6 . 0.9500 ?
    C6 C7 . 1.389(4) ?
    C7 H7 . 0.9500 ?
    C7 C8 . 1.382(4) ?
    C8 H8 . 0.9500 ?
    C8 C9 . 1.393(4) ?
    C9 H9 . 0.9500 ?
    C9 C10 . 1.394(4) ?
    C10 C11 . 1.508(4) ?
    C11 H11A . 0.9900 ?
    C11 H11B . 0.9900 ?
    C12 C13 . 1.390(4) ?
    C12 C17 . 1.400(4) ?
    C13 H13 . 0.9500 ?
    C13 C14 . 1.393(4) ?
    C14 H14 . 0.9500 ?
    C14 C15 . 1.371(5) ?
    C15 H15 . 0.9500 ?
    C15 C16 . 1.383(5) ?
    C16 H16 . 0.9500 ?
    C16 C17 . 1.386(4) ?
    C17 C18 . 1.508(5) ?
    C18 H18A . 0.9800 ?
    C18 H18B . 0.9800 ?
    C18 H18C . 0.9800 ?
    C19 H19A . 0.9800 ?
    C19 H19B . 0.9800 ?
    C19 H19C . 0.9800 ?
    C20 H20A . 0.9800 ?
    C20 H20B . 0.9800 ?
    C20 H20C . 0.9800 ?
loop_
    _geom_angle_atom_site_label_1
    _geom_angle_atom_site_label_2
    _geom_angle_atom_site_label_3
    _geom_angle_site_symmetry_1
    _geom_angle_site_symmetry_3
    _geom_angle
    _geom_angle_publ_flag
    O4 S2 C19 . . 105.99(14) ?
    O4 S2 C20 . . 104.85(13) ?
    C19 S2 C20 . . 98.34(16) ?
    C2 O1 C1 . . 105.6(2) ?
    N3 O2 C4 . . 107.8(2) ?
    C12 O3 C11 . . 117.2(2) ?
    C2 N1 N2 . . 103.4(2) ?
    N1 N2 H2 . . 124(3) ?
    C1 N2 N1 . . 112.2(2) ?
    C1 N2 H2 . . 124(3) ?
    C3 N3 O2 . . 110.7(2) ?
    O1 C1 S1 . . 123.4(2) ?
    N2 C1 S1 . . 131.5(2) ?
    N2 C1 O1 . . 105.1(2) ?
    O1 C2 C3 . . 119.1(2) ?
    N1 C2 O1 . . 113.7(2) ?
    N1 C2 C3 . . 127.1(2) ?
    N3 C3 C2 . . 113.5(2) ?
    N3 C3 C5 . . 126.3(2) ?
    C2 C3 C5 . . 120.1(2) ?
    O2 C4 H4A . . 109.5 ?
    O2 C4 H4B . . 109.5 ?
    O2 C4 H4C . . 109.5 ?
    H4A C4 H4B . . 109.5 ?
    H4A C4 H4C . . 109.5 ?
    H4B C4 H4C . . 109.5 ?
    C6 C5 C3 . . 118.0(2) ?
    C10 C5 C3 . . 121.5(2) ?
    C10 C5 C6 . . 120.4(2) ?
    C5 C6 H6 . . 120.0 ?
    C7 C6 C5 . . 120.0(3) ?
    C7 C6 H6 . . 120.0 ?
    C6 C7 H7 . . 120.0 ?
    C8 C7 C6 . . 120.0(3) ?
    C8 C7 H7 . . 120.0 ?
    C7 C8 H8 . . 120.0 ?
    C7 C8 C9 . . 120.0(3) ?
    C9 C8 H8 . . 120.0 ?
    C8 C9 H9 . . 119.6 ?
    C8 C9 C10 . . 120.7(3) ?
    C10 C9 H9 . . 119.6 ?
    C5 C10 C11 . . 122.4(2) ?
    C9 C10 C5 . . 118.8(2) ?
    C9 C10 C11 . . 118.8(2) ?
    O3 C11 C10 . . 107.6(2) ?
    O3 C11 H11A . . 110.2 ?
    O3 C11 H11B . . 110.2 ?
    C10 C11 H11A . . 110.2 ?
    C10 C11 H11B . . 110.2 ?
    H11A C11 H11B . . 108.5 ?
    O3 C12 C13 . . 124.4(3) ?
    O3 C12 C17 . . 114.8(3) ?
    C13 C12 C17 . . 120.8(3) ?
    C12 C13 H13 . . 120.3 ?
    C12 C13 C14 . . 119.5(3) ?
    C14 C13 H13 . . 120.3 ?
    C13 C14 H14 . . 119.8 ?
    C15 C14 C13 . . 120.3(3) ?
    C15 C14 H14 . . 119.8 ?
    C14 C15 H15 . . 120.2 ?
    C14 C15 C16 . . 119.7(3) ?
    C16 C15 H15 . . 120.2 ?
    C15 C16 H16 . . 119.0 ?
    C15 C16 C17 . . 121.9(3) ?
    C17 C16 H16 . . 119.0 ?
    C12 C17 C18 . . 119.9(3) ?
    C16 C17 C12 . . 117.7(3) ?
    C16 C17 C18 . . 122.3(3) ?
    C17 C18 H18A . . 109.5 ?
    C17 C18 H18B . . 109.5 ?
    C17 C18 H18C . . 109.5 ?
    H18A C18 H18B . . 109.5 ?
    H18A C18 H18C . . 109.5 ?
    H18B C18 H18C . . 109.5 ?
    S2 C19 H19A . . 109.5 ?
    S2 C19 H19B . . 109.5 ?
    S2 C19 H19C . . 109.5 ?
    H19A C19 H19B . . 109.5 ?
    H19A C19 H19C . . 109.5 ?
    H19B C19 H19C . . 109.5 ?
    S2 C20 H20A . . 109.5 ?
    S2 C20 H20B . . 109.5 ?
    S2 C20 H20C . . 109.5 ?
    H20A C20 H20B . . 109.5 ?
    H20A C20 H20C . . 109.5 ?
    H20B C20 H20C . . 109.5 ?
loop_
    _geom_torsion_atom_site_label_1
    _geom_torsion_atom_site_label_2
    _geom_torsion_atom_site_label_3
    _geom_torsion_atom_site_label_4
    _geom_torsion_site_symmetry_1
    _geom_torsion_site_symmetry_2
    _geom_torsion_site_symmetry_3
    _geom_torsion_site_symmetry_4
    _geom_torsion
    _geom_torsion_publ_flag
    O1 C2 C3 N3 . . . . 4.4(3) ?
    O1 C2 C3 C5 . . . . -177.7(2) ?
    O2 N3 C3 C2 . . . . 177.3(2) ?
    O2 N3 C3 C5 . . . . -0.5(4) ?
    O3 C12 C13 C14 . . . . 178.3(3) ?
    O3 C12 C17 C16 . . . . -177.8(3) ?
    O3 C12 C17 C18 . . . . 2.5(4) ?
    N1 N2 C1 S1 . . . . 179.2(2) ?
    N1 N2 C1 O1 . . . . -0.7(3) ?
    N1 C2 C3 N3 . . . . -173.5(3) ?
    N1 C2 C3 C5 . . . . 4.4(4) ?
    N2 N1 C2 O1 . . . . -0.9(3) ?
    N2 N1 C2 C3 . . . . 177.1(2) ?
    N3 C3 C5 C6 . . . . 116.6(3) ?
    N3 C3 C5 C10 . . . . -60.1(4) ?
    C1 O1 C2 N1 . . . . 0.5(3) ?
    C1 O1 C2 C3 . . . . -177.6(2) ?
    C2 O1 C1 S1 . . . . -179.72(19) ?
    C2 O1 C1 N2 . . . . 0.1(3) ?
    C2 N1 N2 C1 . . . . 1.0(3) ?
    C2 C3 C5 C6 . . . . -61.1(3) ?
    C2 C3 C5 C10 . . . . 122.3(3) ?
    C3 C5 C6 C7 . . . . -175.1(2) ?
    C3 C5 C10 C9 . . . . 176.2(2) ?
    C3 C5 C10 C11 . . . . -1.2(4) ?
    C4 O2 N3 C3 . . . . 176.7(2) ?
    C5 C6 C7 C8 . . . . -0.9(4) ?
    C5 C10 C11 O3 . . . . -135.1(2) ?
    C6 C5 C10 C9 . . . . -0.4(4) ?
    C6 C5 C10 C11 . . . . -177.8(2) ?
    C6 C7 C8 C9 . . . . -0.9(4) ?
    C7 C8 C9 C10 . . . . 2.1(4) ?
    C8 C9 C10 C5 . . . . -1.4(4) ?
    C8 C9 C10 C11 . . . . 176.1(2) ?
    C9 C10 C11 O3 . . . . 47.5(3) ?
    C10 C5 C6 C7 . . . . 1.6(4) ?
    C11 O3 C12 C13 . . . . 2.9(4) ?
    C11 O3 C12 C17 . . . . -177.4(2) ?
    C12 O3 C11 C10 . . . . -172.3(2) ?
    C12 C13 C14 C15 . . . . 0.0(5) ?
    C13 C12 C17 C16 . . . . 1.9(5) ?
    C13 C12 C17 C18 . . . . -177.8(3) ?
    C13 C14 C15 C16 . . . . 0.6(5) ?
    C14 C15 C16 C17 . . . . 0.0(6) ?
    C15 C16 C17 C12 . . . . -1.3(5) ?
    C15 C16 C17 C18 . . . . 178.4(4) ?
    C17 C12 C13 C14 . . . . -1.3(4) ?
loop_
    _geom_hbond_atom_site_label_D
    _geom_hbond_atom_site_label_H
    _geom_hbond_atom_site_label_A
    _geom_hbond_site_symmetry_A
    _geom_hbond_distance_DH
    _geom_hbond_distance_HA
    _geom_hbond_distance_DA
    _geom_hbond_angle_DHA
    _geom_hbond_publ_flag
    N2 H2 O4 . 0.99(5) 1.65(5) 2.630(3) 170(4) yes
    C4 H4A O3 4_566 0.98 2.54 3.404(4) 146.6 yes
    C11 H11A N3 . 0.99 2.65 3.214(3) 116.7 yes
    C20 H20C O4 4_575 0.98 2.45 3.161(4) 128.8 yes
_shelx_space_group_comment
;
The symmetry employed for this shelxl refinement is uniquely defined
by the following loop, which should always be used as a source of
symmetry information in preference to the above space-group names.
They are only intended as comments.
;
_shelx_estimated_absorpt_T_min     ?
_shelx_estimated_absorpt_T_max     ?
_shelx_hkl_file
;
   0   0  -1 9.63707 23.7834  36
   0   0  -1 7.75233 28.3995   1
   0   0   1 25.0369 25.1379  30
   0   0  -2 164941. 8835.69  36
   0   0   2 168582. 8814.90   4
   0   0  -2 175233. 8854.50   1
   0   0   2 170283. 8826.03  30
   0   0   3 17.7044 62.7850  30
   0   0  -3-21.6258 71.3939  36
   0   0   3 36.2952 50.3323   4
   0   0  -3 38.6872 80.6595   1
   0   0   4 2946.84 292.460   4
   0   0   4 2457.92 272.154   5
   0   0   5 5.31085 47.9693  51
   0   0   5-24.7019 42.8605  50
   0   0  -5-25.4005 136.920   1
   0   0   5-10.3316 52.3802   5
   0   0   5 13.4540 72.5229   4
   0   0   5 24.3355 81.0990  63
   0   0  -5 21.3019 37.4120  46
   0   0  -5-23.5004 126.678  45
   0   0  -5 42.8861 45.8935  60
   0   0   5 114.777 169.871  62
   0   0   5-10.9868 50.6275  61
   0   0  -5 14.9629 48.8969  59
   0   0   5-12.9921 48.8817  39
   0   0   5 15.6560 90.6523  30
   0   0  -5-44.3301 107.378  36
   0   0   5-9.37634 50.2991  52
   0   0   6 29999.8 1599.77  52
   0   0  -6 32655.6 1913.83   1
   0   0   6 25191.7 1648.28   5
   0   0   6 26959.8 1705.02   4
   0   0   6 29880.7 1620.23  63
   0   0   6 28660.6 1573.85  49
   0   0   6 29363.8 1583.96  50
   0   0   6 29825.7 1607.82  51
   0   0  -6 36748.8 1935.61  45
   0   0  -6 28768.8 1592.95  46
   0   0   6 28752.8 1592.65  39
   0   0  -6 31100.2 1614.11  55
   0   0  -6 32029.0 1867.32  36
   0   0  -6 32076.3 1608.95  60
   0   0   6 28496.7 1833.76  62
   0   0   6 30108.7 1611.38  61
   0   0  -6 29642.9 1606.53  59
   0   0  -7-8.55336 89.5133  55
   0   0   7 56.7134 69.4998  52
   0   0   7-42.7546 98.5070   4
   0   0  -7 40.9897 167.825   1
   0   0   7 73.2561 79.7973  51
   0   0   7-10.5534 56.0609  50
   0   0   7 63.5083 111.851  63
   0   0  -7-38.7512 168.907  45
   0   0  -7-64.5732 67.5777  46
   0   0  -7-278.259 219.256   8
   0   0   7 59.2179 77.4567  39
   0   0   7 101.643 84.9483  61
   0   0  -7-15.5121 73.7939  60
   0   0   7 212.352 224.489  62
   0   0  -7 8.29099 77.4091  59
   0   0   7 71.5170 103.956  32
   0   0  -7-149.179 189.082  36
   0   0   7 179.315 196.999  31
   0   0   8 9084.35 472.881  52
   0   0   8 7136.21 482.395  63
   0   0   8 10308.4 499.117  51
   0   0   8 7547.15 433.182  50
   0   0  -8 5300.43 668.158  36
   0   0   8 6577.97 471.079  32
   0   0  -8 7513.82 482.695  44
   0   0  -8 7791.60 809.994  45
   0   0   8 4753.85 413.786  14
   0   0   8 8862.68 462.743  39
   0   0  -8 5229.20 439.184  60
   0   0   8 5747.52 682.066  62
   0   0  -8 7005.61 465.324  59
   0   0   8 5558.50 661.429  31
   0   0  -8 14268.9 1101.87   8
   0   0  -8 7790.12 485.335  55
   0   0  -9-87.2392 119.071  44
   0   0   9-64.2110 124.194  32
   0   0  -9 9.47758 92.9265  55
   0   0  -9-37.9009 71.2401  60
   0   0  -9-61.9309 92.1276  59
   0   0   9 9.25907 118.685  63
   0   0   9-22.0760 80.8578  52
   0   0   9 27.3591 80.2058  39
   0   0 -10 6930.03 513.052  64
   0   0  10 7215.10 469.630  63
   0   0  10 7357.40 475.046  21
   0   0 -10 7929.85 471.083  59
   0   0  10 7022.27 465.711  32
   0   0  10 7643.99 458.589  52
   0   0  10 7643.01 453.573  39
   0   0 -10 8539.91 484.720  55
   0   0 -10 7829.32 486.368  56
   0   0  11-3.74006 61.8873  13
   0   0  11-3.87634 66.5830  21
   0  -1   0 137.207 46.6921  31
   0  -1   0 98.6821 32.6058  17
   0  -1   0 107.999 45.8949  33
   0  -1  -1 44890.7 2608.89  45
   0  -1   1 60316.1 2656.29  33
   0  -1   1 64699.1 2652.12  62
   0   1  -1 47877.3 2619.00  36
   0   1   1 50183.4 2626.20   6
   0   1  -1 46231.1 2590.53   2
   0   1  -1 53655.5 2618.78   1
   0   1   1 48631.5 2618.64   3
   0  -1   1 61638.3 2649.72  31
   0  -1   2 4874.89 332.921  30
   0  -1   2 6165.15 355.465  31
   0  -1   2 6254.67 359.836  62
   0   1  -2 4792.13 309.239  36
   0   1   2 5139.40 317.349   6
   0   1   2 4780.68 308.349   3
   0   1  -2 4455.50 308.363   1
   0  -1   2 3721.23 248.005   5
   0  -1   2 4356.87 276.240   4
   0  -1  -2 4464.96 297.981  45
   0  -1   3 39132.5 2120.62  30
   0  -1   3 40466.8 2127.95  31
   0   1   3 37792.2 2047.55  30
   0  -1   3 44518.2 2139.51  62
   0   1  -3 41209.4 2113.67  36
   0   1   3 41323.2 2114.64   6
   0  -1   3 38422.4 2053.94   4
   0  -1  -3 38182.9 2143.65   1
   0   1  -3 40516.1 2117.97   1
   0   1   3 38887.9 2086.02   4
   0  -1   3 33896.9 2017.03   5
   0  -1  -3 40181.2 2105.30  45
   0  -1  -4 51037.1 2850.84  45
   0   1   4 47806.6 2851.16   6
   0   1  -4 53347.4 2865.45  36
   0  -1  -4 53081.3 2866.12  36
   0  -1   4 64404.9 2920.37  62
   0   1   4 47701.2 2774.72  30
   0  -1   4 58682.5 2907.35  31
   0  -1   4 57645.6 2887.18  30
   0  -1   4 44963.7 2737.86   5
   0   1  -4 69404.0 2932.77   1
   0   1   4 45016.7 2803.47   4
   0  -1   4 51669.6 2787.59   4
   0  -1  -4 80941.3 3028.84   1
   0  -1   5 3835.32 399.171  31
   0  -1   5 2894.89 335.767  30
   0   1   5 2889.42 202.345  61
   0   1  -5 1937.96 177.982  60
   0  -1  -5 2847.79 196.086  59
   0  -1  -5 2157.41 182.651  60
   0  -1   5 3996.55 403.815  62
   0   1  -5 2247.95 185.874  59
   0   1   5 2962.71 190.810  50
   0   1   5 2505.76 194.872  51
   0  -1   5 2568.15 215.379   5
   0  -1  -5 5294.88 488.900   1
   0   1  -5 3689.75 392.884   1
   0   1   5 2806.07 284.592   4
   0   1   5 2154.09 253.189   5
   0  -1   5 2748.84 269.522   4
   0   1   5 2507.75 194.009  52
   0  -1   5 3018.69 195.197  52
   0  -1  -5 1637.12 173.537  46
   0   1  -5 3384.45 387.134  45
   0  -1  -5 3397.22 355.835  45
   0  -1  -5 2033.86 176.817  47
   0  -1  -5 1776.61 171.374  41
   0   1  -5 3346.55 358.469  36
   0  -1   5 3269.93 195.260  39
   0  -1   5 3955.65 228.781  32
   0  -1  -5 3249.43 350.171  36
   0  -1   5 4166.13 233.889  63
   0   1   5 3665.49 359.204   6
   0  -1   6 14069.9 1050.64  30
   0  -1   6 13388.0 1090.97  31
   0  -1   6 13303.2 1090.53  62
   0  -1  -6 16958.0 909.143  59
   0   1  -6 15917.4 898.713  60
   0   1   6 15650.4 1147.28  62
   0  -1  -6 16154.4 904.197  60
   0   1  -6 16548.9 907.309  59
   0   1   6 16107.1 909.459  61
   0   1   6 15891.7 899.938  52
   0  -1   6 15529.3 893.959  52
   0  -1   6 14459.8 993.474   4
   0   1   6 14391.3 991.905   5
   0   1  -6 15630.5 1138.95   1
   0  -1  -6 18850.4 1237.81   1
   0   1   6 16675.8 1040.66   4
   0   1   6 15830.0 888.108  50
   0   1   6 16238.3 907.143  51
   0  -1   6 16600.2 880.466  50
   0  -1  -6 17875.4 1145.87  45
   0  -1  -6 16355.4 897.434  47
   0  -1  -6 16980.5 903.455  46
   0  -1  -6 15798.7 891.925  41
   0  -1   6 16223.2 890.665  39
   0   1  -6 18301.4 1166.38  36
   0  -1   6 14927.9 910.409  32
   0  -1  -6 17575.8 1149.35  36
   0  -1   6 15489.7 915.043  63
   0   1   6 16486.2 926.119  63
   0   1  -6 17932.8 1252.57   8
   0  -1  -6 20369.3 1277.21   8
   0   1   7 4401.65 340.126  63
   0  -1   7 4305.67 334.357  63
   0  -1  -7 4612.68 324.242  55
   0   1  -7 4878.13 330.445  55
   0   1   7 4141.31 305.878  52
   0  -1   7 4636.17 309.023  52
   0   1  -7 3357.06 485.164   1
   0  -1  -7 4273.96 561.299   1
   0   1   7 4134.48 426.900   4
   0   1   7 3837.70 374.813   5
   0  -1   7 3333.24 478.088  31
   0   1  -7 4954.04 325.911  59
   0  -1  -7 5063.07 327.632  60
   0  -1   7 3490.08 503.616  62
   0  -1  -7 4630.69 322.757  59
   0   1   7 3415.84 503.220  62
   0   1   7 4128.03 317.031  61
   0   1  -7 5194.72 319.435  60
   0   1   7 4892.13 325.169  51
   0  -1   7 3995.83 280.822  50
   0   1   7 4079.96 283.005  49
   0   1   7 4156.78 293.110  50
   0  -1  -7 4857.05 307.569  47
   0  -1  -7 5417.66 553.107  45
   0  -1  -7 4535.39 311.214  46
   0  -1  -7 4988.67 329.058  44
   0  -1  -7 4495.84 299.801  41
   0  -1   7 4501.69 301.099  39
   0  -1  -7 3827.14 482.992  17
   0   1  -7 5010.26 550.850  36
   0  -1   7 4130.39 324.340  32
   0  -1  -7 4681.39 535.143  36
   0  -1  -7 4322.81 584.579   8
   0   1  -7 3543.34 557.964   8
   0  -1   8 922.383 170.330  63
   0   1   8 699.877 163.246  63
   0  -1  -8 1071.63 148.546  60
   0   1  -8 1214.20 150.796  59
   0  -1  -8 1156.90 155.600  59
   0   1   8 747.547 304.102  62
   0   1  -8 900.343 126.950  60
   0  -1   8 599.890 258.586  62
   0  -1   8 801.967 285.627  31
   0   1   8 598.855 287.535  31
   0  -1  -8 1066.80 156.305  55
   0   1  -8 1104.02 159.929  55
   0  -1  -8 1217.41 314.678  36
   0  -1   8 1061.65 168.311  32
   0   1   8 689.545 167.015  32
   0   1  -8 953.068 291.606  36
   0   1   8 1089.40 147.963  51
   0   1   8 968.429 120.916  50
   0  -1   8 1079.39 140.846  52
   0   1  -8 510.799 259.969  45
   0  -1  -8 967.695 127.481  46
   0  -1  -8 661.270 244.972  45
   0   1  -8 948.569 158.994  44
   0  -1  -8 1035.90 156.265  44
   0   1   8 1060.91 141.576  39
   0  -1   8 876.696 128.594  39
   0   1   8 1003.54 214.782   4
   0  -1  -8 1126.21 335.230   8
   0  -1  -8 997.869 266.853  17
   0  -1  -9 664.504 127.516  59
   0  -1  -9 704.149 122.278  60
   0   1  -9 596.574 117.709  59
   0   1  -9 846.469 144.419  44
   0  -1  -9 784.329 140.556  44
   0  -1   9 813.042 115.977  39
   0   1   9 825.446 121.612  39
   0  -1   9 861.591 147.848  32
   0   1   9 571.637 137.713  32
   0  -1  -9 702.253 136.957  56
   0  -1  -9 694.685 134.440  55
   0   1  -9 790.215 136.595  55
   0  -1   9 639.234 143.438  63
   0   1   9 560.233 145.880  63
   0  -1  -9 1339.65 212.942  64
   0  -1   9 803.196 121.310  52
   0   1   9 735.461 105.293  50
   0   1   9 588.074 92.2586  14
   0  -1 -10 9751.06 681.091  64
   0  -1  10 10275.2 646.254  63
   0   1  10 9913.35 644.573  63
   0   1 -10 10763.4 704.430  64
   0  -1 -10 11915.1 664.648  55
   0   1 -10 12580.2 662.024  55
   0  -1 -10 11532.1 662.000  56
   0   1 -10 12836.3 673.034  44
   0  -1 -10 11767.6 664.954  44
   0  -1 -10 11111.4 654.489  43
   0  -1  10 11358.9 631.043  39
   0   1  10 10773.9 633.253  39
   0   1  10 9774.00 642.105  32
   0  -1  10 10250.5 645.710  32
   0   1 -10 11561.3 642.717  59
   0  -1 -10 11772.5 644.132  60
   0  -1 -10 12201.6 659.629  59
   0  -1  10 10233.2 652.463  21
   0  -1 -11 2301.83 167.620  11
   0  -1  11 1741.41 139.637  13
   0   1  11 2079.43 144.892  13
   0  -1  11 1634.64 137.897  21
   0   1  11 1625.23 140.720  21
   0  -2   0 185200. 8288.33  31
   0  -2   0 157354. 8269.34  30
   0  -2   0 181723. 8310.07  33
   0  -2   0 154774. 8251.19  17
   0   2   0 140587. 8230.53   3
   0  -2  -1 294614. 16887.6  17
   0  -2   1 313403. 16875.0  17
   0  -2  -1 342186. 16843.1   8
   0   2   1 318683. 16873.0   6
   0  -2  -1 348633. 16849.4  45
   0  -2   1 353431. 16939.4  33
   0  -2  -1 307218. 16870.2  36
   0  -2  -1 358418. 16946.6  33
   0  -2   1 339560. 16914.7  31
   0   2   1 296561. 16881.1   4
   0   2   1 307666. 16856.7   3
   0  -2  -2 2424.78 204.031  36
   0  -2   2 3376.38 258.550  62
   0   2   2 2245.57 198.238   6
   0  -2  -2 1650.64 178.441   8
   0  -2  -2 2061.14 171.005  45
   0   2  -2 1968.97 184.895  36
   0  -2   2 2612.90 244.267  31
   0  -2   2 2495.23 249.171  30
   0  -2   2 2634.29 218.471  28
   0   2   2 2068.41 193.443   4
   0   2  -2 2060.78 181.089   1
   0  -2  -2 1735.80 212.659   1
   0   2   2 2075.70 185.589   3
   0  -2  -3 4238.27 325.907  36
   0  -2  -3 3775.17 289.646  45
   0   2   3 4083.66 318.727   6
   0   2  -3 3357.51 301.593  36
   0  -2   3 4202.10 347.281  62
   0  -2   3 4787.20 358.553  31
   0   2   3 3370.83 232.472  30
   0  -2   3 3856.84 348.637  30
   0   2  -3 3583.10 300.395   1
   0  -2   4 8928.60 515.561  62
   0  -2  -4 2658.26 231.171  60
   0  -2   4 5748.35 271.763  61
   0  -2   4 6204.11 461.119  30
   0  -2   4 8183.15 501.400  31
   0   2   4 4770.88 256.858  52
   0  -2   4 8393.86 305.493  63
   0  -2   4 5140.56 262.044  51
   0  -2   4 7956.97 299.963  32
   0  -2  -4 3960.86 380.552  36
   0  -2  -4 4744.01 366.627  45
   0  -2  -4 2193.68 226.183  47
   0  -2  -4 2183.13 224.392  46
   0  -2  -4 2334.04 227.284  41
   0   2  -4 3990.47 362.781  36
   0   2   4 4639.93 253.086  39
   0  -2  -4 3129.54 237.095  55
   0   2   4 1945.16 293.538   4
   0   2  -4 7728.23 456.289   1
   0  -2  -4 10228.7 578.907   1
   0  -2  -4 10993.7 555.103   8
   0   2   4 3075.54 352.370   6
   0  -2   5 5572.02 348.976  61
   0   2  -5 5571.97 334.211  60
   0   2  -5 5392.82 339.595  59
   0   2   5 5216.67 343.212  61
   0  -2  -5 5456.94 343.705  60
   0  -2   5 5530.92 516.400  62
   0  -2   5 5295.48 515.778  31
   0  -2   5 5049.05 493.323  30
   0  -2  -5 5819.22 344.021  55
   0  -2   5 5156.81 333.850  52
   0   2   5 5418.11 344.772  52
   0  -2   5 5358.44 354.695  63
   0   2   5 4990.62 332.753  50
   0  -2   5 5730.27 348.149  51
   0   2   5 5427.43 344.006  51
   0  -2  -5 5750.79 345.319  47
   0  -2  -5 6027.05 347.634  46
   0  -2  -5 5820.47 343.375  44
   0  -2  -5 6259.71 482.214  45
   0  -2  -5 5589.74 340.555  41
   0   2   5 4975.87 337.771  39
   0  -2   5 5611.59 330.809  39
   0   2  -5 6377.08 515.420  36
   0   2  -5 4940.48 475.089   1
   0   2   5 5253.75 442.500   5
   0   2   5 5578.34 458.741   4
   0  -2  -5 5310.86 543.829   1
   0  -2   5 5818.66 359.488  32
   0   2   5 5909.66 496.915   6
   0  -2  -5 5683.53 542.541   8
   0   2  -6 18064.5 1209.05   1
   0   2   6 16037.5 1124.89   4
   0  -2  -6 26326.0 1465.22   1
   0   2   6 13861.3 1085.58   5
   0  -2   6 17930.6 1000.39  63
   0  -2   6 18387.0 1246.34  62
   0  -2  -6 16611.6 983.674  60
   0   2  -6 16260.5 977.855  59
   0   2   6 17899.2 991.860  61
   0  -2  -6 17653.1 986.324  59
   0   2  -6 14354.7 962.416  60
   0  -2   6 18248.1 1221.52  30
   0  -2   6 15344.6 1204.21  31
   0  -2  -6 18769.6 990.097  55
   0  -2   6 19431.5 980.774  52
   0   2   6 17327.3 982.989  52
   0  -2   6 21293.9 983.535  22
   0  -2   6 20116.3 998.225  51
   0   2   6 17241.7 973.968  50
   0   2   6 18030.0 989.767  51
   0  -2  -6 19827.0 991.285  44
   0  -2  -6 14811.9 973.411  47
   0  -2  -6 20342.0 1212.89  45
   0  -2  -6 15879.1 978.737  46
   0   2  -6 20416.2 1333.86  45
   0  -2  -6 14127.4 966.254  41
   0  -2   6 18875.4 974.445  39
   0   2   6 16412.6 976.514  39
   0   2  -6 16653.2 1208.38  36
   0  -2  -6 21368.3 1285.61  17
   0  -2  -6 20112.4 998.487  15
   0   2  -6 30611.0 1563.88   8
   0  -2  -6 28189.3 1445.40   8
   0  -2   6 18087.0 1002.94  32
   0  -2  -7 7851.50 853.105   8
   0   2  -7 7827.91 896.769   8
   0  -2   7 9267.33 571.562  63
   0  -2  -7 10188.2 617.815  64
   0   2   7 9627.89 582.838  63
   0   2   7 9111.68 554.169  61
   0  -2  -7 9373.85 553.822  60
   0  -2  -7 9123.30 552.022  59
   0   2  -7 9671.68 552.401  59
   0   2   7 8900.61 817.679  62
   0  -2   7 7931.40 781.728  62
   0  -2   7 7989.46 780.215  31
   0   2   7 7138.25 643.045   5
   0   2   7 7336.96 670.639   4
   0   2  -7 10121.3 565.544  55
   0  -2  -7 9393.10 552.843  55
   0   2   7 9018.28 545.944  52
   0  -2   7 8798.73 533.949  52
   0  -2   7 9793.79 564.424  12
   0   2   7 8393.03 529.023  50
   0   2   7 7910.84 518.261  49
   0   2   7 8760.60 548.874  51
   0  -2  -7 9481.95 766.896  45
   0  -2  -7 9225.69 550.358  46
   0   2  -7 8957.30 857.664  45
   0  -2  -7 10180.7 558.740  44
   0  -2  -7 8966.75 539.529  41
   0   2   7 8605.52 539.668  39
   0  -2   7 8592.14 527.547  39
   0  -2  -7 8176.26 781.375  17
   0  -2  -7 7939.08 543.092  15
   0   2  -7 9980.24 821.057  36
   0  -2   7 9055.77 565.932  32
   0  -2   7 7870.76 517.021  20
   0  -2   8 781.633 273.457  62
   0   2   8 518.649 261.938  62
   0  -2  -8 607.538 124.726  60
   0   2  -8 575.590 111.357  59
   0  -2  -8 758.549 138.965  59
   0  -2   8 437.893 242.642  29
   0  -2   8 487.208 252.292  31
   0   2   8 608.590 276.483  31
   0  -2  -8 618.061 131.298  56
   0   2   8 239.553 149.644   4
   0   2   8 734.125 127.803  52
   0   2  -8 506.902 129.880  55
   0  -2   8 815.471 160.885  63
   0  -2  -8 1350.38 224.350  64
   0   2   8 663.845 162.566  63
   0   2   8 836.683 134.013  51
   0  -2   8 737.674 127.102  52
   0   2   8 588.405 109.124  50
   0   2   8 548.998 99.4686  49
   0  -2  -8 271.379 223.349  45
   0   2  -8 612.437 283.525  45
   0  -2  -8 379.456 103.314  46
   0   2  -8 554.733 132.157  44
   0  -2  -8 711.803 130.314  44
   0  -2  -8 357.174 91.5365  41
   0   2   8 930.071 133.616  39
   0  -2   8 708.750 115.355  39
   0  -2  -8 705.390 129.132  15
   0  -2  -8 1217.20 301.014  17
   0  -2   8 629.789 154.084  32
   0   2  -8 539.811 232.774  36
   0   2   8 570.231 159.720  32
   0  -2  -8 1864.88 396.801   8
   0   2  -8 1324.64 397.358   8
   0   2   9 7732.84 480.632  50
   0  -2  -9 7545.10 502.288  56
   0   2  -9 8542.80 512.672  55
   0  -2  -9 8689.24 517.378  59
   0   2  -9 8315.51 495.659  59
   0  -2  -9 8236.04 508.114  60
   0   2   9 7772.64 496.769  52
   0  -2   9 8758.52 495.989  52
   0   2  -9 8854.33 524.684  44
   0  -2  -9 8924.62 500.497  46
   0  -2  -9 8067.16 510.038  44
   0  -2   9 7917.18 482.872  39
   0   2   9 7589.03 512.857  32
   0  -2   9 7758.33 513.596  32
   0  -2  -9 8801.24 566.304  64
   0  -2   9 7269.91 510.689  63
   0   2   9 6976.45 509.605  63
   0   2   9 7590.46 475.643  14
   0  -2 -10 3457.67 184.244  56
   0   2 -10 3130.57 195.355  56
   0   2 -10 2899.30 157.835  55
   0   2  10 3524.77 167.242  52
   0   2 -10 3568.25 193.691  44
   0  -2 -10 3524.29 190.966  44
   0  -2 -10 3089.21 183.429  42
   0  -2 -10 2966.71 174.517  59
   0  -2 -10 2995.87 166.455  60
   0  -2  10 2662.30 163.561  32
   0   2  10 2850.84 169.507  32
   0  -2  10 3023.15 183.148  21
   0  -2  10 2994.60 174.987  63
   0  -2 -10 3510.88 231.517  64
   0   2  10 3001.74 173.328  63
   0   2  11 94.1846 50.2488  21
   0  -2  11 54.9070 47.3228  21
   0  -2  11 124.407 48.9631  13
   0   2  11 70.7634 51.6642  13
   0  -2 -11 175.506 70.0226  11
   0  -3   0 199.125 120.120  33
   0   3   0 22.0243 45.1698   3
   0   3   0 99.5001 49.1870   6
   0  -3   0-22.7715 77.1193  30
   0  -3   0 155.128 115.513  29
   0  -3   0 159.591 101.397  28
   0  -3   0 25.1485 99.5122  31
   0  -3   0-28.4346 81.4476  17
   0  -3   1 340.728 142.796  33
   0  -3  -1 164.313 139.026  33
   0   3   1 65.5198 44.5321   3
   0   3   1 39.5267 65.3714   4
   0   3   1 30.7402 53.4378   6
   0  -3   1 335.570 118.248  28
   0  -3   1 14.0152 114.842  30
   0  -3   1 296.396 126.676  29
   0  -3   1 25.4674 96.2248  31
   0  -3   1 63.0933 75.7450  17
   0  -3  -1 94.6350 86.2050  17
   0  -3   2 540.779 137.678  28
   0  -3   2 899.258 166.079  31
   0  -3  -2 691.651 149.414  17
   0  -3  -2 782.061 101.926  45
   0   3   2 695.158 116.478   6
   0  -3  -2 607.431 104.996   8
   0   3   2 531.722 96.5433   3
   0   3   2 634.961 123.151   4
   0   3  -2 680.002 71.1749   2
   0   3  -2 616.728 103.601   1
   0  -3  -2 579.398 115.963  36
   0  -3  -2 894.029 210.304  33
   0   3  -2 714.255 113.814  36
   0  -3   3 24578.0 1216.58  63
   0  -3  -3 19296.4 1196.75  47
   0  -3  -3 21437.8 1255.86  45
   0   3   3 21581.0 1308.26   6
   0  -3  -3 19886.7 1277.62   8
   0   3  -3 22524.5 1296.69  36
   0   3  -3 21301.2 1276.33   1
   0   3   3 21644.8 1315.75   4
   0  -3   3 25247.3 1405.15  30
   0  -3   3 26208.7 1377.32  31
   0  -3   3 26642.5 1388.25  62
   0  -3  -3 22130.5 1311.90  36
   0  -3   3 25500.2 1216.62  32
   0   3  -4 7944.56 647.958   1
   0  -3  -4 9598.73 562.106  55
   0  -3   4 10843.3 762.710  31
   0  -3   4 10833.3 772.483  30
   0   3   4 9241.03 564.308  52
   0  -3  -4 9973.78 566.508  59
   0  -3   4 12092.9 786.286  62
   0  -3  -4 11195.6 613.950  64
   0  -3   4 11813.0 593.605  63
   0  -3  -4 9009.65 564.496  47
   0  -3  -4 10924.3 662.941  45
   0  -3  -4 9564.98 565.602  46
   0  -3  -4 9972.35 561.157  44
   0  -3  -4 9955.45 567.178  41
   0   3  -4 10299.1 693.140  36
   0   3   4 9252.85 563.122  39
   0  -3  -4 10000.6 565.790  40
   0  -3  -4 10580.4 750.010  17
   0  -3  -4 10305.3 708.198  36
   0  -3   4 11722.3 590.939  32
   0   3   4 10555.4 714.488   6
   0  -3  -4 8974.82 689.849   8
   0   3   5 2978.68 331.692   5
   0   3  -5 2097.71 287.105   1
   0  -3   5 2998.49 235.394  63
   0  -3  -5 2999.11 264.943  64
   0  -3   5 3546.26 424.122  62
   0  -3  -5 2804.16 208.600  59
   0   3   5 2901.57 208.484  61
   0   3  -5 2560.81 196.921  59
   0  -3   5 2506.88 376.537  30
   0  -3   5 3029.27 397.681  31
   0  -3  -5 2857.89 207.323  55
   0   3   5 2884.54 211.402  52
   0  -3   5 3252.52 205.729  52
   0   3   5 2598.48 203.884  51
   0   3  -5 2733.83 373.366  45
   0  -3  -5 2774.08 211.456  47
   0  -3  -5 2959.20 207.082  44
   0  -3  -5 2934.39 307.534  45
   0  -3  -5 2623.73 207.312  46
   0  -3  -5 2627.08 203.532  41
   0   3   5 2685.39 207.932  39
   0   3  -5 2380.30 317.920  36
   0  -3   5 3247.72 201.836  39
   0  -3  -5 2710.12 201.971  40
   0  -3  -5 2978.59 372.298  17
   0   3   5 2616.03 337.782   6
   0  -3  -5 2180.49 341.830   8
   0  -3  -5 2929.90 350.960  36
   0  -3   5 3119.98 237.542  32
   0   3  -6 20383.6 1478.12   8
   0   3   6 20370.1 1357.80   6
   0  -3  -6 22975.3 1415.98   8
   0   3   6 21474.9 1314.19   4
   0   3   6 18962.8 1291.01   5
   0  -3   6 19402.9 1134.74  63
   0  -3  -6 22028.7 1182.81  64
   0  -3  -6 19790.9 1118.27  59
   0   3   6 19389.8 1114.40  61
   0   3  -6 19568.0 1108.34  59
   0  -3  -6 20072.1 1121.94  60
   0  -3   6 17993.3 1366.44  62
   0  -3   6 17207.2 1347.43  31
   0  -3   6 18544.8 1361.35  30
   0  -3   6 19690.9 1137.82  12
   0  -3  -6 21035.8 1120.40  55
   0  -3  -6 21630.2 1115.44  56
   0   3   6 19430.3 1116.84  52
   0  -3   6 21038.0 1107.03  52
   0  -3   6 21187.5 1114.85  22
   0   3   6 20527.6 1119.17  51
   0   3   6 18986.7 1109.89  50
   0  -3  -6 21696.6 1129.21  47
   0  -3  -6 20562.5 1114.65  44
   0   3  -6 21737.2 1444.62  45
   0  -3  -6 19943.0 1121.84  46
   0  -3  -6 20063.1 1282.47  45
   0  -3  -6 19506.2 1114.96  41
   0   3  -6 18446.9 1317.09  36
   0  -3   6 21007.6 1103.14  39
   0   3   6 19590.5 1115.62  39
   0  -3  -6 20853.6 1130.47  15
   0  -3  -6 22011.9 1413.16  17
   0  -3   6 18657.1 1130.07  32
   0  -3  -6 21552.2 1369.02  36
   0  -3   6 18601.1 1101.72  20
   0  -3  -7 2554.83 410.528   8
   0   3  -7 2446.48 493.466   8
   0  -3   7 1800.33 219.742  63
   0   3   7 2569.07 248.394  63
   0  -3  -7 2732.08 273.525  64
   0   3   7 1968.83 190.391  61
   0   3  -7 1718.54 173.950  59
   0  -3   7 1504.33 359.119  62
   0   3   7 2115.57 414.325  62
   0  -3  -7 2309.14 204.424  60
   0  -3   7 2261.85 364.417  30
   0  -3   7 1870.33 362.046  31
   0   3   7 2421.10 335.947   4
   0   3   7 1524.52 281.319   5
   0   3  -7 1632.32 181.636  55
   0  -3  -7 2432.83 199.278  56
   0  -3  -7 2343.73 202.729  55
   0  -3   7 2095.82 183.029  52
   0   3   7 2522.50 204.755  52
   0  -3   7 2059.22 211.939  12
   0   3   7 1821.14 187.524  50
   0   3   7 2168.21 195.641  51
   0   3  -7 2176.85 416.946  45
   0  -3  -7 2090.56 196.721  46
   0  -3  -7 2215.21 195.454  44
   0  -3  -7 1799.83 180.749  41
   0  -3   7 2164.89 182.835  39
   0   3   7 2025.88 196.259  39
   0  -3  -7 2172.48 389.832  17
   0  -3  -7 2462.65 221.058  15
   0  -3  -7 1675.83 334.059  36
   0  -3   7 1750.10 210.409  32
   0   3  -7 1561.43 305.573  36
   0  -3   7 1361.37 155.796  20
   0   3  -8 2143.10 441.492   8
   0  -3   8 2993.03 257.827  63
   0  -3  -8 2576.18 284.496  64
   0   3   8 2357.10 255.925  63
   0  -3  -8 2598.99 226.891  60
   0  -3   8 2089.34 403.955  29
   0   3  -8 2510.65 220.496  55
   0  -3  -8 2439.99 217.772  56
   0  -3  -8 2481.73 222.691  55
   0   3   8 2526.28 340.010   4
   0   3   8 2828.33 228.623  52
   0  -3   8 2869.45 237.029  12
   0   3   8 2449.58 204.656  49
   0   3   8 2609.37 212.679  50
   0   3   8 2560.58 215.982  51
   0   3  -8 2527.88 232.099  44
   0  -3  -8 2681.34 225.885  46
   0  -3  -8 2872.26 219.922  41
   0  -3  -8 2683.11 225.528  44
   0  -3   8 2884.55 209.681  39
   0   3   8 2493.21 217.556  39
   0  -3  -8 2223.16 221.799  15
   0  -3  -8 2595.28 407.769  17
   0  -3   8 2121.50 184.187  20
   0  -3   8 2581.52 250.109  32
   0   3   9 423.396 85.5122  49
   0   3   9 618.247 100.675  50
   0   3   9 403.501 105.481  52
   0  -3  -9 643.202 111.261  56
   0  -3  -9 438.555 107.823  60
   0  -3  -9 574.299 113.043  59
   0   3   9 563.985 134.427  63
   0  -3   9 729.114 135.220  63
   0  -3  -9 588.439 113.986  42
   0   3  -9 615.663 121.924  44
   0  -3  -9 741.669 121.495  44
   0   3   9 691.906 109.155  39
   0  -3  -9 537.270 104.842  15
   0   3   9 453.797 124.637  32
   0  -3   9 743.684 131.606  32
   0  -3  -9 634.645 121.578  55
   0   3  -9 651.747 102.758  55
   0  -3 -10 1777.22 129.010  60
   0  -3 -10 2067.89 143.339  59
   0  -3 -10 2238.50 154.622  55
   0   3 -10 1602.71 136.927  56
   0   3  10 2050.16 125.420  52
   0   3  10 2078.34 111.316  50
   0   3 -10 1586.07 124.145  44
   0  -3 -10 2371.53 151.136  44
   0   3  10 2039.38 123.541  39
   0   3  10 1699.98 129.720  32
   0  -3 -10 2011.37 174.293  34
   0  -3  10 1411.75 120.474  32
   0   3  10 1849.41 138.433  63
   0  -3 -10 2336.39 183.517  64
   0  -3  10 1403.34 121.911  63
   0  -3  10 1518.93 134.276  21
   0  -3 -10 2922.97 189.066  11
   0  -4   0 1371.32 206.274  17
   0   4   0 747.455 107.133   3
   0  -4   0 1619.53 266.148  29
   0  -4   0 1957.99 264.365  28
   0  -4   0 1074.08 211.024  30
   0  -4   0 1476.91 268.236  33
   0   4   0 962.300 124.430   6
   0  -4  -1 1032.25 182.476  17
   0  -4   1 513.750 127.607  17
   0  -4  -1 757.740 223.550  28
   0  -4   1 652.765 167.672  28
   0  -4   1 753.468 199.857  29
   0  -4   1 622.473 183.878  31
   0  -4   1 616.954 178.915  30
   0   4   1 477.123 114.454   4
   0   4   1 567.251 85.9755   3
   0  -4   1 864.664 216.699  33
   0  -4  -1 919.707 268.740  33
   0   4  -1 371.482 111.285   7
   0   4  -1 325.546 68.2012   8
   0   4   1 732.485 114.910   6
   0  -4  -2 855.359 123.512  64
   0  -4   2 700.879 100.860  63
   0   4   2 319.868 82.5140   3
   0   4   2 440.314 124.706   4
   0   4  -2 381.289 92.7383   1
   0  -4  -2 347.254 63.7131  46
   0  -4  -2 443.937 69.8181  47
   0  -4  -2 468.234 69.5272  41
   0  -4  -2 451.535 68.3558  40
   0  -4  -2 502.793 156.458  17
   0  -4   2 481.927 158.515  28
   0  -4   2 651.746 201.351  31
   0   4  -2 497.677 103.236  36
   0  -4  -2 791.447 123.129  34
   0  -4   2 489.062 82.5336  35
   0  -4   2 765.981 104.096  32
   0  -4  -2 729.643 244.584  33
   0   4   2 443.054 113.949   6
   0   4   3 334.958 62.4929  52
   0  -4  -3 510.100 72.1562  60
   0  -4  -3 502.188 69.9680  59
   0  -4   3 945.600 217.201  31
   0  -4   3 747.059 212.252  30
   0  -4   3 618.656 103.457  32
   0   4   3 356.661 118.690   4
   0  -4  -3 446.416 71.6177  46
   0   4   3 377.408 125.474   6
   0  -4  -3 553.479 75.0416  40
   0  -4   3 576.496 84.6708  35
   0  -4  -3 830.304 257.340  33
   0  -4  -3 631.681 120.893  34
   0   4  -3 614.245 124.080  36
   0  -4  -3 661.198 182.308  17
   0  -4  -3 689.218 117.498  64
   0  -4   3 611.410 100.112  63
   0  -4  -4 22260.6 1222.83  59
   0  -4  -4 22618.8 1225.26  60
   0  -4   4 23818.8 1482.11  30
   0  -4   4 21858.4 1439.32  31
   0  -4  -4 22630.4 1221.02  55
   0   4   4 21457.6 1221.96  52
   0   4   4 23631.1 1406.19   4
   0  -4  -4 22922.1 1231.17  47
   0  -4  -4 22326.8 1218.53  44
   0  -4  -4 22922.1 1230.68  41
   0  -4  -4 24319.9 1234.71  40
   0   4  -4 21610.1 1343.91  36
   0   4   4 21402.2 1222.92  39
   0  -4   4 23660.9 1245.53  32
   0  -4  -4 24300.2 1404.82  36
   0  -4  -4 20671.3 1517.90  33
   0   4   4 22517.3 1399.48   6
   0  -4   4 23447.0 1245.05  63
   0  -4  -4 21253.9 1264.46  64
   0   4   5 31222.8 1869.69   6
   0   4  -5 29326.0 1935.23   8
   0   4   5 30311.8 1855.20   4
   0   4   5 28671.0 1842.85   5
   0  -4  -5 29640.0 1709.30  64
   0  -4   5 32183.2 1683.85  63
   0  -4  -5 30787.9 1659.04  59
   0  -4  -5 31802.4 1662.37  60
   0  -4   5 32158.4 1953.88  62
   0  -4   5 31374.3 1956.06  30
   0  -4   5 31182.0 1937.12  31
   0  -4  -5 31880.4 1657.61  55
   0   4   5 30584.4 1659.40  52
   0  -4   5 32663.5 1691.13  12
   0  -4   5 31726.3 1661.37  22
   0  -4   5 27332.4 1673.28  23
   0  -4  -5 30969.2 1664.09  46
   0  -4  -5 32115.2 1669.61  47
   0   4  -5 32130.8 1931.64  45
   0  -4  -5 31480.8 1654.87  44
   0  -4  -5 30939.3 1663.84  41
   0   4   5 28718.0 1655.38  39
   0   4  -5 29064.8 1810.84  36
   0  -4  -5 31396.5 1675.49  15
   0  -4  -5 26961.1 1997.82  33
   0  -4   5 30811.5 1679.43  32
   0  -4  -5 30647.3 1868.76  36
   0  -4   5 29182.2 1652.02  20
   0   4  -6 12554.0 1111.68   8
   0   4   6 13341.6 981.991   5
   0  -4   6 13619.4 802.949  63
   0  -4  -6 14094.2 848.010  64
   0  -4   6 10836.3 1017.16  62
   0  -4  -6 14229.8 782.712  59
   0  -4   6 10974.6 1021.47  31
   0  -4   6 14159.0 1082.64  30
   0  -4   6 13758.2 804.801  12
   0  -4  -6 13908.8 771.037  56
   0  -4  -6 14452.8 781.480  55
   0   4   6 13373.9 776.121  52
   0  -4   6 14045.5 776.703  22
   0  -4   6 12723.7 761.282  24
   0  -4   6 12576.6 791.913  23
   0   4   6 12544.1 762.309  51
   0  -4  -6 13691.7 783.480  46
   0   4  -6 13585.8 1073.46  45
   0  -4  -6 14533.4 779.374  44
   0  -4  -6 14614.0 786.844  42
   0  -4  -6 12108.5 771.681  41
   0   4   6 13584.4 779.028  39
   0  -4  -6 15725.3 1108.11  17
   0  -4  -6 17984.5 820.846  15
   0  -4   6 11998.4 790.979  32
   0  -4  -6 11755.0 1142.44  33
   0  -4   6 11399.9 758.653  20
   0   4  -7 14551.9 1315.29   8
   0   4   7 15986.1 1162.95   5
   0   4   7 16710.5 1182.42   4
   0  -4   7 18078.2 1008.22  63
   0  -4  -7 17346.4 1042.59  64
   0  -4  -7 18512.3 987.457  59
   0  -4   7 14976.1 1232.02  30
   0  -4   7 15777.0 1267.54  31
   0  -4  -7 17640.3 981.323  55
   0  -4  -7 16183.1 964.782  56
   0   4  -7 18347.3 972.794  55
   0   4   7 17892.6 978.583  52
   0  -4   7 15976.4 951.370  24
   0  -4   7 16136.2 977.285  23
   0   4   7 15465.2 955.333  51
   0  -4   7 17071.3 993.663  12
   0  -4  -7 19688.2 994.328  46
   0   4  -7 19255.3 1345.43  45
   0  -4  -7 18642.2 987.980  41
   0  -4  -7 16459.5 977.033  42
   0  -4  -7 16361.7 972.106  44
   0   4   7 17893.9 979.187  39
   0  -4  -7 17753.2 1306.70  17
   0  -4  -7 18371.6 993.464  15
   0  -4   7 17808.3 1004.53  32
   0  -4  -7 14325.3 1354.30  33
   0  -4   7 16948.1 957.382  20
   0  -4  -8 764.302 178.884  64
   0   4   8 926.986 175.593  63
   0  -4   8 981.800 160.308  63
   0   4   8 783.420 115.031  52
   0  -4  -8 680.647 122.715  55
   0   4  -8 737.135 106.704  55
   0  -4   8 584.208 132.688  12
   0   4   8 872.800 126.779  50
   0   4   8 638.228 108.998  49
   0  -4  -8 598.377 122.852  60
   0  -4  -8 923.074 135.172  59
   0  -4  -8 878.170 127.713  46
   0  -4  -8 693.420 120.092  44
   0   4  -8 671.980 113.819  44
   0  -4  -8 1005.23 123.269  41
   0   4   8 598.716 111.054  39
   0  -4  -8 750.579 133.177  15
   0  -4   8 807.277 151.968  32
   0  -4  -8 849.297 191.771  34
   0  -4   8 542.507 88.5810  20
   0   4   9 3929.79 271.314  52
   0   4   9 4165.37 266.434  49
   0   4   9 4406.62 276.710  50
   0   4  -9 3738.92 273.532  44
   0  -4  -9 3698.29 279.781  44
   0   4   9 3722.15 254.052  38
   0   4   9 4394.62 277.526  39
   0  -4   9 3848.97 288.880  32
   0  -4  -9 3403.77 312.056  34
   0   4   9 3521.12 288.223  32
   0  -4  -9 4007.10 287.231  55
   0  -4  -9 3738.25 320.471  64
   0  -4   9 3627.88 286.670  63
   0   4   9 3819.32 295.916  63
   0  -4  -9 4537.91 292.115  60
   0  -4  -9 4377.89 293.215  59
   0  -4  -9 4774.43 292.818  15
   0  -4  10 1028.99 102.949  21
   0   4  10 935.064 81.2116  39
   0   4  10 1005.17 98.9744  32
   0  -4  10 1000.51 93.3453  32
   0  -4 -10 967.830 119.749  34
   0  -4 -10 1125.79 118.569  11
   0  -4 -10 903.618 91.6474  60
   0  -4 -10 872.542 98.9628  59
   0  -4 -10 940.910 118.251  64
   0   4  10 1083.84 101.205  63
   0  -4  10 864.940 89.0959  63
   0  -5   0 18.3707 113.244  17
   0  -5   0 282.719 133.323  30
   0  -5   0-44.7215 143.791  28
   0  -5   0-27.6385 59.5999  35
   0  -5   0 20.9818 78.6005  34
   0  -5   0 113.141 163.782  33
   0   5   0-43.4867 70.2290   4
   0   5   0 66.5913 56.0004   6
   0  -5   0 43.4940 74.6977  64
   0  -5   1 3693.45 367.757  17
   0  -5  -1 6070.70 461.090  17
   0  -5   1 4422.85 289.954  63
   0  -5  -1 5741.09 333.061  64
   0  -5   1 3899.92 299.141  64
   0  -5  -1 5802.51 330.010  34
   0  -5   1 4048.30 285.821  32
   0  -5   1 3531.79 440.149  33
   0  -5  -1 5320.90 521.576  33
   0  -5   1 3913.58 282.495  35
   0  -5  -1 4714.25 286.785  35
   0  -5   1 3955.02 418.577  31
   0  -5   1 3873.23 415.804  30
   0  -5   1 4319.83 452.259  29
   0  -5  -1 5856.59 494.394  28
   0  -5   1 3826.77 402.638  28
   0   5  -1 3386.72 300.581   5
   0   5   1 4140.86 375.407   4
   0   5   1 4490.09 340.865   6
   0   5   2 47464.5 2588.24   4
   0  -5   2 41123.5 2600.58  31
   0  -5   2 44607.4 2601.26  28
   0  -5   2 45069.4 2651.06  30
   0  -5  -2 45262.0 2659.19  28
   0  -5  -2 44373.5 2416.50  60
   0  -5  -2 45450.7 2419.73  59
   0  -5  -2 45608.9 2420.25  46
   0  -5  -2 44548.9 2423.95  41
   0  -5  -2 50534.8 2638.64  17
   0  -5  -2 50383.0 2472.19  34
   0  -5   2 47392.3 2443.10  35
   0  -5   2 43475.1 2431.64  32
   0  -5  -2 48426.2 2431.88  35
   0  -5  -2 50625.7 2765.72  33
   0  -5   2 44364.1 2433.68  63
   0  -5  -2 49057.4 2472.45  64
   0   5   2 43087.1 2521.32   6
   0  -5  -3 27566.3 1519.12  59
   0  -5  -3 27269.5 1517.09  60
   0  -5   3 30662.8 1770.07  31
   0  -5  -3 26765.0 1518.47  55
   0   5   3 27912.7 1699.87   4
   0  -5  -3 27577.7 1521.07  46
   0   5  -3 28239.9 1665.23  45
   0   5   3 26088.9 1648.04   6
   0   5   3 24264.9 1508.12  39
   0  -5   3 32854.5 1548.85  32
   0  -5  -3 27885.4 1857.98  33
   0  -5  -3 31007.5 1581.14  34
   0  -5  -3 30317.3 1770.97  17
   0  -5   3 33566.8 1550.92  63
   0  -5  -3 31928.1 1583.51  64
   0   5   4 764.518 200.394   6
   0  -5  -4 2335.59 227.529  64
   0  -5   4 2400.26 192.578  63
   0  -5  -4 1030.21 131.693  60
   0  -5  -4 1319.77 139.168  59
   0  -5   4 1863.74 167.963  27
   0  -5   4 1932.07 333.581  31
   0  -5   4 2028.33 368.145  30
   0   5   4 1097.87 236.498   4
   0  -5  -4 1740.61 149.542  55
   0   5   4 1511.03 137.346  52
   0  -5   4 2894.55 227.725  12
   0  -5   4 1443.24 143.141  25
   0  -5   4 1189.03 136.500  26
   0  -5   4 2670.11 212.253  23
   0  -5   4 1092.61 127.801  24
   0  -5  -4 928.525 125.868  46
   0   5  -4 1449.45 261.309  45
   0  -5  -4 928.239 127.206  41
   0   5   4 1534.75 141.572  39
   0  -5  -4 2352.03 352.946  17
   0  -5  -4 959.432 152.519  15
   0  -5  -4 2073.02 439.491  33
   0  -5   4 1954.61 177.341  32
   0  -5  -4 2483.64 230.159  34
   0  -5   4 522.890 113.811  20
   0   5  -5 2409.67 440.718   8
   0   5   5 2454.70 349.169   6
   0   5   5 1993.94 331.662   4
   0  -5  -5 4720.07 329.524  64
   0  -5   5 3207.30 259.977  63
   0  -5  -5 2364.33 212.151  60
   0  -5  -5 2943.71 223.282  59
   0  -5   5 3018.93 483.187  30
   0  -5   5 2543.27 436.392  31
   0  -5  -5 3786.11 236.123  55
   0   5   5 2747.87 212.006  52
   0  -5   5 3972.12 290.249  12
   0  -5   5 1899.87 201.371  25
   0  -5   5 1547.93 182.535  24
   0  -5   5 2430.17 211.806  22
   0  -5   5 4157.79 288.300  23
   0   5  -5 2071.75 383.239  45
   0  -5  -5 1633.62 189.465  41
   0   5   5 2915.40 216.280  39
   0  -5  -5 6239.72 578.806  17
   0  -5  -5 4744.50 330.204  34
   0  -5   5 2791.02 248.953  32
   0  -5  -5 3062.39 527.046  33
   0  -5   5 979.889 179.199  20
   0   5   6 1818.99 331.183   4
   0   5   6 1225.72 311.932   5
   0  -5  -6 4630.66 356.638  64
   0  -5   6 6014.95 327.240  63
   0  -5  -6 2363.69 230.900  59
   0  -5  -6 1951.05 224.293  60
   0  -5   6 6036.96 643.500  30
   0  -5   6 4716.93 550.114  31
   0  -5   6 7632.55 372.978  12
   0  -5  -6 2773.28 240.565  55
   0   5   6 2460.96 225.158  52
   0  -5   6 6110.17 283.917  22
   0  -5   6 2688.41 217.878  24
   0  -5   6 6885.82 344.776  23
   0   5   6 1991.95 223.710  50
   0   5  -6 3792.10 473.094  45
   0  -5  -6 1864.56 221.621  46
   0  -5  -6 2295.04 229.931  44
   0  -5  -6 1890.40 222.959  41
   0   5   6 1874.00 220.669  39
   0  -5  -6 3034.08 263.294  15
   0  -5  -6 4584.11 356.360  34
   0  -5  -6 2344.17 543.823  33
   0  -5   6 5832.54 323.993  32
   0  -5   6 2611.92 227.093  20
   0  -5   7 603.641 147.350  63
   0  -5  -7 650.419 182.881  64
   0  -5   7 340.908 137.223  32
   0  -5   7 450.763 266.633  29
   0  -5   7 450.473 140.695  12
   0  -5  -7 627.283 116.279  59
   0  -5  -7 685.736 122.953  60
   0   5   7 403.005 94.9151  52
   0  -5  -7 419.182 113.467  55
   0  -5   7 649.358 129.839  23
   0  -5   7 462.131 83.5238  24
   0   5   7 545.621 116.771  50
   0  -5  -7 538.430 111.739  46
   0  -5  -7 564.250 106.389  41
   0  -5  -7 453.242 110.091  44
   0   5   7 425.732 97.3974  39
   0  -5  -7 463.452 253.341  17
   0  -5  -7 428.508 127.268  15
   0  -5   7 590.709 99.7126  20
   0  -5  -7 755.229 192.754  34
   0   5   8 955.334 114.785  52
   0  -5  -8 926.318 130.981  55
   0  -5   8 902.514 141.140  12
   0  -5   8 719.054 138.370  32
   0  -5   8 679.733 143.556  63
   0  -5  -8 799.767 178.837  64
   0   5   8 722.277 161.655  63
   0   5   8 643.747 106.929  39
   0  -5  -8 1258.84 156.887  15
   0  -5   8 500.885 84.3060  20
   0   5   8 896.445 125.593  49
   0  -5  -8 995.529 181.987  34
   0  -5  -8 714.057 130.067  59
   0  -5  -9 3810.29 271.470  59
   0   5   9 4293.39 256.156  39
   0   5   9 4353.64 254.178  38
   0   5   9 3655.85 274.507  32
   0  -5   9 4142.04 274.311  32
   0  -5  -9 2972.13 283.966  34
   0   5   9 4531.26 260.610  49
   0   5   9 4577.90 265.330  50
   0  -5  -9 4459.77 276.103  15
   0  -5  -9 3292.70 291.889  64
   0  -5   9 3668.94 268.161  63
   0   5   9 3927.23 281.481  63
   0   5   9 3598.45 245.883  52
   0  -5  -9 3206.67 260.771  55
   0   5  -9 3577.97 259.514  56
   0  -5 -10 1233.46 112.996  11
   0  -5  10 1285.86 103.880  13
   0  -5  10 1156.19 102.309  21
   0  -6   0 42109.3 2205.51  35
   0  -6   0 39717.2 2489.09  33
   0  -6   0 44696.2 2230.58  34
   0  -6   0 42139.0 2430.18  28
   0   6   0 35343.8 2289.00   4
   0   6   0 31689.8 2256.81   5
   0  -6   0 47842.6 2242.10  64
   0  -6   0 41581.3 2374.39  17
   0  -6  -1 50399.1 2180.44  21
   0  -6   1 32635.4 2108.80  20
   0  -6  -1 36517.5 2114.90  19
   0   6   1 39234.6 2268.57   4
   0  -6   1 32158.2 2203.61  17
   0  -6  -1 49535.6 2392.84  17
   0  -6   1 33302.7 2366.43  33
   0  -6  -1 48979.1 2540.26  33
   0  -6  -1 51575.1 2187.77  34
   0  -6  -1 46993.0 2143.48  35
   0  -6   1 39945.4 2138.79  35
   0  -6   1 36235.3 2309.47  28
   0  -6  -1 47497.1 2155.05  27
   0  -6   1 35439.9 2118.62  27
   0  -6  -1 48689.8 2449.75  28
   0  -6   1 34750.1 2354.89  29
   0  -6   1 41689.6 2361.43  30
   0  -6   1 33838.8 2111.66  25
   0  -6   1 37039.9 2144.05  64
   0  -6  -1 53015.3 2193.43  64
   0  -6   1 37590.0 2125.82  11
   0  -6  -2 2981.22 226.511  19
   0  -6   2 2904.23 220.838  19
   0   6   2 3098.42 352.707   4
   0  -6  -2 3703.83 424.288  17
   0  -6   2 3385.05 244.115  32
   0  -6  -2 3880.61 517.174  33
   0  -6  -2 3600.69 289.663  34
   0  -6   2 3031.63 422.562  30
   0  -6  -2 3109.60 431.433  28
   0  -6   2 2910.05 233.980  27
   0  -6   2 2720.85 366.472  28
   0  -6   2 3446.71 410.666  31
   0  -6   2 2948.15 229.278  26
   0  -6   2 3046.72 222.986  24
   0  -6   2 2930.87 221.611  22
   0  -6  -2 2928.38 217.846  60
   0  -6  -2 4101.81 294.124  64
   0  -6   2 3514.71 248.654  63
   0  -6   2 2829.81 236.240  11
   0  -6   3 22714.8 834.404  12
   0  -6   3 15716.6 758.121  11
   0  -6  -3 11368.0 715.083  60
   0  -6  -3 11022.6 718.928  59
   0  -6   3 18813.6 801.656  23
   0  -6   3 12360.0 719.793  24
   0  -6  -3 9780.82 709.961  25
   0  -6   3 14206.3 732.769  22
   0  -6   3 12723.2 728.450  25
   0  -6   3 12878.7 727.289  26
   0  -6   3 10685.2 708.711  19
   0  -6   3 12169.1 726.367  20
   0  -6  -3 10783.3 719.152  19
   0  -6  -3 10527.2 717.553  41
   0   6   3 10734.5 881.760   4
   0   6   3 10305.4 882.951   5
   0  -6  -3 12742.0 986.035  17
   0  -6  -3 10086.2 717.095  15
   0  -6  -3 12605.6 782.446  34
   0  -6  -3 11576.2 1061.58  33
   0  -6   3 17368.6 769.023  32
   0  -6   3 18605.0 1126.67  30
   0  -6   3 15769.6 1025.98  31
   0  -6   3 13903.8 741.080  27
   0  -6   3 16986.3 765.677  63
   0  -6  -3 13350.3 790.438  64
   0  -6   4 19791.5 1435.37  31
   0  -6   4 23466.6 1188.38  27
   0  -6   4 22959.4 1174.59  26
   0  -6   4 23000.7 1178.50  25
   0  -6   4 20920.7 1174.90  22
   0  -6   4 21083.4 1162.51  24
   0  -6   4 21329.3 1207.40  23
   0  -6  -4 21239.7 1170.58  60
   0  -6  -4 21036.0 1173.37  59
   0  -6   4 21954.7 1213.19  12
   0  -6   4 21238.2 1174.79  20
   0  -6   4 19515.7 1149.90  19
   0   6   4 21931.7 1403.99   4
   0   6   4 20221.8 1392.57   5
   0   6   4 18935.7 1150.74  39
   0  -6  -4 16494.1 1516.65  33
   0  -6   4 20996.5 1190.45  32
   0  -6  -4 19701.8 1228.83  34
   0  -6  -4 22307.5 1188.57  15
   0  -6  -4 22378.6 1483.16  17
   0  -6   4 21178.0 1191.53  63
   0  -6  -4 21844.1 1243.88  64
   0  -6  -5 18243.1 1176.87  64
   0  -6   5 20378.4 1141.73  63
   0  -6  -5 20881.4 1121.62  60
   0  -6  -5 20292.2 1123.03  59
   0  -6   5 20526.1 1433.15  31
   0  -6   5 18421.1 1424.84  30
   0  -6  -5 17957.1 1114.73  55
   0  -6   5 20255.2 1152.26  12
   0  -6   5 22807.2 1130.51  25
   0  -6   5 21536.7 1155.45  23
   0  -6   5 19814.7 1102.21  24
   0   6   5 18933.8 1112.58  50
   0  -6   5 20048.4 1114.63  20
   0  -6  -5 20091.9 1124.41  41
   0   6   5 18519.8 1098.17  39
   0  -6  -5 23325.5 1492.31  17
   0  -6  -5 22942.7 1142.91  15
   0   6   5 20695.2 1368.99   5
   0   6   5 18598.1 1331.76   4
   0  -6  -5 17998.9 1173.64  34
   0  -6  -5 15517.6 1490.27  33
   0  -6   5 20195.2 1138.40  32
   0  -6  -6 76.0137 100.432  59
   0  -6  -6 154.308 94.6942  60
   0  -6   6 536.449 152.101  12
   0  -6   6 249.102 206.156  30
   0  -6   6 298.700 137.860  32
   0  -6   6-40.2908 195.499  31
   0  -6  -6 296.339 108.343  55
   0   6   6 214.705 72.6434  52
   0  -6   6 641.268 140.360  23
   0  -6   6 201.440 75.8183  24
   0   6   6 114.102 91.9968  50
   0   6   6 600.695 192.313   4
   0  -6   6 63.4534 75.3438  20
   0  -6   6 225.505 88.3705  22
   0   6   6 154.824 78.5338  39
   0  -6  -6 469.487 310.395  33
   0  -6  -6 409.679 183.846  34
   0  -6  -6 84.9062 195.935  17
   0  -6   6 283.669 137.627  63
   0  -6  -6 485.019 186.861  64
   0  -6  -7 4620.34 286.265  55
   0   6   7 3060.49 227.543  52
   0   6   7 4300.86 268.889  50
   0  -6   7 4787.17 304.868  12
   0  -6   7 2751.42 228.077  20
   0   6   7 3353.84 240.911  39
   0  -6  -7 4744.50 350.491  34
   0  -6   7 3387.66 275.966  32
   0  -6   7 1459.95 194.919  24
   0  -6   7 4268.18 286.269  23
   0  -6  -7 4269.40 279.455  59
   0  -6  -7 4185.41 274.145  60
   0  -6   7 3988.88 292.144  63
   0  -6  -7 4746.56 356.442  64
   0  -6  -7 7685.56 346.658  15
   0   6   8 4480.78 181.610  49
   0   6   8 4177.24 176.036  50
   0  -6  -8 3138.70 225.327  64
   0   6   8 3303.28 212.818  63
   0  -6   8 3970.17 200.092  63
   0  -6  -8 4612.45 210.550  15
   0  -6   8 4466.80 199.718  12
   0  -6  -8 3804.89 189.063  59
   0  -6  -8 3627.18 181.862  60
   0  -6   8 3998.42 195.382  32
   0  -6  -8 3494.53 232.089  34
   0   6   8 3794.77 153.057  39
   0  -6  -9 1265.14 133.248  34
   0  -6   9 1035.79 102.220  32
   0   6   9 479.409 97.7308  32
   0  -6   9 645.076 101.771  21
   0   6   9 747.867 105.860  63
   0  -6  -9 1114.04 127.042  64
   0  -6   9 968.536 102.869  63
   0  -6  -9 1625.19 128.077  15
   0  -7   0 85.7841 217.553  33
   0  -7   0 136.657 128.318  34
   0  -7   0 275.081 103.189  26
   0  -7   0 57.8683 69.9579  25
   0  -7   0 117.448 81.5782  24
   0  -7   0 271.399 139.140  23
   0  -7   0 128.451 134.733  21
   0  -7   0-7.49393 80.2639  20
   0  -7   0 206.742 111.714  11
   0  -7   0 232.021 139.819  64
   0  -7   0 173.296 106.321  27
   0  -7   0 33.3120 172.639  28
   0   7   1 14499.1 962.322   5
   0  -7  -1 17646.5 1103.04  17
   0  -7  -1 17861.1 888.243  34
   0  -7  -1 16149.5 1214.27  33
   0  -7   1 12869.1 806.211  24
   0  -7  -1 17759.3 859.916  26
   0  -7   1 12161.1 812.094  26
   0  -7   1 16172.7 865.493  23
   0  -7  -1 24972.3 933.720  23
   0  -7   1 12417.1 812.925  25
   0  -7  -1 15152.8 825.333  25
   0  -7   1 12091.6 794.410  22
   0  -7  -1 15681.8 828.329  24
   0  -7   1 12679.4 811.829  19
   0  -7  -1 14329.5 820.277  19
   0  -7   1 12533.2 814.921  20
   0  -7  -1 14283.0 829.004  20
   0  -7   1 13846.2 845.144  21
   0  -7   1 17165.6 879.845  12
   0  -7   1 13500.6 826.332  11
   0  -7  -1 16873.7 891.269  64
   0  -7   1 12337.2 845.630  64
   0  -7   1 11526.6 998.225  28
   0  -7   1 13403.6 822.111  27
   0  -7  -1 14778.1 1094.19  28
   0  -7  -1 17436.0 856.895  27
   0   7   2 257.267 157.264   5
   0   7   2 207.435 123.896   4
   0  -7  -2 47.1309 85.9197  15
   0  -7  -2 652.609 249.582  17
   0  -7  -2 746.921 333.412  33
   0  -7  -2 737.674 171.981  34
   0  -7   2 443.137 107.371  26
   0  -7  -2 696.278 153.718  26
   0  -7  -2 310.758 88.6127  25
   0  -7   2 440.554 97.1344  24
   0  -7   2 483.319 89.9812  22
   0  -7   2 329.651 82.8178  19
   0  -7  -2 258.925 89.2636  19
   0  -7   2 522.797 115.116  11
   0  -7  -2 561.189 172.829  64
   0  -7   2 249.672 105.222  27
   0  -7  -2 511.432 276.457  28
   0  -7   2 509.775 219.021  28
   0   7   3 5690.58 796.080   4
   0   7   3 6016.60 818.883   5
   0  -7   3 13047.6 737.056  20
   0  -7  -3 7972.66 699.469  19
   0  -7   3 9437.85 699.526  19
   0  -7  -3 7301.71 690.725  15
   0  -7  -3 9539.73 964.654  17
   0  -7  -3 10293.4 768.828  34
   0  -7  -3 8155.42 1021.38  33
   0  -7   3 17024.4 746.097  26
   0  -7  -3 5872.81 680.441  25
   0  -7   3 15556.9 733.965  24
   0  -7   3 48607.4 1016.07  23
   0  -7   3 22491.8 769.683  22
   0  -7   3 14455.7 741.518  25
   0  -7   3 51789.6 1050.40  12
   0  -7   3 27053.9 828.990  11
   0  -7   3 37398.3 1496.08  30
   0  -7   3 19808.2 776.599  27
   0  -7  -3 13054.3 800.282  64
   0  -7   4 804.443 283.911  31
   0  -7   4 1276.70 159.590  27
   0  -7   4 931.808 158.125  32
   0  -7   4 820.985 263.974  30
   0   7   4 981.228 237.760   4
   0   7   4 748.210 215.457   5
   0  -7   4 814.695 119.667  22
   0  -7   4 759.089 124.807  20
   0  -7   4 793.655 102.476  19
   0  -7  -4 630.819 127.018  15
   0  -7  -4 1053.71 320.693  17
   0  -7  -4 625.417 348.004  33
   0  -7  -4 827.601 196.654  34
   0  -7   4 875.410 132.026  25
   0  -7   4 780.457 112.337  24
   0  -7   4 974.424 130.567  26
   0  -7   4 1000.47 175.776  23
   0  -7   4 1036.45 188.529  12
   0   7   4 662.356 114.211  50
   0  -7  -4 788.151 127.849  59
   0  -7   4 932.627 157.573  63
   0  -7  -4 1042.85 203.459  64
   0   7   5 5557.84 630.828   4
   0   7   5 5808.58 654.587   5
   0  -7   5 4989.99 462.543  20
   0  -7  -5 12551.7 546.672  15
   0  -7   5 7606.54 511.540  32
   0  -7  -5 8993.27 576.771  34
   0   7   5 7468.32 477.621  50
   0  -7   5 12949.3 592.163  12
   0  -7   5 8267.67 523.728  63
   0  -7  -5 9098.42 581.239  64
   0  -7   5 11931.6 573.368  23
   0  -7   5 5150.08 449.316  24
   0  -7   5 8949.58 494.317  22
   0  -7  -5 9170.66 512.187  59
   0  -7  -5 7495.74 489.207  60
   0  -7   6 2595.15 213.137  23
   0  -7   6 489.704 88.5755  24
   0  -7   6 3093.90 235.285  12
   0  -7   6 768.111 112.284  20
   0  -7  -6 250.197 119.239  15
   0  -7  -6 436.842 169.628  34
   0   7   6 406.139 98.9239  50
   0  -7   6 1238.83 167.525  63
   0  -7  -6 366.144 169.172  64
   0  -7  -6 466.213 118.070  59
   0  -7  -6 291.623 107.238  60
   0  -7   6 1197.14 159.080  32
   0  -7   7 4686.45 294.869  23
   0  -7   7 4303.39 301.441  12
   0  -7  -7 3498.52 314.678  34
   0  -7   7 3936.85 286.069  32
   0   7   7 4017.99 270.091  50
   0   7   7 4169.39 274.097  49
   0  -7   7 4091.17 292.268  63
   0  -7  -7 3707.85 319.733  64
   0  -7  -7 3669.63 279.236  59
   0  -7   7 4106.92 265.314  20
   0  -7  -8 2557.90 140.115  15
   0  -7  -8 1599.17 146.167  34
   0   7   8 1113.85 125.644  63
   0  -7   8 1776.53 121.963  63
   0  -7  -8 1419.07 141.839  64
   0  -7   8 2277.32 128.697  12
   0  -7  -8 1741.37 130.281  26
   0   7   8 2261.28 113.356  50
   0  -8   0 32177.7 2211.35  28
   0  -8   0 37296.1 1972.41  27
   0  -8   0 36372.6 2007.15  64
   0  -8   0 31406.9 1953.75  20
   0  -8   0 35888.3 1953.08  24
   0  -8   0 34662.2 1961.33  26
   0  -8   0 33631.9 1950.15  25
   0  -8   0 36760.9 1975.12  11
   0  -8   0 32083.3 2306.14  33
   0  -8   0 36387.2 1997.51  34
   0  -8   1 312.197 232.683  28
   0  -8   1 605.766 140.189  27
   0  -8  -1 420.463 274.702  28
   0  -8  -1 1009.24 166.363  27
   0  -8  -1 1559.25 240.745  64
   0  -8   1 1361.12 209.834  64
   0  -8   1 54.5716 70.7812  22
   0  -8   1 189.649 94.7014  19
   0  -8   1 140.972 108.633  20
   0  -8   1 780.855 170.473  21
   0  -8  -1 55.2487 84.6941  19
   0  -8   1 1053.61 213.399  23
   0  -8  -1 285.038 110.412  24
   0  -8   1 410.387 108.139  24
   0  -8  -1 38.1875 78.4370  25
   0  -8   1 280.938 95.1954  25
   0  -8   1 714.551 129.477  26
   0  -8  -1 815.720 163.209  26
   0  -8   1 724.759 150.430  11
   0  -8  -1 927.028 173.016  11
   0  -8  -1 541.199 364.563  33
   0  -8   1 1091.23 183.697  34
   0  -8  -1 1028.33 222.632  34
   0  -8  -2 445.629 248.049  28
   0  -8  -2 571.965 148.612  27
   0  -8   2 515.151 231.791  28
   0  -8   2 809.222 139.980  27
   0  -8  -2 600.178 171.192  34
   0  -8  -2 879.373 329.627  33
   0  -8  -2 914.108 190.416  64
   0  -8  -2 237.437 99.8099  19
   0  -8   2 789.603 145.820  20
   0  -8   2 465.724 103.150  19
   0  -8   2 763.370 125.688  24
   0  -8  -2 595.326 152.125  26
   0  -8   2 495.757 120.134  26
   0  -8   2 777.080 114.426  22
   0  -8  -2 261.928 96.6594  25
   0  -8   2 1141.17 162.100  11
   0   8   3 4158.99 310.777  50
   0  -8   3 6142.30 374.731  11
   0  -8  -3 5169.13 338.181  15
   0  -8  -3 4257.35 392.591  34
   0  -8  -3 4900.97 406.101  64
   0  -8   3 5255.21 332.065  19
   0  -8  -3 5126.31 351.199  19
   0  -8   3 5293.02 347.879  25
   0  -8   3 4853.91 331.538  24
   0  -8   3 5443.24 342.842  26
   0  -8   3 5191.41 334.711  22
   0  -8  -3 5339.69 380.933  26
   0  -8  -3 4770.23 328.242  25
   0  -8   3 4854.58 351.574  27
   0   8   4 1564.87 154.101  50
   0  -8   4 3284.92 283.609  12
   0  -8  -4 1630.15 179.301  15
   0  -8  -4 1975.42 245.562  34
   0  -8  -4 2051.20 245.956  64
   0  -8   4 1887.95 184.658  20
   0  -8   4 1467.53 146.094  19
   0  -8   4 1524.03 157.414  24
   0  -8   4 1984.22 184.506  25
   0  -8   4 3214.23 261.426  23
   0  -8  -4 1927.71 222.763  26
   0  -8   4 2114.52 173.997  22
   0  -8   4 2008.62 175.588  26
   0  -8   4 2265.28 201.551  27
   0  -8  -5 518.965 114.649  15
   0  -8  -5 601.898 162.143  34
   0  -8  -5 583.950 166.443  64
   0  -8   5 1289.00 191.393  12
   0  -8   5 722.546 114.361  20
   0  -8   5 1069.62 175.298  23
   0  -8   5 611.499 88.0674  24
   0  -8   5 872.353 113.333  22
   0   8   5 374.511 83.3675  50
   0  -8  -6 5243.25 304.972  15
   0  -8  -6 4310.06 334.516  34
   0  -8  -6 3511.41 324.147  64
   0  -8   6 4699.95 323.338  12
   0  -8   6 4367.96 285.474  20
   0  -8   6 4739.32 315.942  23
   0   8   6 3950.05 272.515  50
   0   8   6 4229.50 281.139  49
   0  -8  -7 4458.46 330.861  34
   0  -8  -7 4777.92 336.867  64
   0   8   7 4033.59 321.077  63
   0  -8   7 4171.23 289.055  20
   0   8   7 5181.74 302.621  49
   0   8   7 4767.04 294.842  50
   0  -8  -7 5288.63 323.827  26
   0  -8   7 5469.56 316.629  23
   0  -8   8 152.738 51.8047  21
   0  -8  -8 267.842 50.5818  26
   0  -8  -8 590.639 67.1189  15
   0  -8  -8 475.213 59.9646  11
   0  -9   0-89.1535 103.549  27
   0  -9   0-34.3581 125.839  64
   0  -9   0-7.32857 82.3824  19
   0  -9   0-114.686 107.857  26
   0  -9   0 35.8579 79.9026  24
   0  -9   0-64.8691 86.2312  25
   0  -9   0 17.2472 105.944  11
   0  -9   0-43.0612 120.995  34
   0  -9  -1 1300.70 160.023  27
   0  -9   1 1058.37 151.949  27
   0  -9  -1 1335.00 192.422  64
   0  -9   1 1040.09 150.314  20
   0  -9  -1 902.979 127.591  19
   0  -9   1 922.887 127.421  19
   0  -9   1 866.186 133.229  26
   0  -9  -1 833.578 142.835  26
   0  -9   1 1021.84 129.194  24
   0  -9  -1 983.961 124.981  25
   0  -9   1 851.222 131.115  25
   0  -9   1 1151.04 157.407  11
   0  -9  -1 1242.01 172.055  11
   0  -9  -1 984.919 178.509  34
   0  -9   2 1733.68 187.273  27
   0  -9  -2 1959.55 201.701  27
   0  -9  -2 2495.88 248.869  64
   0  -9   2 2018.89 192.680  20
   0  -9  -2 1900.12 180.658  19
   0  -9   2 1964.55 172.691  19
   0  -9   2 1707.60 151.767  22
   0  -9   2 1817.78 186.361  25
   0  -9   2 1839.19 172.285  24
   0  -9  -2 2060.10 200.516  26
   0  -9   2 1846.90 174.330  26
   0  -9  -2 1841.32 167.024  25
   0  -9   2 2066.59 200.303  11
   0  -9  -2 1843.05 221.155  34
   0  -9  -3 2951.60 282.395  64
   0  -9  -3 2724.89 272.575  34
   0  -9   3 3095.87 220.672  19
   0  -9  -3 2794.71 251.144  26
   0  -9   3 3127.18 242.603  25
   0  -9  -3 2712.68 211.952  25
   0  -9   3 3304.43 226.576  24
   0  -9   3 3102.97 229.248  26
   0  -9   3 3569.92 223.357  22
   0  -9   3 3475.81 251.092  27
   0  -9  -4 4.47827 15.0264  15
   0  -9  -4 550.745 141.409  64
   0  -9   4 445.948 73.5494  22
   0  -9   4 3.69300 10.4095  19
   0  -9   4 438.211 96.8370  20
   0  -9   4 904.059 166.974  23
   0  -9   4 368.912 69.4438  24
   0  -9  -4 428.549 116.006  26
   0   9   4 304.375 64.6210  49
   0  -9  -4 546.468 130.087  34
   0  -9   5 1016.82 104.082  20
   0  -9  -5 1124.24 144.129  34
   0   9   5 1040.89 87.3072  49
   0  -9   6 1332.64 98.1781  20
   0  -9  -6 1264.73 122.384  34
   0  -9  -6 1172.82 123.771  64
   0  -9   7 256.543 49.1520  21
   0 -10   0 3418.68 251.670  26
   0 -10   0 3844.25 256.252  25
   0 -10   0 4061.85 272.041  11
   0 -10   0 3627.00 262.681  27
   0 -10   0 3591.85 256.923  19
   0 -10  -1 90.7497 78.5196  26
   0 -10  -1 35.2637 62.0190  25
   0 -10   1 28.2542 69.7912  25
   0 -10   1 50.3036 71.2709  26
   0 -10   1 45.1031 92.4909  11
   0 -10  -1 288.066 100.145  11
   0 -10   1 77.5431 84.4689  27
   0 -10  -1 92.1993 84.8256  27
   0 -10   1 122.283 65.4382  19
   0 -10  -2 266.395 104.633  64
   0 -10   2 74.7166 69.7368  26
   0 -10   2 203.447 82.9859  25
   0 -10  -2 139.306 80.0774  26
   0 -10  -2 8.26066 51.1899  25
   0 -10   2 149.495 62.6616  19
   0 -10   2 94.4602 84.0620  27
   0 -10  -2 35.5467 80.1331  27
   0 -10  -2 148.614 97.9787  34
   0 -10   3 907.949 108.941  27
   0 -10  -3 663.057 114.898  34
   0 -10  -3 696.309 122.193  64
   0 -10  -3 732.504 104.096  26
   0 -10  -4 237.345 76.8802  34
   0 -10  -4 142.372 66.8994  26
   0 -10  -4 239.277 82.6827  64
   0 -10  -5 297.043 56.5892  26
   0 -11   0 37.4908 55.7493  27
   0 -11   0-7.27685 41.0126  26
   0 -11   1 3582.29 126.865  27
   0 -11  -1 3746.88 111.685  26
   0 -11  -2 3839.10 215.919  27
   0 -11  -2 3188.46 203.235  26
  -1   0  10 1080.98 126.483  39
  -1   0  10 1306.68 147.863  32
   1   0 -10 1342.80 152.878  55
   1   0 -10 1484.86 166.921  56
  -1   0  10 1156.52 131.408  52
   1   0 -10 1500.40 207.388  64
  -1   0  10 1373.17 151.401  63
   1   0 -10 872.297 115.615  60
   1   0 -10 1171.67 140.385  59
   1   0  -9 19.2152 93.0878  55
  -1   0   9 52.1639 59.6488  14
  -1   0   9-41.5807 83.8522  39
  -1   0   9-64.2128 115.152  32
   1   0  -9 27.1905 92.8963  59
   1   0  -9 7.89862 76.5295  60
  -1   0   9 51.8110 79.4111  52
  -1   0   9-129.172 120.254  63
   1   0  -8 12944.6 777.065  55
  -1   0   8 10481.9 1002.00  31
   1   0  -8 11186.1 761.393  59
  -1   0   8 11022.6 1013.24  62
   1   0  -8 9745.45 741.157  60
  -1   0   8 14910.0 738.688  50
  -1   0   8 16614.8 793.414  51
  -1   0   8 17460.5 783.117  52
   1   0  -8 12808.1 1109.06  45
  -1   0   8 15123.0 761.358  39
  -1   0   8 13509.7 784.074  32
   1   0  -8 9347.05 996.826  36
  -1   0   8 9120.47 720.071  14
  -1   0   8 14472.3 790.982  63
  -1   0   7 285.354 216.615  31
  -1   0   7-7.09680 73.8907  52
   1   0  -7-34.2477 80.4498  55
   1   0  -7 201.420 204.237   1
  -1   0   7 65.6390 103.442   4
   1   0  -7-83.4214 84.1276  59
   1   0  -7 23.6046 70.0883  60
  -1   0   7 35.0840 209.808  62
  -1   0   7 25.4965 76.7646  61
  -1   0   7 24.5583 74.9461  51
  -1   0   7 26.1219 55.5060  50
   1   0  -7 13.3800 58.7483  46
   1   0  -7 77.2446 158.133  45
   1   0  -7-139.076 229.868   8
  -1   0   7 32.8766 68.1073  39
  -1   0   7 8.89193 110.826  32
   1   0  -7 74.8546 163.136  36
   1   0  -7-90.3080 145.832  17
  -1   0   7-8.99697 103.318  63
  -1   0   6 36656.9 2385.29  62
   1   0  -6 42512.9 2182.14  59
  -1   0   6 39470.3 2179.99  61
   1   0  -6 41530.0 2177.40  60
  -1   0   6 41760.2 2171.86  52
  -1   0   6 39413.2 2292.25   4
  -1   0   6 36217.7 2229.41   5
   1   0  -6 41506.9 2453.09   1
   1   0  -6 40548.4 2179.70  55
  -1   0   6 40501.0 2153.59  50
  -1   0   6 40149.1 2178.90  51
   1   0  -6 41622.4 2169.31  46
   1   0  -6 42860.3 2452.93  45
   1   0  -6 40061.5 2160.49  41
  -1   0   6 41257.6 2167.06  39
   1   0  -6 44036.3 2446.57  36
  -1   0   6 40394.5 2188.79  63
   1   0  -6 45036.9 2541.64   8
  -1   0   5 51.2822 48.5506  52
  -1   0   5-10.4869 49.5900   5
   1   0  -5-24.7098 119.711   1
  -1   0   5 27.7729 70.4107   4
   1   0  -5 39.4063 35.8508  41
  -1   0   5 17.3536 44.7141  39
   1   0  -5-22.0881 111.990  36
  -1   0   5 86.7568 86.4760  30
  -1   0   5 71.2577 52.1619  61
   1   0  -5-4.98054 47.3979  59
  -1   0   5-22.7384 171.668  62
   1   0  -5 19.2682 46.4050  60
   1   0  -5-23.2637 107.205  45
   1   0  -5 13.1308 40.6156  46
  -1   0   5-13.9297 40.8422  50
  -1   0   5 31.8236 49.2125  51
  -1   0   5 72.3415 78.5784  63
  -1   0   4 24635.3 1458.30   5
   1   0  -4 27618.9 1571.64   1
  -1   0   4 27865.9 1490.15   4
  -1   0   4 24860.1 1550.64  62
   1   0  -4 30352.2 1566.44  36
  -1   0   4 26021.8 1493.60  30
  -1   0   3 97.2670 54.2796   4
   1   0  -3 61.9906 81.8867   1
  -1   0   3 12.3059 42.2233   5
   1   0  -3 54.4799 82.2952  36
  -1   0   3 49.3721 62.1697  30
   1   0  -2 5832.35 384.755  36
   1   0  -2 6626.09 402.731   1
  -1   0   2 5618.98 353.882   5
  -1   0   2 6309.67 366.397   4
  -1   0   2 5991.40 370.203  30
   1   0  -1 7.25057 30.4446   1
  -1   0   1 73.2855 22.6742   5
   1   0  -1-3.42502 25.3756  36
  -1   0   1 7.99166 24.2569  30
   1   0   1 9.60459 18.4944   4
  -1   0  -1 52.3190 26.6208   2
  -1   0  -1-6.65365 26.3288  36
   1   0   2 154608. 8325.03   4
  -1   0  -2 163291. 8370.99   1
  -1   0  -2 159375. 8350.06  36
   1   0   2 166112. 8348.86  30
  -1   0  -3 10.8360 73.3511  36
   1   0   3 100.169 116.904  62
   1   0   3-35.7176 48.9429   4
  -1   0  -3 53.6342 87.3807   1
   1   0   3 96.2269 78.7981  30
  -1   0  -4 3222.98 353.864   1
   1   0   4 3748.20 291.676   4
   1   0   4 3454.08 271.672   5
   1   0   4 3589.76 319.541  30
   1   0   4 4405.84 392.588  62
  -1   0  -4 4637.86 366.311  36
   1   0   5 5.34403 47.9374  51
   1   0   5 10.8899 42.3860  50
   1   0   5-92.6589 79.1593   4
   1   0   5 30.6758 50.7019   5
  -1   0  -5-78.2339 132.213   1
   1   0   5 33.7838 91.0548  30
  -1   0  -5 4.16275 40.8102  46
  -1   0  -5 118.697 120.357  45
  -1   0  -5 9.48346 45.9426  60
  -1   0  -5 19.9516 49.4651  59
   1   0   5-23.0346 157.813  62
   1   0   5-11.0501 48.8680  61
   1   0   5-17.5491 51.4383  39
  -1   0  -5 110.762 121.686  36
   1   0   5 12.2050 78.2179  63
  -1   0  -5 5.14870 53.3300  55
   1   0   6 15382.5 855.453  49
   1   0   6 15811.8 887.800  51
   1   0   6 15029.0 862.414  50
  -1   0  -6 17291.7 1181.30   1
   1   0   6 12647.3 921.981   5
   1   0   6 15031.2 985.264   4
  -1   0  -6 16195.0 874.422  46
  -1   0  -6 18580.9 1174.86  45
  -1   0  -6 16956.7 886.941  60
   1   0   6 16089.2 892.871  61
  -1   0  -6 18023.4 897.227  59
   1   0   6 14396.2 1099.92  62
   1   0   6 12629.5 1071.67  31
   1   0   6 15958.6 876.174  39
   1   0   6 13959.6 889.231  32
  -1   0  -6 18050.4 1149.69  36
   1   0   6 15058.5 896.431  63
  -1   0  -6 17487.0 897.677  55
   1   0   7-212.740 245.793  62
  -1   0  -7 16.4573 76.3347  59
  -1   0  -7 30.4031 70.0514  60
   1   0   7-8.46577 78.0229  61
   1   0   7 71.6055 214.107  31
  -1   0  -7-8.55216 84.3302  55
  -1   0  -7 41.7269 176.448   1
   1   0   7 62.4818 98.4672   4
   1   0   7-16.1982 56.7968  50
   1   0   7-24.4086 74.9856  51
  -1   0  -7-116.421 174.054  45
  -1   0  -7 52.0465 88.4358  44
   1   0   7 79.3378 69.5454  39
   1   0   7-8.92298 107.554  32
  -1   0  -7 74.2494 166.510  36
   1   0   7-18.1699 114.850  63
  -1   0  -7 92.9840 196.597   8
  -1   0  -8 5654.17 368.315  55
   1   0   8 3635.21 530.226  31
   1   0   8 5029.49 340.595  52
   1   0   8 4597.40 359.392  13
  -1   0  -8 5538.40 350.457  60
  -1   0  -8 5515.87 361.237  59
   1   0   8 3499.18 528.181  62
   1   0   8 4518.70 314.931  50
  -1   0  -8 5223.38 367.645  44
  -1   0  -8 5302.34 612.750  45
   1   0   8 4379.99 365.535  63
   1   0   8 5049.86 333.550  39
  -1   0  -8 3939.50 501.208  17
  -1   0  -8 4494.45 653.380   8
   1   0   8 4122.18 353.460  32
  -1   0  -8 6089.57 630.970  36
  -1   0  -9-65.3735 100.218  55
   1   0   9-27.3318 110.673  13
  -1   0  -9 80.0261 103.632  56
  -1   0  -9 25.8490 84.4945  59
  -1   0  -9-7.21789 75.5630  60
  -1   0  -9-106.119 106.005  44
   1   0   9-13.6435 78.6944  39
   1   0   9-99.7708 113.874  32
   1   0   9-64.3333 116.200  63
   1   0   9-19.8944 63.7785  50
   1   0   9-131.593 93.4051  52
   1   0  10 1445.22 174.842  21
  -1   0 -10 1937.40 188.848  44
   1   0  10 2000.46 162.040  39
   1   0  10 1305.12 163.668  32
  -1   0 -10 1746.46 169.062  59
  -1   0 -10 2111.91 188.000  55
  -1   0 -10 2240.15 196.599  56
   1   0  10 2100.34 168.262  52
   1   0  10 1666.36 177.282  13
  -1   0 -10 1675.04 225.022  64
   1   0  10 1403.10 166.265  63
   1   0  11-127.872 63.1260  13
   1   0  11-43.5966 64.5583  21
   1   1 -10 2556.24 224.569  44
   1  -1 -10 2556.79 217.027  44
  -1  -1  10 2288.89 183.516  39
  -1   1  10 2481.48 195.981  39
  -1   1  10 2313.32 205.867  32
  -1  -1  10 2425.94 208.315  32
   1  -1 -10 2677.21 263.650  64
  -1  -1  10 2599.89 213.410  63
   1   1 -10 2683.47 275.660  64
  -1   1  10 2406.30 210.590  63
   1   1 -10 2107.86 193.682  59
   1  -1 -10 2640.42 214.514  59
   1  -1 -10 2326.86 195.722  60
  -1  -1  10 2382.67 192.093  52
   1   1 -10 2683.38 215.273  55
   1  -1 -10 2951.60 224.043  56
   1  -1 -10 2416.83 214.177  55
  -1  -1   9 995.319 132.421  52
   1   1  -9 724.371 135.390  55
   1  -1  -9 671.148 141.291  55
  -1  -1   9 508.408 145.866  63
   1  -1  -9 1313.17 214.368  64
  -1   1   9 759.065 151.362  63
  -1   1   9 767.275 108.744  50
   1  -1  -9 929.497 146.882  56
   1   1  -9 820.198 145.537  44
   1  -1  -9 775.264 142.681  44
  -1  -1   9 812.318 120.947  39
  -1   1   9 866.551 123.457  39
  -1   1   9 822.903 108.264  14
   1  -1  -9 583.418 129.723  59
   1   1  -9 568.718 119.174  59
   1  -1  -9 512.770 116.104  60
   1   1  -9 272.995 88.4629  60
  -1  -1   9 807.694 154.337  32
  -1   1   9 997.393 154.368  32
   1   1  -8 3320.73 250.955  59
  -1  -1   8 2027.97 391.215  62
  -1   1   8 2537.51 238.421  61
   1   1  -8 2847.45 231.070  60
   1  -1  -8 3116.98 249.356  60
  -1   1   8 2536.36 422.814  62
   1  -1  -8 3174.53 251.405  59
  -1  -1   8 1920.13 411.036  31
  -1   1   8 2185.03 410.709  31
  -1  -1   8 2890.63 264.594  63
  -1   1   8 3055.56 266.878  63
   1   1  -8 3443.67 264.295  55
  -1  -1   8 3068.32 234.537  52
  -1   1   8 2800.23 240.577  51
  -1   1   8 2971.74 216.235  50
  -1   1   8 2246.28 318.348   4
   1  -1  -8 2799.65 228.092  46
   1   1  -8 2751.33 466.230  45
   1  -1  -8 2556.11 407.866  45
   1  -1  -8 2996.78 248.115  44
  -1  -1   8 2603.01 202.710  20
  -1  -1   8 2605.89 220.381  39
  -1   1   8 2635.17 224.312  39
   1  -1  -8 1913.06 364.191  17
  -1  -1   8 2554.45 206.387  14
  -1  -1   8 2785.92 258.589  32
   1   1  -8 2956.56 458.166  36
   1  -1  -8 2317.93 401.808  36
  -1   1   8 2529.77 252.412  32
   1  -1  -8 2275.36 463.313   8
  -1  -1   7 1392.59 175.953  63
  -1   1   7 1436.75 182.710  63
   1   1  -7 1302.52 158.107  55
  -1  -1   7 1094.76 132.386  52
  -1   1   7 961.336 206.218   4
   1   1  -7 1245.89 293.860   1
  -1   1   7 1060.23 185.812   5
  -1  -1   7 1135.86 202.246   4
  -1  -1   7 902.418 292.170  31
   1   1  -7 1459.77 147.198  60
  -1   1   7 1302.76 150.924  61
   1  -1  -7 1253.92 152.189  59
  -1   1   7 1474.35 326.226  62
  -1  -1   7 1464.87 339.255  62
   1  -1  -7 1432.07 153.296  60
   1   1  -7 1084.10 145.574  59
  -1   1   7 1101.30 123.724  50
  -1   1   7 1105.50 143.361  51
  -1   1   7 1096.31 115.527  49
   1  -1  -7 931.827 252.425  45
   1  -1  -7 1343.26 144.468  46
   1  -1  -7 1140.03 129.930  47
   1  -1  -7 1198.32 150.850  44
   1  -1  -7 1194.56 129.608  41
  -1   1   7 1166.57 137.500  39
  -1  -1   7 1041.07 127.401  39
   1  -1  -7 1333.80 292.969  17
  -1  -1   7 1140.66 127.404  14
  -1  -1   7 1309.07 169.426  32
   1  -1  -7 1472.53 305.247  36
   1   1  -7 1544.76 317.163  36
   1  -1  -7 930.157 309.685   8
   1   1  -7 1194.03 355.226   8
  -1  -1   6 24351.7 1333.24  52
  -1   1   6 22269.7 1433.88   5
  -1  -1   6 23776.0 1450.75   4
   1   1  -6 22209.1 1555.79   1
  -1   1   6 26317.0 1489.20   4
   1  -1  -6 22576.3 1601.47   1
  -1  -1   6 19575.9 1524.42  31
  -1  -1   6 22902.2 1494.87  30
   1  -1  -6 25599.4 1347.09  59
   1  -1  -6 24957.2 1344.48  60
   1   1  -6 25945.9 1349.23  59
  -1   1   6 24895.6 1349.77  61
  -1  -1   6 21877.9 1546.06  62
  -1   1   6 22547.1 1565.62  62
   1   1  -6 26100.5 1343.68  60
  -1  -1   6 23519.5 1312.85  50
  -1   1   6 23155.8 1323.52  50
  -1   1   6 24010.5 1344.23  51
   1  -1  -6 27013.8 1345.90  46
   1  -1  -6 26944.6 1583.56  45
   1  -1  -6 26619.4 1340.73  47
   1  -1  -6 24632.9 1333.34  41
   1   1  -6 28105.0 1622.34  36
  -1  -1   6 24876.8 1329.69  39
  -1  -1   6 22482.4 1346.73  32
   1  -1  -6 26941.7 1597.53  36
  -1  -1   6 23477.2 1350.63  63
  -1   1   6 25574.0 1364.47  63
   1  -1  -6 25287.6 1650.84   8
   1   1  -6 25559.1 1681.83   8
  -1   1   5 14100.7 785.052  52
  -1  -1   5 14336.9 781.223  52
  -1   1   5 13170.9 772.392  50
  -1   1   5 13874.1 787.817  51
   1  -1  -5 14713.1 785.163  46
   1  -1  -5 14965.4 783.304  47
   1  -1  -5 15260.0 964.067  45
   1  -1  -5 14598.3 781.357  41
  -1  -1   5 14419.6 776.818  39
   1   1  -5 16031.2 984.975  36
   1  -1  -5 15204.0 972.709  36
  -1  -1   5 12526.3 788.493  32
   1  -1  -5 13907.6 1006.39   1
  -1   1   5 14033.5 893.276   4
  -1  -1   5 15043.6 880.793   4
  -1  -1   5 13853.7 812.803   5
  -1   1   5 13853.5 880.706   5
   1   1  -5 14049.5 964.742   1
   1   1  -5 14042.5 786.834  59
  -1  -1   5 12116.2 943.332  62
   1  -1  -5 14260.8 787.282  59
  -1   1   5 14169.6 791.081  61
   1   1  -5 14134.9 782.721  60
   1  -1  -5 14795.4 789.316  60
  -1  -1   5 13233.3 792.719  63
   1  -1  -5 16300.0 1044.23   8
  -1  -1   5 14128.5 929.760  30
  -1  -1   5 11864.5 933.968  31
  -1  -1   4 95263.1 5123.67  62
   1  -1  -4 100380. 5107.36  45
   1   1  -4 92975.8 5106.19   1
  -1  -1   4 90837.1 4994.66   5
  -1   1   4 92841.8 5053.54   5
   1  -1  -4 100630. 5164.60   1
  -1   1   4 103503. 5079.25   4
  -1  -1   4 99580.2 5045.79   4
  -1   1   4 105012. 5123.00   6
   1   1  -4 105056. 5131.12  36
  -1   1   4 88831.0 5006.37  30
  -1  -1   4 89336.2 5114.05  31
  -1  -1   4 94097.3 5097.66  30
  -1  -1   3 11541.9 660.612   5
   1  -1  -3 11628.9 766.764   1
   1   1  -3 10941.9 724.949   1
  -1   1   3 11914.5 716.946   4
  -1  -1   3 12571.7 696.339   4
  -1   1   3 12923.3 742.239   6
   1   1  -3 13864.6 759.494  36
  -1   1   3 10731.1 664.470  30
  -1  -1   3 14887.6 785.199  31
  -1  -1   3 12001.5 744.399  30
   1   1  -2 7501.69 461.681   1
  -1  -1   2 7811.41 422.500   5
  -1  -1   2 8365.07 450.878   4
  -1   1   2 8107.14 474.099   6
   1   1  -2 8197.87 478.225  36
  -1   1   2 6885.50 414.085  30
  -1  -1   2 7595.71 489.573  30
   1   1  -1 50824.0 2633.79   1
  -1   1   1 49426.2 2652.14   4
  -1   1   1 47933.6 2639.00   3
   1  -1  -1 51355.3 2650.99  36
  -1  -1   1 50343.7 2677.43  30
  -1   1   1 53841.7 2651.29   6
   1  -1  -1 46092.6 2647.41   8
  -1  -1   1 52107.5 2625.88   5
  -1  -1   0 252728. 14731.6  29
   1  -1   0 275696. 14728.1  31
   1  -1   0 281632. 14730.1  28
   1   1   0 277859. 14716.0   7
  -1  -1   0 254812. 14707.7  17
  -1  -1   0 300826. 14741.8  33
   1  -1   1 57671.4 2764.36  62
  -1   1  -1 46880.8 2715.68   9
   1   1   1 55536.0 2757.13   6
  -1  -1  -1 52774.6 2742.18  45
  -1   1  -1 53383.7 2736.90  36
  -1   1  -1 50565.2 2726.02   2
   1   1   1 56741.7 2753.83   3
   1  -1   1 57240.0 2765.91  31
   1  -1   1 59781.8 2759.89  28
   1  -1   2 110365. 5471.30  30
   1  -1   2 122752. 5471.29  31
  -1   1  -2 117891. 5445.23  36
  -1  -1  -2 119312. 5449.82  45
   1   1   2 117668. 5457.47   3
  -1   1  -2 95247.1 5395.41   2
   1  -1   2 111324. 5402.90   4
  -1   1  -2 124207. 5467.01   1
   1  -1   2 88890.6 5376.26   5
   1  -1   2 124707. 5471.08  62
   1  -1   3 5833.40 415.593   5
  -1  -1  -3 8620.69 578.557   1
   1  -1   3 7562.26 451.792   4
   1   1   3 7649.77 488.431   4
  -1  -1  -3 8496.66 524.144  36
   1   1   3 8543.28 520.838   6
  -1  -1  -3 8239.88 514.554  45
  -1   1  -3 7757.72 503.193  36
   1  -1   3 7871.04 531.128  30
   1   1   3 7513.11 467.212  30
   1  -1   3 7916.22 526.604  31
   1  -1   3 7571.33 526.078  62
  -1  -1  -4 20592.4 963.546   1
   1   1   4 10213.9 710.230   4
   1  -1   4 11016.1 683.890   4
  -1   1  -4 17722.3 860.495   1
   1  -1   4 8911.78 638.938   5
  -1  -1  -4 13213.0 782.626  45
   1   1   4 12497.3 775.305   6
  -1   1  -4 13115.1 787.196  36
  -1  -1  -4 12979.7 790.141  36
   1  -1   4 12347.7 795.042  62
   1   1   4 11088.1 704.050  30
   1  -1   4 11996.6 779.027  30
   1  -1   4 11456.3 780.697  31
  -1  -1  -5 3461.87 229.174  59
   1  -1   5 3265.61 386.459  62
  -1   1  -5 3516.59 224.468  60
  -1  -1  -5 3693.48 230.765  60
  -1   1  -5 3341.75 226.143  59
   1   1   5 3456.69 232.343  61
   1  -1   5 2574.18 348.320  31
   1  -1   5 3317.99 354.544  30
  -1  -1  -5 3327.08 228.600  55
   1  -1   5 3337.88 223.633  52
   1   1   5 3223.30 225.881  52
   1   1   5 3140.36 306.466   4
  -1  -1  -5 3564.65 410.459   1
   1  -1   5 2778.03 233.067   5
   1  -1   5 3144.16 282.425   4
   1   1   5 3061.13 292.111   5
  -1   1  -5 2858.43 362.156   1
   1   1   5 3185.19 215.984  50
   1  -1   5 3404.79 210.747  50
   1   1   5 3123.52 226.324  51
  -1  -1  -5 3720.77 372.383  45
  -1   1  -5 3700.16 396.259  45
  -1  -1  -5 3489.82 223.598  47
  -1  -1  -5 3515.10 225.931  46
  -1  -1  -5 3490.98 221.012  41
   1  -1   5 3576.22 223.326  39
  -1   1  -5 4024.69 381.320  36
   1   1   5 3142.31 223.039  39
   1  -1   5 3043.71 234.857  32
  -1  -1  -5 3654.92 376.491  36
   1  -1   5 2867.46 235.224  63
   1   1   5 2938.84 343.206   6
   1   1   6 10652.4 935.254  62
   1   1   6 13588.4 745.999  61
  -1   1  -6 13416.1 733.613  60
  -1   1  -6 13872.3 743.020  59
  -1  -1  -6 14451.7 747.667  59
  -1  -1  -6 13652.8 742.462  60
   1  -1   6 9777.84 903.831  62
   1  -1   6 12078.7 900.401  30
   1  -1   6 9671.54 904.721  31
   1   1   6 12282.6 851.868   4
  -1  -1  -6 13965.5 1037.82   1
   1   1   6 10824.2 812.579   5
   1  -1   6 11413.2 815.149   4
  -1   1  -6 13050.3 977.739   1
  -1   1  -6 12876.0 743.620  55
  -1  -1  -6 13895.3 745.342  55
   1  -1   6 13313.2 730.525  52
   1   1   6 13028.8 734.282  52
   1  -1   6 12820.6 750.456  13
   1  -1   6 13233.8 714.637  50
   1   1   6 13450.8 742.659  51
   1   1   6 11804.2 710.607  49
   1   1   6 12337.9 720.087  50
  -1  -1  -6 13311.2 734.041  46
  -1  -1  -6 14123.3 732.225  47
  -1  -1  -6 14218.3 748.851  44
  -1  -1  -6 14192.8 972.015  45
  -1  -1  -6 12631.3 723.994  41
   1  -1   6 13160.8 725.960  39
  -1  -1  -6 15364.7 997.910  36
  -1   1  -6 14838.5 995.208  36
   1  -1   6 10372.3 735.042  32
   1   1   6 10964.5 746.663  63
   1  -1   6 11527.2 741.717  63
  -1  -1  -6 15577.8 1085.01   8
  -1  -1  -7 887.801 139.045  55
   1  -1   7 541.840 231.338  31
   1   1   7 664.445 155.603   5
  -1  -1  -7 1467.01 361.352   1
   1   1   7 932.668 198.722   4
  -1   1  -7 1123.86 279.298   1
   1   1   7 1027.08 129.592  52
   1  -1   7 987.261 134.462  52
  -1   1  -7 974.541 142.653  55
   1  -1   7 924.697 142.061  12
   1  -1   7 781.632 147.590  13
   1  -1   7 967.327 111.304  50
   1   1   7 1152.16 124.707  50
   1   1   7 919.341 110.047  49
   1   1   7 1293.85 146.366  51
  -1  -1  -7 1188.74 290.596  45
  -1  -1  -7 914.679 123.999  46
  -1  -1  -7 929.961 328.141   8
   1  -1   7 1212.08 129.751  39
  -1   1  -7 955.118 273.622  36
   1  -1   7 726.561 146.462  32
  -1  -1  -7 1109.22 278.103  36
   1   1   7 925.435 137.015  61
  -1  -1  -7 1145.20 136.664  60
  -1  -1  -7 1194.54 145.750  59
   1  -1   7 827.890 291.571  62
  -1   1  -7 1017.97 138.075  59
   1   1   7 546.745 254.635  62
  -1   1  -7 1019.20 127.168  60
   1  -1   7 618.961 151.771  63
   1   1   7 732.348 153.317  63
  -1  -1  -8 1538.50 174.492  59
  -1   1  -8 1225.59 140.880  60
  -1  -1  -8 1379.12 162.810  60
  -1   1  -8 1364.11 157.443  59
   1  -1   8 1316.36 330.970  62
   1   1   8 1651.56 361.628  62
   1  -1   8 1076.12 314.188  31
   1   1   8 1669.88 350.697  31
  -1  -1  -8 1586.37 178.404  55
  -1   1  -8 1431.92 173.157  55
   1   1   8 1227.92 226.124   4
  -1   1  -8 709.276 262.340   1
   1  -1   8 1236.55 152.532  52
   1   1   8 1005.58 151.596  52
   1  -1   8 1594.06 189.463  13
   1   1   8 1209.28 160.422  51
   1   1   8 1224.84 126.743  49
   1   1   8 1299.79 139.233  50
  -1   1  -8 1471.84 184.635  44
  -1  -1  -8 1017.20 273.418  45
  -1  -1  -8 1393.39 147.488  46
  -1   1  -8 2130.60 403.560  45
   1   1   8 1787.50 201.823  63
   1  -1   8 1413.75 194.782  63
   1  -1   8 1136.85 144.308  39
  -1  -1  -8 1201.16 296.782  17
  -1  -1  -8 977.664 333.833   8
   1  -1   8 1123.03 177.431  32
   1   1   8 1323.63 188.303  32
  -1   1  -8 1746.82 347.586  36
  -1  -1  -8 1799.97 357.762  36
  -1   1  -9 385.739 112.515  55
  -1  -1  -9 378.216 108.863  55
  -1  -1  -9 343.485 120.028  44
  -1   1  -9 402.192 122.080  44
   1   1   9 291.379 95.5191  39
   1  -1   9 237.231 88.4278  39
   1   1   9 314.151 119.935  32
   1  -1   9 307.684 115.483  32
  -1   1  -9 188.479 89.2656  59
  -1  -1  -9 247.674 98.4505  59
  -1  -1  -9 523.123 104.165  60
   1  -1   9 177.494 86.0407  52
   1   1   9 318.453 81.6534  50
   1  -1   9 321.791 125.841  13
   1   1   9 348.126 126.531  13
   1   1   9 164.166 120.684  63
  -1  -1  -9 360.412 156.542  64
   1  -1   9 358.092 128.641  63
  -1  -1  -9 361.822 117.113  56
  -1  -1 -10 2794.01 232.624  56
  -1   1 -10 2873.67 221.775  55
  -1  -1 -10 3000.94 231.509  55
  -1  -1 -10 2710.46 220.486  59
  -1   1 -10 2457.84 200.037  59
  -1  -1 -10 2608.26 204.310  60
   1   1  10 2487.94 221.379  13
   1  -1  10 2553.41 222.626  13
   1   1  10 2451.36 215.338  32
   1  -1  10 2728.02 219.885  32
   1   1  10 2908.11 209.533  39
   1  -1  10 2738.76 201.254  39
  -1  -1 -10 3015.95 270.913  64
  -1   1 -10 3464.96 298.989  64
   1  -1  10 2792.52 223.222  63
   1   1  10 2902.11 225.270  63
   1  -1  10 2268.70 220.045  21
  -1   1 -10 2873.62 233.326  44
  -1  -1 -10 2896.32 240.343  42
  -1  -1 -10 2658.91 226.043  43
  -1  -1 -10 3009.27 235.485  44
   1   1  11 1600.56 125.027  13
   1  -1  11 1542.20 124.728  13
  -1  -1 -11 1665.71 145.458  11
   1   1  11 1576.88 125.387  21
   1  -1  11 1363.06 122.900  21
   1   2 -10 10913.4 314.396  44
   1  -2 -10 9670.94 288.481  42
   1  -2 -10 10256.3 299.111  44
   1  -2 -10 10458.3 305.785  55
   1  -2 -10 9206.79 272.195  56
   1   2 -10 10986.5 289.454  55
   1   2 -10 10859.8 327.254  56
  -1  -2  10 9442.54 276.110  32
  -1   2  10 9153.76 273.579  32
  -1   2  10 10631.0 272.210  52
  -1   2  10 9732.59 282.319  63
   1  -2 -10 9152.84 338.948  64
  -1  -2  10 10002.9 286.366  63
   1  -2 -10 11137.2 310.780  59
   1  -2 -10 10525.3 285.602  60
  -1  -2   9 3331.19 216.401  52
  -1   2   9 3100.16 227.114  52
  -1  -2   9 2270.06 226.463  63
   1  -2  -9 2473.19 273.834  64
  -1   2   9 2302.91 233.469  63
  -1   2   9 2643.67 196.197  50
   1   2  -9 2277.83 226.140  44
   1  -2  -9 1995.01 193.234  46
   1  -2  -9 2381.56 217.648  44
   1  -2  -9 2200.89 216.681  55
   1   2  -9 2333.33 217.616  55
   1  -2  -9 2688.29 223.222  56
  -1  -2   9 2949.49 203.067  39
  -1   2   9 1839.39 180.827  14
   1  -2  -9 1933.19 204.181  60
   1  -2  -9 2143.46 213.765  59
   1   2  -9 1668.49 185.756  59
  -1   2   9 1972.84 218.241  32
  -1  -2   9 2179.67 224.291  32
   1   2  -8 5966.72 745.819   8
   1  -2  -8 6452.47 670.341   8
  -1  -2   8 2704.42 441.923  62
   1   2  -8 2089.04 213.127  59
   1  -2  -8 1789.11 214.807  60
  -1   2   8 2648.59 433.804  62
   1  -2  -8 2178.74 228.785  59
  -1  -2   8 2515.76 425.205  31
  -1  -2   8 3250.62 266.941  63
  -1   2   8 2652.58 263.194  63
   1  -2  -8 4149.29 338.643  64
   1   2  -8 2173.69 229.499  55
   1  -2  -8 3025.09 243.069  56
   1  -2  -8 2480.49 235.382  55
  -1   2   8 4094.97 255.894  52
  -1  -2   8 4441.91 249.899  52
  -1   2   8 3142.54 213.174  49
  -1   2   8 3769.28 257.037  51
  -1   2   8 3110.88 225.559  50
  -1   2   8 1719.18 306.012   4
   1  -2  -8 2536.74 231.781  44
   1  -2  -8 2000.17 210.942  46
   1  -2  -8 2608.58 397.843  45
   1   2  -8 3479.22 527.740  45
   1  -2  -8 1637.60 194.873  41
  -1  -2   8 3689.38 230.556  39
   1  -2  -8 2807.56 430.423  17
   1  -2  -8 3376.91 245.590  15
  -1  -2   8 3354.85 263.213  32
   1   2  -8 2026.68 379.608  36
  -1  -2   8 1060.34 167.170  20
   1   2  -7 7755.92 924.205   8
   1  -2  -7 9219.95 904.484   8
  -1   2   7 8889.58 633.742  63
   1  -2  -7 9385.89 671.211  64
  -1  -2   7 8291.42 624.300  63
   1  -2  -7 11725.9 634.379  60
  -1  -2   7 7965.89 833.341  62
  -1   2   7 7774.09 824.508  62
   1   2  -7 10576.1 610.954  60
   1  -2  -7 10415.1 626.034  59
   1   2  -7 11477.8 630.342  59
  -1   2   7 10034.1 625.403  61
  -1  -2   7 8576.22 841.001  31
   1   2  -7 11267.6 636.312  55
   1  -2  -7 10946.1 627.000  55
  -1  -2   7 11313.8 614.480  52
  -1   2   7 10275.8 619.745  52
  -1   2   7 9497.34 737.384   5
  -1   2   7 9584.64 770.776   4
  -1  -2   7 10911.6 628.750  51
  -1   2   7 10296.1 607.549  50
  -1   2   7 10632.0 626.713  51
   1  -2  -7 10995.9 627.353  46
   1  -2  -7 9266.27 802.994  45
   1   2  -7 10865.0 943.878  45
   1  -2  -7 10763.6 622.742  44
   1  -2  -7 12200.7 632.765  47
   1  -2  -7 10954.6 619.087  41
  -1   2   7 9935.73 614.698  39
  -1  -2   7 10084.6 600.998  39
   1  -2  -7 10107.0 871.014  17
   1  -2  -7 9584.55 617.303  15
  -1  -2   7 8993.53 628.965  32
   1   2  -7 11372.9 902.751  36
  -1  -2   7 10721.8 604.596  20
  -1   2   6 50148.4 2892.94   5
   1   2  -6 45864.0 2941.59   1
  -1   2   6 51594.0 2920.60   4
  -1   2   6 52467.6 2761.47  61
  -1  -2   6 53075.5 2764.51  61
   1   2  -6 51811.6 2755.58  59
  -1  -2   6 45415.5 2983.07  62
   1   2  -6 52433.2 2747.33  60
   1  -2  -6 51028.8 2755.86  60
  -1  -2   6 44872.5 2978.62  31
  -1  -2   6 51955.0 2983.38  30
  -1  -2   6 47277.7 2762.52  63
   1  -2  -6 52485.3 2756.31  55
  -1  -2   6 53567.3 2744.58  52
  -1   2   6 50338.9 2753.98  52
  -1   2   6 50601.4 2757.31  51
  -1  -2   6 53367.3 2760.06  51
  -1   2   6 50618.2 2743.82  50
  -1  -2   6 55741.5 2748.63  22
   1  -2  -6 50838.0 2751.11  44
   1   2  -6 53647.9 3077.72  45
   1  -2  -6 54578.0 2964.74  45
   1  -2  -6 55520.6 2760.47  47
   1  -2  -6 54125.2 2759.94  46
   1  -2  -6 51995.0 2752.62  41
  -1  -2   6 52185.1 2738.83  39
   1   2  -6 56324.5 3037.22  36
  -1   2   6 49528.1 2749.47  39
   1  -2  -6 52207.4 3010.17  17
   1  -2  -6 54233.0 2760.25  15
  -1  -2   6 46267.9 2759.52  32
   1   2  -6 57908.4 3157.80   8
   1  -2  -6 59294.8 3099.66   8
  -1   2   5 1245.57 195.733   5
  -1   2   5 1043.16 188.701   4
   1  -2  -5 1073.63 261.427   1
   1   2  -5 890.963 194.377   1
   1  -2  -5 1179.32 118.130  55
  -1  -2   5 1359.16 254.091  30
  -1  -2   5 802.228 223.274  31
   1  -2  -5 1212.34 118.518  60
  -1  -2   5 1311.03 132.563  61
  -1   2   5 1193.80 121.916  61
   1   2  -5 1322.08 116.287  60
  -1  -2   5 1101.26 251.006  62
  -1   2   5 1123.26 121.083  52
  -1  -2   5 1457.75 119.898  52
  -1  -2   5 1359.37 149.000  63
  -1  -2   5 1602.52 132.640  51
  -1   2   5 1027.75 118.870  51
   1  -2  -5 1305.68 219.581  45
   1  -2  -5 1120.63 119.253  46
   1  -2  -5 1275.24 120.801  47
   1  -2  -5 1371.57 120.583  41
  -1   2   5 1165.49 120.211  39
  -1  -2   5 1423.89 114.794  39
   1  -2  -5 1168.60 240.524  17
   1   2  -5 1348.64 233.127  36
   1  -2  -5 1363.45 235.709  36
  -1  -2   5 1231.50 144.172  32
  -1   2   5 1411.15 232.594   6
   1  -2  -5 1334.96 273.209   8
  -1   2   4 20745.5 1193.88  52
  -1  -2   4 22688.5 1197.23  51
   1  -2  -4 22955.0 1196.71  46
   1  -2  -4 22793.1 1299.56  45
   1  -2  -4 22302.8 1194.89  47
   1  -2  -4 21829.7 1192.50  41
   1   2  -4 24479.5 1350.68  36
  -1   2   4 20428.5 1190.88  39
   1  -2  -4 22549.1 1392.60   1
   1   2  -4 19591.0 1293.14   1
  -1  -2   4 22721.1 1360.89  31
  -1  -2   4 24248.8 1369.77  30
   1  -2  -4 22056.2 1192.16  55
  -1  -2   4 23573.7 1207.20  32
   1  -2  -4 25147.7 1350.03  36
  -1   2   4 23842.3 1339.14   6
   1  -2  -4 22202.2 1352.15   8
   1  -2  -4 21405.6 1191.85  59
  -1  -2   4 23462.7 1201.36  61
  -1  -2   4 23066.5 1364.01  62
   1  -2  -3 117.993 78.6123  45
   1   2  -3 173.623 107.794  36
   1  -2  -3 85.0364 90.4702  36
   1   2  -3 211.128 89.5030   1
  -1   2   3 154.435 88.4963   4
   1  -2  -3 242.860 114.313   8
  -1   2   3 158.187 93.3176   6
  -1  -2   3 534.575 144.304  30
  -1  -2   3 600.643 153.771  31
   1   2  -2 4660.69 314.395   1
  -1   2   2 4709.88 322.513   3
  -1   2   2 5069.83 344.973   4
   1  -2  -2 4562.36 306.401  45
   1  -2  -2 5077.19 342.355  36
   1  -2  -2 4410.47 330.172   8
  -1   2   2 5410.09 343.758   6
  -1  -2   2 4789.24 376.302  30
  -1  -2   2 4791.78 370.106  29
   1   2  -2 5325.98 349.234  36
   1  -2  -1 236857. 11945.2  45
  -1   2   1 220100. 11977.0   6
   1  -2  -1 250869. 11976.8   8
  -1  -2   1 258080. 12052.1  33
   1  -2  -1 234803. 11982.5  36
  -1   2   1 211275. 11958.9   3
  -1   2   1 208476. 11989.2   4
  -1  -2   1 236207. 11974.9  17
  -1  -2   0 158438. 6619.90  30
   1  -2   0 130197. 6603.28  31
   1  -2   0 181870. 6629.28  30
   1   2   0 125734. 6546.67   7
  -1   2   0 110445. 6537.82   6
  -1  -2   0 144696. 6636.24  33
  -1  -2   0 126352. 6569.46  17
   1  -2   0 165438. 6610.65  17
   1   2   0 123847. 6579.12   3
  -1   2   0 105904. 6536.86   3
   1  -2   1 755.583 107.902  17
  -1  -2  -1 633.537 105.528  17
  -1  -2  -1 424.442 60.6072   8
   1   2   1 648.642 91.7523   6
  -1   2  -1 460.528 56.1808   9
  -1  -2  -1 610.411 84.7757  45
  -1  -2  -1 610.528 134.020  33
   1  -2   1 534.917 109.452  31
   1   2   1 542.927 79.3309   3
  -1  -2  -1 747.854 115.151   1
   1  -2   2 47247.6 2479.43  62
  -1  -2  -2 46597.6 2490.73   1
   1   2   2 45921.0 2463.39   4
   1   2   2 47856.0 2452.10   3
  -1   2  -2 39402.5 2381.29   2
  -1   2  -2 49619.9 2454.48   1
   1   2   2 49902.8 2468.10   6
  -1  -2  -2 47155.6 2429.44  45
  -1   2  -2 46050.7 2435.53  36
   1  -2   2 46667.0 2477.95  31
   1  -2   2 49643.0 2470.90  28
   1  -2   2 49107.2 2507.09  30
  -1  -2  -2 48780.0 2464.97  36
  -1  -2  -3 139.595 83.2255  45
   1   2   3 115.639 80.5923   6
  -1  -2  -3 51.3780 94.2746  36
  -1   2  -3 21.9669 79.8377  36
  -1   2  -3 489.972 126.364   1
   1   2   3 95.1465 80.7397   3
   1  -2   3 32.9285 115.616  30
   1  -2   3 142.307 133.006  31
   1  -2   3 214.176 132.595  62
   1  -2   4 40139.3 2189.60  63
   1   2   4 39197.3 2181.09  52
   1  -2   4 42501.7 2188.93  61
  -1  -2  -4 42295.5 2184.19  60
   1  -2   4 41395.0 2344.98  62
   1  -2   4 42454.4 2366.04  30
   1  -2   4 39732.6 2338.61  31
  -1  -2  -4 39242.2 2179.19  55
   1  -2   4 44090.6 2188.36  51
  -1  -2  -4 41500.6 2179.58  44
  -1  -2  -4 43705.3 2184.58  47
  -1  -2  -4 42735.9 2184.25  46
  -1  -2  -4 41665.7 2294.80  45
  -1  -2  -4 39661.1 2178.24  41
   1   2   4 38864.6 2178.52  39
  -1   2  -4 44785.9 2324.95  36
  -1   2  -4 38762.5 2313.87   1
   1   2   4 45384.4 2313.73   4
   1  -2   4 40871.2 2190.76  32
   1   2   4 44807.3 2338.33   6
   1  -2   5 4098.24 278.717  63
  -1  -2  -5 3800.95 261.974  60
   1  -2   5 4196.59 271.140  61
   1   2   5 3640.52 260.631  61
  -1   2  -5 3842.39 256.237  59
   1  -2   5 3844.92 427.899  62
   1  -2   5 3750.59 419.618  31
   1  -2   5 3513.12 408.111  30
  -1  -2  -5 4160.08 265.173  55
   1  -2   5 3853.85 254.744  52
   1   2   5 3535.38 259.957  52
   1   2   5 3929.12 262.609  51
   1  -2   5 3627.78 262.661  51
   1   2   5 3622.17 254.057  50
  -1  -2  -5 4448.82 400.610  45
  -1  -2  -5 3966.15 259.523  44
  -1  -2  -5 3968.25 262.703  47
  -1   2  -5 4533.90 462.076  45
  -1  -2  -5 4149.15 265.169  46
  -1  -2  -5 3890.12 255.754  41
  -1   2  -5 3929.11 400.042  36
   1  -2   5 4171.23 251.969  39
   1   2   5 3687.97 257.457  39
  -1  -2  -5 4559.21 507.881   1
  -1   2  -5 3158.52 383.834   1
   1   2   5 4031.24 370.942   4
   1  -2   5 3779.14 271.912  32
  -1  -2  -5 4925.07 489.059   8
   1   2   5 4296.74 411.505   6
  -1   2  -6 26632.2 1775.92   1
   1   2   6 26954.0 1685.53   5
  -1  -2  -6 29464.0 1898.18   1
   1   2   6 27831.9 1704.46   4
   1  -2   6 25295.5 1557.76  63
  -1  -2  -6 29580.8 1556.10  59
  -1   2  -6 29128.8 1549.19  59
  -1  -2  -6 28316.8 1552.21  60
   1  -2   6 22182.8 1743.14  62
   1   2   6 28805.9 1554.43  61
   1  -2   6 24764.7 1770.14  31
   1  -2   6 26825.3 1770.69  30
   1  -2   6 26835.6 1562.21  13
  -1  -2  -6 29806.7 1555.74  55
  -1   2  -6 30785.8 1561.28  55
   1  -2   6 29087.4 1542.26  52
   1   2   6 27282.9 1547.02  52
   1  -2   6 31514.4 1543.95  22
   1   2   6 28212.3 1540.72  50
   1  -2   6 30576.6 1560.30  51
   1   2   6 28900.1 1553.83  51
  -1  -2  -6 29154.8 1551.38  44
  -1  -2  -6 32384.4 1560.29  47
  -1  -2  -6 30625.2 1556.49  46
  -1  -2  -6 29262.4 1752.32  45
  -1   2  -6 31856.0 1887.13  45
  -1  -2  -6 28099.0 1544.53  41
   1   2   6 26974.5 1543.95  39
   1  -2   6 28776.4 1537.70  39
  -1  -2  -6 26771.8 1549.53  15
  -1   2  -6 30674.5 1801.45  36
   1  -2   6 24395.4 1553.03  32
   1   2   6 30554.0 1801.75   6
  -1  -2  -6 28290.1 1846.44   8
  -1  -2  -7 12929.9 747.676  64
   1   2   7 11569.5 708.781  63
   1  -2   7 10770.7 696.461  63
   1   2   7 11481.1 684.682  61
   1   2   7 9398.32 904.602  62
  -1   2  -7 12389.8 682.675  59
   1  -2   7 10267.9 937.600  62
  -1  -2  -7 12300.1 691.851  59
  -1  -2  -7 12558.1 691.375  60
   1  -2   7 9554.26 853.731  30
   1  -2   7 10050.4 912.251  31
  -1   2  -7 8505.18 866.936   1
   1   2   7 10657.2 826.068   4
   1   2   7 9706.51 786.853   5
  -1   2  -7 13199.3 699.202  55
   1  -2   7 11525.3 668.416  52
   1   2   7 11231.7 676.277  52
   1  -2   7 11674.0 695.764  12
   1  -2   7 11396.1 698.775  13
   1   2   7 10812.3 662.065  50
   1   2   7 11849.8 685.815  51
   1   2   7 10732.4 653.851  49
  -1  -2  -7 12345.8 687.261  44
  -1   2  -7 13035.3 1044.57  45
  -1  -2  -7 11196.0 892.699  45
  -1  -2  -7 12432.7 687.470  46
  -1  -2  -7 12545.8 678.187  41
   1  -2   7 11676.9 666.099  39
   1   2   7 10874.0 671.966  39
  -1  -2  -7 10251.7 916.530  17
  -1  -2  -7 10330.4 673.542  15
  -1   2  -7 10090.6 1039.05   8
  -1  -2  -7 11186.9 1004.43   8
  -1   2  -7 12407.3 951.986  36
   1  -2   7 11111.6 694.617  32
  -1  -2  -8 309.047 238.339   8
  -1   2  -8 52.7541 223.454   8
   1  -2   8 168.135 128.711  63
  -1  -2  -8 132.541 153.399  64
   1   2   8 295.885 142.053  63
  -1  -2  -8 292.956 100.165  60
  -1  -2  -8 219.116 101.599  59
  -1   2  -8 287.307 87.8396  59
   1   2   8 438.740 249.789  62
   1  -2   8 327.535 221.076  62
   1  -2   8 130.102 200.259  29
   1   2   8 363.752 238.247  31
   1  -2   8 281.873 208.948  31
  -1  -2  -8 330.809 108.108  56
   1   2   8 262.056 127.615   4
   1   2   8 147.475 81.5287  50
   1  -2   8 437.985 101.157  52
   1   2   8 259.947 95.5351  51
   1   2   8 216.677 75.9233  49
   1  -2   8 370.255 111.156  12
   1  -2   8 291.866 132.671  13
  -1   2  -8 336.031 197.780  36
   1   2   8 229.058 138.686  32
   1  -2   8 292.607 128.614  32
  -1  -2  -8 204.337 167.828  36
  -1   2  -8 514.991 252.700  45
  -1  -2  -8 241.254 163.457  45
  -1  -2  -8 250.169 88.3780  46
  -1  -2  -8 283.916 104.831  44
  -1   2  -8 175.578 105.959  44
   1   2   8 220.887 93.7652  39
   1   2   8 200.973 71.7944  38
   1  -2   8 360.076 96.6984  39
   1   2   8 247.871 98.3439  52
  -1   2  -8 197.815 98.2640  55
  -1  -2  -8 98.8128 89.2351  15
  -1  -2  -8 597.707 238.646  17
   1  -2   8 295.488 124.908  21
  -1   2  -9 898.582 132.218  55
   1  -2   9 1501.49 145.145  52
   1   2   9 1314.75 146.966  52
   1  -2   9 862.173 150.561  13
   1   2   9 941.345 152.915  13
  -1  -2  -9 1213.61 156.277  56
   1   2   9 822.158 157.870  63
  -1  -2  -9 1067.89 191.782  64
   1  -2   9 825.033 155.727  63
   1   2   9 951.649 123.210  50
   1  -2   9 1102.08 166.716  21
  -1  -2  -9 1255.68 160.756  44
  -1   2  -9 1028.27 153.938  44
   1  -2   9 1369.66 137.380  39
   1   2   9 1036.91 135.561  39
  -1  -2  -9 979.079 140.644  60
  -1  -2  -9 1138.34 151.904  59
  -1   2  -9 890.825 120.817  59
   1  -2   9 803.181 149.328  32
   1   2   9 770.494 156.970  32
   1   2   9 1067.82 116.282  14
   1  -2  10 1631.47 159.220  13
   1   2  10 1491.91 153.292  13
  -1   2 -10 1730.41 147.069  55
  -1   2 -10 1513.22 160.711  56
  -1  -2 -10 1551.22 152.358  56
  -1  -2 -10 1886.74 194.962  64
   1  -2  10 1605.95 155.879  63
   1   2  10 1466.44 152.427  63
  -1   2 -10 1980.61 165.654  44
  -1  -2 -10 1718.89 163.101  42
  -1  -2 -10 2040.70 170.097  44
   1   2  10 2039.23 148.661  52
   1  -2  10 1583.19 162.472  21
   1  -2  10 1529.56 150.521  32
   1   2  10 1329.30 145.701  32
  -1  -2 -10 1963.29 153.224  60
  -1  -2 -10 1821.30 159.254  59
   1   2  11 103.254 49.2125  13
   1  -2  11 259.804 52.2857  13
  -1  -2 -11 96.7219 68.2593  11
   1  -2  11 149.461 47.1715  21
   1   2  11 123.227 47.9432  21
  -1   3  10 6076.30 172.105  50
   1   3 -10 5972.57 214.273  44
   1  -3 -10 5369.87 204.065  44
  -1   3  10 6208.67 197.671  39
  -1  -3  10 5187.71 198.961  32
   1  -3 -10 4910.51 242.102  34
  -1   3  10 5217.27 204.049  32
  -1  -3  10 4931.17 196.092  63
  -1   3  10 5222.51 205.702  63
   1  -3 -10 4901.60 243.269  64
   1  -3 -10 6003.54 221.528  59
   1  -3 -10 6145.81 218.192  60
  -1   3  10 6242.72 199.053  52
   1  -3 -10 5653.13 218.099  55
   1   3 -10 5756.52 227.376  56
   1   3  -9 822.098 123.792  55
  -1   3   9 1269.39 145.883  52
   1  -3  -9 753.681 131.334  60
  -1   3   9 1049.24 161.422  63
   1  -3  -9 1584.59 207.773  64
  -1  -3   9 875.257 152.201  63
  -1   3   9 1118.24 120.267  49
  -1   3   9 1289.21 135.393  50
   1  -3  -9 723.427 119.527  46
   1   3  -9 1008.29 141.976  44
   1  -3  -9 490.213 98.7782  41
   1  -3  -9 1199.82 144.031  44
   1  -3  -9 1367.85 150.103  42
  -1   3   9 1191.82 139.219  39
   1  -3  -9 1061.67 148.992  55
   1  -3  -9 1285.13 138.967  56
  -1   3   9 936.567 155.408  32
  -1  -3   9 899.538 148.931  32
   1   3  -8 1021.00 346.194   8
  -1   3   8 401.273 164.853  63
  -1  -3   8 418.557 135.715  63
   1  -3  -8 622.213 180.390  64
   1  -3  -8 325.873 112.907  60
   1   3  -8 201.053 80.1918  59
   1  -3  -8 351.459 100.467  56
   1  -3  -8 498.033 116.715  55
   1   3  -8 299.090 103.935  55
  -1   3   8 506.822 112.298  52
  -1   3   8 450.029 177.151   4
  -1   3   8 364.398 99.5096  49
  -1   3   8 426.227 101.954  51
  -1  -3   8 638.369 108.127  52
  -1   3   8 498.524 108.511  50
   1  -3  -8 215.227 99.4020  46
   1  -3  -8 357.752 97.3616  41
   1  -3  -8 435.423 111.497  44
  -1  -3   8 604.823 98.6706  39
  -1   3   8 474.101 114.315  39
   1  -3  -8 607.711 136.917  15
   1  -3  -8 810.426 261.408  17
  -1  -3   8 651.724 144.277  32
  -1  -3   8 233.034 74.8115  20
   1   3  -7 9473.27 956.419   8
   1  -3  -7 8652.86 840.343   8
  -1   3   7 8847.08 752.825   4
  -1   3   7 8656.00 733.903   5
  -1  -3   7 9221.74 610.339  63
  -1   3   7 9064.97 621.653  63
  -1   3   7 7282.06 815.507  62
   1  -3  -7 9383.12 651.383  64
  -1   3   7 9672.72 592.518  61
   1   3  -7 10340.8 590.065  59
  -1  -3   7 9200.76 863.453  62
   1  -3  -7 10572.0 604.233  60
  -1  -3   7 7761.88 820.501  31
  -1  -3   7 9276.08 815.344  30
   1  -3  -7 9388.69 583.539  56
   1  -3  -7 10046.3 595.315  55
   1   3  -7 10632.7 604.080  55
  -1  -3   7 10178.9 580.577  52
  -1   3   7 10025.1 597.441  52
  -1  -3   7 9455.15 601.168  12
  -1   3   7 9820.40 593.886  51
  -1   3   7 9902.12 587.927  50
   1  -3  -7 9702.89 589.493  44
   1  -3  -7 11021.1 608.893  46
   1   3  -7 10839.7 934.381  45
   1  -3  -7 9950.82 594.120  41
  -1  -3   7 10127.6 574.374  39
  -1   3   7 9442.03 590.630  39
   1  -3  -7 9251.90 855.737  17
   1  -3  -7 9710.63 598.997  15
   1   3  -7 9874.56 831.252  36
  -1  -3   7 9208.86 610.125  32
   1  -3  -7 10679.9 859.481  36
  -1  -3   7 9750.89 576.682  20
   1  -3  -6 19713.7 1401.46   8
   1   3  -6 22286.8 1530.60   8
  -1   3   6 22256.0 1360.72   4
  -1   3   6 20656.6 1332.22   5
   1  -3  -6 21584.1 1226.19  64
  -1  -3   6 20819.4 1183.31  63
   1  -3  -6 21482.2 1166.29  59
  -1  -3   6 19950.8 1429.69  62
  -1   3   6 19457.0 1157.63  61
   1   3  -6 21726.1 1159.62  59
   1  -3  -6 20961.4 1166.09  60
  -1  -3   6 19127.9 1417.39  31
  -1  -3   6 20822.3 1418.24  30
  -1  -3   6 21434.6 1182.45  12
   1  -3  -6 20736.4 1160.45  55
  -1   3   6 20380.4 1163.62  52
  -1  -3   6 22381.9 1151.05  52
  -1  -3   6 22674.5 1161.56  22
  -1   3   6 20131.4 1161.39  51
  -1   3   6 19475.6 1154.33  50
   1  -3  -6 20480.1 1155.57  44
   1  -3  -6 21477.9 1169.77  46
   1   3  -6 20918.8 1459.32  45
   1  -3  -6 23546.0 1177.92  47
   1  -3  -6 19501.5 1306.26  45
   1  -3  -6 20978.8 1163.78  41
  -1  -3   6 21500.8 1144.55  39
   1   3  -6 22111.0 1406.30  36
  -1   3   6 20268.5 1161.04  39
   1  -3  -6 21157.2 1429.38  17
   1  -3  -6 20621.3 1170.27  15
   1  -3  -6 21619.1 1404.44  36
  -1  -3   6 20521.8 1180.44  32
  -1  -3   6 20612.7 1153.66  20
  -1   3   5 1434.11 248.564   5
   1  -3  -5 2047.23 171.796  55
  -1  -3   5 2561.65 173.040  52
  -1   3   5 2162.91 180.450  52
   1  -3  -5 3046.04 250.485  64
  -1  -3   5 2919.92 216.349  63
  -1   3   5 1887.78 168.484  51
  -1  -3   5 2636.64 186.777  51
   1   3  -5 1837.16 275.340  36
  -1  -3   5 2668.40 208.248  32
   1  -3  -5 2170.95 305.297  36
   1  -3  -5 2141.99 178.606  47
   1  -3  -5 1585.29 236.830  45
   1  -3  -5 2101.66 167.434  44
   1  -3  -5 1931.23 170.795  46
   1  -3  -5 1753.87 163.773  41
  -1   3   5 2357.14 180.154  39
  -1  -3   5 2447.83 167.309  39
   1  -3  -5 1803.20 162.929  40
  -1  -3   5 2089.92 335.286  30
  -1  -3   5 2441.62 360.556  29
  -1  -3   5 2916.38 374.806  31
  -1   3   5 1980.85 171.564  61
   1  -3  -5 2169.10 174.609  59
  -1  -3   5 3072.58 395.275  62
   1  -3  -5 2562.82 351.246  17
   1  -3  -5 2790.49 361.964   8
  -1   3   5 2003.53 289.057   6
   1   3  -5 1910.05 357.903   8
  -1   3   4 492.260 140.472   4
   1   3  -4 257.807 104.447   1
  -1   3   4 445.888 73.4800  52
   1  -3  -4 362.881 66.0928  55
  -1  -3   4 627.030 79.0105  51
  -1   3   4 322.492 61.7895  51
   1  -3  -4 302.410 68.6718  47
   1  -3  -4 255.773 102.608  45
   1  -3  -4 386.773 69.7569  46
   1  -3  -4 300.248 64.4528  41
   1  -3  -4 295.124 59.7294  44
  -1   3   4 319.414 67.5176  39
   1  -3  -4 281.247 61.1072  40
   1   3  -4 342.186 127.925  36
  -1  -3   4 1462.50 137.382  32
   1  -3  -4 461.533 148.749  36
   1  -3  -4 304.874 67.6808  60
  -1  -3   4 1858.34 299.714  62
   1  -3  -4 266.786 64.3041  59
   1  -3  -4 837.670 147.317  64
  -1  -3   4 1578.12 140.662  63
   1  -3  -4 378.212 170.820  17
  -1  -3   4 1450.30 270.740  31
  -1  -3   4 1198.72 260.706  29
  -1  -3   4 598.463 208.144  30
  -1   3   4 352.652 127.281   6
   1  -3  -4 611.097 183.856   8
   1   3  -3 18869.8 1165.50   1
  -1   3   3 21232.4 1231.16   4
  -1  -3   3 22069.1 1289.92  29
  -1  -3   3 22512.3 1279.25  31
  -1  -3   3 22445.9 1301.47  30
   1   3  -3 20270.2 1214.39  36
   1  -3  -3 20769.6 1218.26  36
   1  -3  -3 20124.6 1157.54  45
   1  -3  -3 20667.0 1201.41   8
  -1   3   3 21540.5 1223.58   6
   1  -3  -2 63209.6 3163.46  17
  -1  -3   2 66522.3 3200.98  29
  -1   3   2 71849.8 3160.40   4
  -1   3   2 62757.6 3085.61   3
   1   3  -2 66439.7 3080.82   1
   1  -3  -2 70472.4 3134.37  36
  -1  -3   2 75558.5 3238.57  33
   1  -3  -2 66745.8 3060.56  45
  -1   3   2 70473.7 3129.89   6
   1  -3  -2 69769.2 3100.54   8
  -1  -3   1 63203.7 3294.71  30
   1  -3  -1 70122.6 3240.99  30
  -1  -3   1 59929.7 3292.72  29
  -1   3   1 60358.2 3176.85   3
  -1   3   1 60750.4 3234.32   4
  -1  -3   1 67889.7 3320.95  33
  -1   3   1 62115.5 3207.82   6
  -1  -3   1 63276.2 3224.27  17
   1  -3  -1 66369.6 3275.63  17
  -1  -3   0 1445.46 174.994  30
   1  -3   0 1519.68 172.867  30
   1  -3   0 1227.56 178.373  28
   1  -3   0 1350.81 185.888  31
  -1  -3   0 1397.30 193.780  29
  -1   3   0 940.347 89.6096   3
   1   3   0 1183.86 132.587   3
  -1  -3   0 1585.61 209.271  33
   1   3   0 1048.95 118.971   6
  -1   3   0 1017.89 97.6317   6
   1   3   0 747.271 65.6669   7
  -1  -3   0 1151.98 140.755  17
   1  -3   0 1374.67 166.507  17
   1  -3   1 12072.7 771.292  30
   1  -3   1 11561.3 756.759  31
   1  -3   1 12352.3 758.258  28
   1   3   1 12013.4 696.811   3
  -1  -3  -1 13045.9 807.521  33
   1  -3   1 11843.7 734.520  17
  -1  -3  -1 13119.2 748.023  17
   1   3   1 11381.4 710.922   6
  -1  -3  -2 1776.15 163.464   8
   1   3   2 2374.95 217.859   6
  -1   3  -2 1879.10 180.341  36
  -1  -3  -2 2220.76 231.670  17
  -1  -3  -2 2365.52 286.328  33
  -1  -3  -2 2011.06 183.601  45
  -1   3  -2 2295.97 202.723   1
   1   3   2 2248.07 225.960   4
  -1   3  -2 1934.98 156.948   2
   1   3   2 2002.33 193.461   3
   1  -3   2 2099.66 241.769  31
   1  -3   2 2331.75 240.952  28
   1  -3   3 39263.7 2165.99  30
   1  -3   3 38476.5 2121.90  31
   1  -3   3 38608.2 1975.56  63
  -1  -3  -3 39121.3 2039.65  45
  -1  -3  -3 34065.7 1962.91  47
  -1  -3  -3 36549.1 1966.24  41
  -1   3  -3 35824.9 2046.54  36
   1   3   3 38720.0 2096.02   4
  -1  -3  -3 37408.3 2145.95   1
  -1   3  -3 40567.0 2074.98   1
   1   3   3 36905.6 2064.41   3
   1  -3   3 39911.0 2133.56  62
  -1  -3  -3 40122.2 2095.90  36
   1  -3   3 37409.4 1973.27  32
  -1  -3  -3 34889.3 2040.09   8
   1   3   3 38319.8 2090.33   6
  -1  -3  -4 64853.8 3376.06  55
   1  -3   4 63524.0 3598.07  30
   1  -3   4 67182.3 3584.55  31
   1  -3   4 66581.9 3368.80  52
   1   3   4 59930.9 3374.66  52
   1  -3   4 65816.7 3582.58  62
  -1  -3  -4 61867.2 3375.23  59
   1  -3   4 67091.6 3392.87  63
  -1  -3  -4 63626.1 3412.52  64
  -1  -3  -4 63130.4 3378.00  46
  -1  -3  -4 64957.3 3373.67  44
  -1  -3  -4 67809.4 3383.84  47
  -1  -3  -4 66303.9 3481.13  45
  -1  -3  -4 66379.0 3379.99  41
  -1   3  -4 69276.9 3519.40  36
  -1  -3  -4 62654.9 3373.86  40
   1   3   4 58253.4 3372.24  39
  -1  -3  -4 71139.9 3647.13   1
  -1   3  -4 61112.4 3504.73   1
  -1  -3  -4 70965.6 3556.64  36
   1  -3   4 65251.9 3390.94  32
  -1  -3  -4 64351.6 3518.77   8
   1   3   4 70129.1 3555.96   6
   1   3   5 29901.2 1685.67   4
  -1   3  -5 24569.0 1653.71   1
   1  -3   5 28553.6 1523.36  63
  -1  -3  -5 27539.8 1547.34  64
   1  -3   5 29927.9 1765.53  62
  -1  -3  -5 28217.6 1508.23  60
  -1  -3  -5 29258.4 1509.65  59
   1   3   5 25476.5 1496.50  61
   1  -3   5 26262.1 1727.70  31
   1  -3   5 25245.7 1730.94  30
  -1  -3  -5 27744.9 1498.19  56
  -1  -3  -5 28742.6 1505.81  55
   1  -3   5 27981.4 1495.12  52
   1   3   5 26372.5 1503.01  52
   1   3   5 25330.7 1496.16  51
  -1  -3  -5 27926.4 1640.06  45
  -1  -3  -5 30375.5 1514.96  47
  -1  -3  -5 28176.7 1501.95  44
  -1  -3  -5 30072.1 1513.94  46
  -1   3  -5 29689.1 1769.82  45
  -1  -3  -5 29353.5 1509.32  41
  -1   3  -5 30576.8 1697.83  36
   1  -3   5 28369.0 1492.07  39
   1   3   5 25807.2 1500.82  39
  -1  -3  -5 26593.1 1723.88  17
  -1  -3  -5 25532.6 1681.19   8
   1   3   5 29362.9 1713.78   6
   1  -3   5 28841.0 1523.41  32
  -1  -3  -5 29162.1 1714.19  36
   1   3   6 9351.33 751.865   6
  -1  -3  -6 9297.84 797.498   8
  -1   3  -6 10834.6 913.691   8
   1   3   6 7996.09 678.122   5
   1   3   6 7748.82 667.438   4
   1  -3   6 7938.05 539.310  63
  -1  -3  -6 12073.2 616.903  64
   1  -3   6 6853.83 729.115  62
  -1  -3  -6 9393.98 534.214  60
   1   3   6 7747.65 514.708  61
   1  -3   6 6973.13 723.694  31
   1  -3   6 8442.12 781.969  29
   1  -3   6 8593.59 775.319  30
   1  -3   6 8676.56 550.577  12
   1  -3   6 8547.88 546.924  13
  -1  -3  -6 10175.2 528.631  56
  -1   3  -6 8398.22 522.041  55
  -1  -3  -6 9692.43 532.270  55
   1  -3   6 9671.55 519.965  52
   1   3   6 7812.49 517.259  52
   1  -3   6 7950.15 537.751  23
   1  -3   6 9172.13 520.585  22
   1   3   6 7712.14 513.986  51
  -1   3  -6 9397.27 816.669  45
  -1  -3  -6 8364.09 688.460  45
  -1  -3  -6 8514.56 525.184  46
  -1  -3  -6 9652.84 528.368  44
  -1  -3  -6 8155.56 518.913  41
   1   3   6 7819.40 516.857  39
   1  -3   6 9572.95 516.038  39
  -1  -3  -6 8931.90 540.015  15
  -1  -3  -6 9712.01 795.051  17
  -1   3  -6 8772.48 717.763  36
  -1  -3  -6 9705.59 763.695  36
   1  -3   6 7901.26 535.498  32
   1  -3   6 7224.07 500.137  20
   1  -3   6 8562.39 552.238  21
  -1  -3  -7 1076.26 308.369   8
  -1   3  -7 1571.06 402.453   8
  -1  -3  -7 2119.26 242.418  64
   1   3   7 903.051 187.267  63
   1  -3   7 876.140 163.909  63
   1   3   7 1349.17 352.785  62
  -1  -3  -7 1134.04 146.594  60
   1  -3   7 971.392 324.902  62
   1  -3   7 950.708 258.407  30
   1  -3   7 1412.12 345.949  29
   1  -3   7 1421.45 333.259  31
   1   3   7 799.502 215.305   4
   1   3   7 650.185 191.265   5
  -1  -3  -7 1368.28 154.662  56
  -1  -3  -7 1385.39 155.369  55
   1  -3   7 1227.46 137.648  52
  -1   3  -7 987.675 133.521  55
   1   3   7 962.487 139.719  52
   1   3   7 781.224 127.384  50
   1   3   7 1080.88 139.677  51
   1  -3   7 922.529 171.264  13
   1  -3   7 1355.36 179.287  12
  -1  -3  -7 1051.61 250.238  45
  -1   3  -7 1171.87 319.349  45
  -1  -3  -7 1052.92 142.419  46
  -1  -3  -7 1627.39 161.233  44
  -1  -3  -7 1038.01 130.350  41
   1   3   7 928.523 140.436  39
   1  -3   7 1179.81 137.703  39
  -1  -3  -7 1163.92 154.849  15
  -1  -3  -7 1633.49 344.009  17
  -1  -3  -7 1361.84 301.409  36
   1  -3   7 911.094 165.522  32
   1  -3   7 820.901 172.192  21
   1  -3   7 799.786 107.737  20
  -1   3  -8 2436.60 458.648   8
  -1  -3  -8 2101.62 266.313  64
   1  -3   8 2462.17 241.413  63
   1   3   8 1845.63 236.348  63
  -1  -3  -8 2575.86 227.059  55
  -1   3  -8 2858.60 226.559  55
  -1  -3  -8 2021.19 211.158  56
   1  -3   8 1974.45 391.097  29
   1   3   8 2700.57 219.451  52
   1  -3   8 2393.33 228.464  12
   1  -3   8 2418.30 246.531  13
  -1  -3  -8 3091.82 241.698  60
   1   3   8 2869.37 216.017  50
   1   3   8 2800.75 210.029  49
  -1  -3  -8 3465.28 240.526  46
  -1   3  -8 2663.14 233.502  44
  -1  -3  -8 2726.86 229.418  44
  -1  -3  -8 2169.88 222.870  42
  -1  -3  -8 2178.54 207.378  43
  -1  -3  -8 2650.15 213.468  41
   1  -3   8 2604.17 206.274  39
   1   3   8 2494.90 214.503  39
  -1  -3  -8 2613.33 228.242  15
  -1  -3  -8 2045.68 385.179  17
   1  -3   8 2696.00 247.683  32
   1  -3   8 2784.79 257.438  21
  -1  -3  -9 1418.53 201.706  64
   1   3   9 1423.30 173.199  63
   1  -3   9 1427.49 169.268  63
   1   3   9 1330.55 147.711  52
   1  -3   9 1566.64 176.803  13
  -1  -3  -9 962.912 137.683  56
  -1   3  -9 1410.11 141.411  55
  -1  -3  -9 1439.10 162.961  55
  -1  -3  -9 1584.24 162.415  59
  -1  -3  -9 1495.18 159.335  60
   1   3   9 1605.59 143.211  50
   1   3   9 1428.51 131.445  49
  -1   3  -9 1535.79 160.103  44
  -1  -3  -9 1470.61 158.909  44
  -1  -3  -9 1146.12 153.884  42
   1   3   9 1423.38 142.772  39
  -1  -3  -9 1160.88 138.897  15
   1   3   9 1269.44 168.878  32
   1  -3   9 1557.12 171.176  32
   1  -3   9 1365.04 175.811  21
   1   3  10 3414.22 219.786  52
   1   3  10 3150.13 228.857  13
   1  -3  10 3089.62 230.329  13
  -1  -3 -10 3376.29 248.000  11
  -1  -3 -10 3681.95 233.610  60
  -1  -3 -10 3429.07 237.346  59
   1  -3  10 2820.30 228.513  21
  -1   3 -10 3122.19 224.087  44
  -1  -3 -10 2932.68 230.067  44
   1   3  10 3508.80 220.193  39
   1   3  10 2784.41 222.313  32
  -1  -3 -10 2888.41 250.955  34
   1  -3  10 2975.31 222.706  32
  -1  -3 -10 2975.31 252.746  64
   1  -3  10 2941.15 223.834  63
   1   3  10 2676.58 224.298  63
   1   3  10 3135.69 207.498  50
  -1  -3 -10 3333.80 239.310  55
  -1   3 -10 3408.22 238.802  56
  -1  -4  10 115.541 67.2630  32
  -1   4  10-67.3933 69.5900  63
   1  -4 -10 200.049 90.2030  64
  -1  -4  10-31.5416 62.2904  63
  -1   4  10 11.4186 49.2805  39
  -1   4  10-2.40631 8.04439  14
   1  -4 -10 34.6965 56.9201  60
   1  -4 -10 98.9228 66.9593  59
   1  -4 -10 108.915 90.4554  34
  -1   4  10 33.2054 69.1234  32
   1  -4  -9 3447.18 222.377  55
  -1   4   9 3344.19 206.049  52
   1  -4  -9 3232.45 215.735  60
   1  -4  -9 3264.24 217.942  59
  -1   4   9 3810.64 201.152  49
  -1   4   9 3727.65 210.620  50
   1   4  -9 3490.32 212.730  44
   1  -4  -9 2997.28 208.019  44
  -1   4   9 3801.41 212.983  39
   1  -4  -9 3211.48 257.745  34
  -1  -4   9 3514.54 226.145  32
  -1   4   9 3371.13 232.917  32
   1  -4  -9 3956.17 227.204  15
  -1  -4   9 3377.33 225.399  63
   1  -4  -9 2989.64 253.453  64
  -1   4   9 3407.52 233.355  63
  -1   4   8 265.423 149.385  63
  -1  -4   8 458.270 139.792  63
   1  -4  -8 223.709 157.370  64
   1  -4  -8 216.899 98.3653  59
   1  -4  -8 258.806 96.8428  60
  -1  -4   8 448.196 116.902  12
  -1   4   8 318.253 94.0737  52
   1   4  -8 274.388 82.9503  55
   1  -4  -8 187.282 92.9213  55
  -1  -4   8 195.905 69.1904  24
  -1   4   8 129.444 85.7303  49
  -1   4   8 216.631 92.3053  50
   1  -4  -8 350.495 98.3985  46
   1  -4  -8 225.652 94.0644  44
   1  -4  -8 307.683 86.1466  41
  -1   4   8 279.068 95.3295  39
   1  -4  -8 203.110 107.458  15
  -1  -4   8 358.492 129.221  32
   1  -4  -8 143.257 156.363  34
  -1  -4   8 379.481 83.2297  20
   1   4  -7 10890.4 994.185   8
  -1   4   7 8532.89 757.913   4
  -1   4   7 7081.84 715.060   5
  -1  -4   7 12001.6 635.846  63
   1  -4  -7 10570.1 671.194  64
   1  -4  -7 9187.40 587.731  59
  -1  -4   7 10240.6 897.809  31
  -1  -4   7 11324.5 898.644  30
  -1  -4   7 13841.7 640.736  12
   1  -4  -7 9355.11 587.323  55
   1   4  -7 9243.12 578.527  55
  -1   4   7 10634.3 595.030  52
  -1  -4   7 9027.24 569.031  24
  -1   4   7 9159.97 573.309  51
   1  -4  -7 9451.31 593.417  46
   1   4  -7 9764.95 896.134  45
   1  -4  -7 8845.13 579.223  44
   1  -4  -7 9240.20 587.054  41
  -1   4   7 9484.83 587.729  39
   1  -4  -7 9019.86 598.262  15
   1  -4  -7 8352.12 840.420  17
   1  -4  -7 7553.39 923.091  33
  -1  -4   7 12026.9 635.753  32
  -1  -4   7 8992.79 568.676  20
   1   4  -6 17030.0 1399.39   8
  -1   4   6 19263.6 1305.59   5
  -1  -4   6 20075.7 1127.58  63
   1  -4  -6 19182.1 1162.57  64
   1  -4  -6 20654.5 1107.05  59
  -1  -4   6 18601.8 1393.83  62
  -1  -4   6 19346.9 1392.09  30
  -1  -4   6 19186.3 1393.58  31
  -1  -4   6 18044.3 1114.86  12
   1  -4  -6 19754.9 1100.55  55
  -1   4   6 19744.0 1105.20  52
  -1  -4   6 21493.7 1106.55  22
  -1  -4   6 17756.3 1107.60  23
  -1   4   6 18258.1 1088.29  51
   1   4  -6 20867.8 1426.85  45
   1  -4  -6 20431.5 1111.48  46
   1  -4  -6 20244.9 1108.50  41
   1  -4  -6 20060.6 1098.31  44
  -1   4   6 19656.2 1103.62  39
   1  -4  -6 21529.7 1123.96  15
   1  -4  -6 21161.6 1417.66  17
  -1  -4   6 20363.0 1127.99  32
   1  -4  -6 21368.9 1369.06  36
   1  -4  -6 19219.6 1515.82  33
  -1  -4   6 19748.7 1097.81  20
   1   4  -5 26422.5 1565.47   8
  -1   4   5 22615.4 1430.28   6
  -1  -4   5 24953.6 1254.52  63
   1  -4  -5 27176.3 1307.51  64
   1  -4  -5 21794.6 1225.26  59
  -1  -4   5 26429.2 1556.25  62
   1  -4  -5 20596.7 1222.53  60
  -1  -4   5 23305.7 1557.81  30
  -1  -4   5 23834.1 1512.35  31
  -1  -4   5 22866.2 1535.85  29
  -1   4   5 20445.3 1404.25   4
   1  -4  -5 23167.2 1225.46  55
  -1   4   5 24907.0 1235.19  52
  -1  -4   5 24185.5 1258.93  13
  -1  -4   5 31702.5 1288.74  12
  -1  -4   5 20654.2 1221.88  22
  -1  -4   5 23852.0 1255.41  23
   1   4  -5 19187.8 1441.92  45
   1  -4  -5 20441.7 1224.48  46
   1  -4  -5 20882.1 1227.37  47
   1  -4  -5 18613.1 1217.11  41
   1  -4  -5 23184.3 1221.65  44
   1   4  -5 19563.0 1378.10  36
  -1   4   5 24958.2 1236.17  39
   1  -4  -5 17895.8 1212.67  40
   1  -4  -5 29336.4 1265.46  15
   1  -4  -5 35331.8 1647.20  17
   1  -4  -5 21342.3 1606.73  33
   1  -4  -5 21827.9 1436.02  36
  -1  -4   5 25264.5 1256.00  32
  -1  -4   5 16381.0 1207.61  20
  -1   4   4 1173.11 115.589  52
   1  -4  -4 821.163 108.155  60
   1  -4  -4 978.613 110.825  59
  -1  -4   4 2219.99 318.727  31
  -1  -4   4 1704.38 304.669  30
  -1  -4   4 1332.62 278.887  29
   1  -4  -4 1014.63 110.648  55
  -1  -4   4 2311.12 171.083  63
   1  -4  -4 2203.91 199.888  64
   1  -4  -4 938.345 113.410  47
   1  -4  -4 949.181 114.420  41
   1  -4  -4 1223.71 113.267  44
   1  -4  -4 747.964 107.857  40
  -1   4   4 1018.83 113.115  39
   1  -4  -4 1660.47 361.412  33
   1   4  -4 1145.27 197.830  36
   1  -4  -4 1027.65 212.307  36
  -1  -4   4 2130.94 165.010  32
  -1   4   4 897.566 200.619   4
   1   4  -4 854.728 265.720   8
  -1   4   4 946.002 194.410   6
   1  -4  -3 807.660 97.5523  46
   1  -4  -3 1076.55 111.553  47
   1   4  -3 3200.40 336.700   8
  -1   4   3 735.174 151.716   6
   1  -4  -3 943.957 109.264  40
   1   4  -3 1658.03 205.758  36
   1  -4  -3 1286.86 248.869  17
  -1  -4   3 3710.44 393.833  30
  -1  -4   3 3880.96 369.413  31
  -1  -4   3 2888.85 354.728  29
  -1   4   3 1176.98 112.631  52
   1  -4  -3 2608.61 192.378  64
  -1   4   3 786.128 167.282   4
   1  -4  -3 941.400 103.550  60
   1  -4  -3 1060.18 105.608  59
  -1   4   2 7584.61 541.642   4
   1  -4  -2 7713.39 436.999  41
   1  -4  -2 7574.93 442.158  40
  -1  -4   2 7563.40 450.701  35
  -1  -4   2 7306.67 606.560  33
  -1  -4   2 8255.78 460.224  34
   1  -4  -2 7461.13 434.862  47
  -1   4   2 7729.89 514.492   6
   1   4  -2 5777.74 494.438   8
  -1  -4   2 6883.33 586.143  29
   1  -4  -2 7954.04 581.688  17
  -1  -4   2 7781.35 461.753  66
  -1  -4   2 8231.22 464.319  64
  -1   4   1 737.661 128.861   4
  -1   4   1 485.054 68.0846   3
  -1   4   1 511.677 96.5553   6
   1   4  -1 282.436 101.392   7
  -1  -4   1 478.351 156.652  30
   1  -4  -1 940.665 208.392  28
  -1  -4   1 723.267 183.275  29
  -1  -4   1 444.619 117.128  17
   1  -4  -1 717.729 158.762  17
  -1  -4   1 557.152 172.442  33
  -1   4   0 77028.7 4728.78   3
  -1   4   0 82287.2 4795.39   4
   1   4   0 88970.9 4779.78   3
  -1   4   0 82505.6 4757.24   6
   1   4   0 86696.4 4788.68   6
  -1  -4   0 117748. 4928.92  30
   1  -4   0 120383. 4912.81  30
  -1  -4   0 103203. 4944.97  29
   1  -4   0 108490. 4920.28  28
  -1  -4   0 108776. 4867.25  17
   1  -4   0 114200. 4897.02  17
  -1  -4   0 110132. 4975.16  33
   1   4   1 27141.7 1407.42   3
  -1   4  -1 21888.2 1377.26   5
   1   4   1 27283.3 1440.00   6
  -1   4  -1 23070.4 1378.76   6
  -1   4  -1 23866.8 1375.28   7
   1  -4   1 27612.9 1512.20  31
   1  -4   1 29243.3 1535.60  30
   1  -4   1 27992.9 1511.06  28
   1  -4   1 25415.5 1464.83  17
  -1  -4  -1 31494.0 1503.22  17
  -1  -4  -1 32284.4 1614.64  33
  -1  -4  -2 18829.7 954.773  64
   1  -4   2 15827.7 925.284  63
  -1  -4  -2 16682.4 917.834  46
   1   4   2 17450.3 1023.74   6
  -1  -4  -2 17431.1 926.818  40
  -1   4  -2 16233.3 964.814  36
  -1  -4  -2 17776.8 1067.40  17
   1  -4   2 17353.7 1074.38  31
   1  -4   2 17367.7 1065.38  28
   1  -4   2 17258.6 1102.27  30
  -1   4  -2 15411.4 949.010   2
   1   4   2 16917.3 986.349   3
  -1   4  -2 16748.1 990.943   1
   1   4   2 16559.5 1042.94   4
  -1  -4  -2 18905.2 955.031  34
  -1  -4  -2 15895.3 1126.34  33
   1  -4   2 15936.4 923.907  32
   1  -4   2 17802.4 933.739  35
   1   4   3 6094.98 465.783   4
   1   4   3 4973.98 402.433   3
  -1   4  -3 4546.71 391.051   1
  -1  -4  -3 5293.52 322.407  59
  -1  -4  -3 5065.18 320.754  60
   1  -4   3 5705.03 501.996  31
  -1  -4  -3 5257.62 321.591  55
  -1  -4  -3 5678.94 363.174  64
   1  -4   3 5435.74 344.768  63
  -1  -4  -3 5555.31 328.177  46
  -1  -4  -3 4705.24 384.032  45
  -1  -4  -3 5555.20 330.516  41
   1   4   3 4637.63 315.480  39
  -1  -4  -3 5261.01 327.997  40
  -1   4  -3 5412.08 394.327  36
  -1  -4  -3 5910.99 490.233  17
  -1  -4  -3 6026.66 367.119  34
   1  -4   3 5887.50 339.818  35
   1  -4   3 5701.71 341.521  32
  -1  -4  -3 5106.30 540.453  33
   1   4   3 5071.34 431.885   6
   1   4   4 10676.4 799.889   4
   1  -4   4 12042.1 664.811  63
  -1  -4  -4 15071.9 713.217  64
  -1  -4  -4 11120.7 644.651  60
  -1  -4  -4 11229.3 643.878  59
   1  -4   4 12084.0 905.441  30
   1  -4   4 12212.9 865.089  31
  -1  -4  -4 12238.0 646.997  55
   1   4   4 10588.9 639.753  52
  -1   4  -4 10614.4 821.914  45
  -1  -4  -4 11831.4 644.438  44
  -1  -4  -4 9894.98 639.009  41
   1   4   4 9689.03 635.717  39
  -1   4  -4 9933.34 734.899  36
  -1  -4  -4 12984.7 905.133  17
   1   4   4 10139.9 787.445   6
  -1  -4  -4 14455.5 1014.47  33
   1  -4   4 12426.2 666.539  32
   1   4   5 2596.06 383.210   6
   1  -4   5 2684.93 249.589  63
  -1  -4  -5 7322.31 371.690  64
   1  -4   5 2394.78 435.785  62
  -1  -4  -5 4121.21 260.283  59
  -1  -4  -5 3544.50 246.566  60
   1  -4   5 2597.12 454.923  29
   1  -4   5 3089.27 502.104  30
   1  -4   5 2510.66 394.212  31
   1  -4   5 3248.58 273.114  13
   1  -4   5 5473.22 325.883  12
  -1  -4  -5 5078.67 273.117  56
  -1  -4  -5 5376.38 275.248  55
   1   4   5 2813.51 236.868  52
   1  -4   5 2823.02 227.488  22
   1  -4   5 3271.93 289.189  23
   1   4   5 2866.19 239.886  50
  -1  -4  -5 2684.91 231.326  46
  -1   4  -5 2369.35 429.673  45
  -1  -4  -5 5224.54 270.933  44
  -1  -4  -5 4937.41 282.415  42
  -1  -4  -5 2182.91 223.031  41
   1   4   5 2579.46 232.372  39
  -1  -4  -5 5148.01 298.135  15
  -1  -4  -5 6093.53 651.045  33
   1  -4   5 2608.26 246.157  32
   1  -4   5 1101.13 196.937  20
   1  -4   5 2709.96 279.825  21
   1   4   6 1247.90 276.269   6
  -1   4  -6 3250.84 547.088   8
   1   4   6 640.518 244.356   5
   1   4   6 859.810 249.144   4
   1  -4   6 1175.38 185.145  63
  -1  -4  -6 4490.50 314.093  64
  -1  -4  -6 1675.09 167.892  59
   1  -4   6 1022.19 353.774  62
   1  -4   6 1259.93 350.943  30
   1  -4   6 1444.95 337.816  31
   1  -4   6 746.486 310.644  29
   1  -4   6 2033.01 214.792  12
   1  -4   6 1139.61 192.634  13
  -1  -4  -6 1746.17 169.967  56
  -1  -4  -6 1495.44 166.388  55
   1   4   6 1241.91 153.377  52
   1  -4   6 2024.59 165.376  22
   1  -4   6 748.824 122.374  24
   1  -4   6 1660.63 204.758  23
   1   4   6 1017.55 146.319  50
  -1  -4  -6 1143.01 153.217  46
  -1   4  -6 1161.99 326.040  45
  -1  -4  -6 1832.58 180.309  42
  -1  -4  -6 811.147 133.336  41
  -1  -4  -6 1780.97 171.372  44
   1   4   6 898.970 147.882  39
  -1  -4  -6 1967.56 190.094  15
  -1  -4  -6 2285.93 387.602  17
  -1  -4  -6 2952.08 523.476  33
   1  -4   6 1349.56 184.994  32
   1  -4   6 575.251 120.066  20
   1  -4   6 1014.89 186.482  21
  -1   4  -7 19918.6 1669.36   8
   1   4   7 22961.4 1530.07   4
   1   4   7 22476.7 1514.93   5
   1  -4   7 23927.6 1348.27  63
  -1  -4  -7 22779.8 1381.25  64
  -1  -4  -7 26153.3 1336.99  59
  -1  -4  -7 25394.4 1334.90  60
   1  -4   7 19548.9 1572.76  30
   1  -4   7 19945.6 1626.86  29
   1  -4   7 21548.0 1623.97  31
  -1  -4  -7 24545.9 1330.88  55
  -1  -4  -7 22515.5 1314.61  56
  -1   4  -7 23661.7 1310.65  55
   1  -4   7 23674.9 1343.67  12
   1  -4   7 24320.0 1355.42  13
   1   4   7 23865.4 1319.97  52
   1  -4   7 21977.5 1325.03  23
   1  -4   7 27070.4 1324.69  22
  -1   4  -7 24248.3 1664.94  45
  -1  -4  -7 26795.2 1340.84  46
  -1  -4  -7 24278.9 1328.02  44
  -1  -4  -7 22649.8 1327.47  42
  -1  -4  -7 25870.3 1332.46  41
   1   4   7 23197.3 1318.45  39
  -1  -4  -7 22721.3 1635.09  17
  -1  -4  -7 26657.4 1345.41  15
   1  -4   7 23927.1 1346.87  32
  -1  -4  -7 17273.0 1658.89  33
   1  -4   7 22030.9 1296.35  20
   1  -4   7 24002.8 1359.21  21
   1   4   8 2649.38 248.528  63
   1  -4   8 2558.78 234.548  63
  -1  -4  -8 2474.22 266.154  64
   1   4   8 2340.51 201.786  52
  -1  -4  -8 2342.69 214.642  60
  -1  -4  -8 2713.16 222.821  59
   1  -4   8 2198.21 216.766  12
   1  -4   8 3014.71 252.284  13
  -1  -4  -8 2363.01 248.003  11
  -1  -4  -8 2298.47 215.127  55
   1   4   8 2565.37 203.436  49
   1   4   8 2720.49 211.235  50
  -1   4  -8 2593.34 211.348  44
  -1  -4  -8 1747.19 200.103  42
  -1  -4  -8 2310.17 211.857  44
  -1  -4  -8 2832.96 212.392  41
   1   4   8 2442.74 205.821  39
  -1  -4  -8 2350.89 216.878  15
  -1  -4  -8 2076.48 252.881  34
   1  -4   8 2603.56 236.310  32
   1  -4   8 2372.68 242.765  21
   1  -4   8 2103.23 172.979  20
  -1  -4  -9 1732.34 205.779  64
   1   4   9 1518.01 182.368  63
   1  -4   9 1609.20 175.037  63
   1   4   9 1692.59 156.231  52
   1   4   9 1838.08 157.480  50
   1   4   9 2144.55 158.998  49
  -1   4  -9 1659.57 156.423  44
  -1  -4  -9 1593.39 168.031  44
   1   4   9 1776.62 145.172  38
   1   4   9 1833.87 158.759  39
   1   4   9 1619.01 180.140  32
  -1  -4  -9 1946.66 209.238  34
   1  -4   9 1627.17 170.484  32
   1  -4   9 1501.17 150.975  12
   1  -4   9 1858.29 185.864  13
  -1  -4  -9 2017.92 204.726  11
  -1  -4  -9 2000.78 177.033  15
  -1  -4  -9 1949.37 179.343  55
  -1   4  -9 1719.81 171.124  56
   1  -4   9 1657.86 185.915  21
  -1  -4  -9 1971.42 174.494  60
   1  -4  10 3957.32 254.014  63
  -1  -4 -10 3211.83 268.045  64
   1   4  10 4304.57 262.852  63
   1   4  10 3744.57 254.180  32
  -1  -4 -10 2936.02 263.811  34
   1  -4  10 3935.30 252.127  32
   1   4  10 4692.73 265.115  13
  -1  -4 -10 3810.03 267.693  11
   1  -4  10 4224.09 258.800  13
  -1  -4 -10 4110.80 261.087  60
   1  -4  10 4284.71 260.881  21
  -1   5   9 3382.69 219.144  50
  -1   5   9 3284.16 212.734  49
   1  -5  -9 2482.43 214.345  55
   1   5  -9 2971.03 218.877  56
   1  -5  -9 2682.66 221.068  59
   1  -5  -9 2542.85 249.305  64
  -1  -5   9 3604.54 236.210  63
  -1   5   9 2996.71 236.504  63
  -1   5   9 3162.07 210.535  39
  -1   5   9 3234.54 205.908  38
   1  -5  -9 2910.40 224.626  15
  -1   5   9 2707.06 201.918  52
   1  -5  -9 2788.12 250.847  34
  -1  -5   9 3366.63 230.092  32
  -1   5   9 2945.30 232.304  32
   1  -5  -8 3637.61 196.604  59
  -1  -5   8 4060.28 203.771  12
   1  -5  -8 3282.98 189.565  55
  -1   5   8 3418.09 173.910  52
  -1   5   8 3801.27 185.494  49
   1   5  -8 3687.63 176.844  44
  -1  -5   8 3668.30 159.159  20
  -1   5   8 3562.68 178.571  39
  -1  -5   8 3910.33 224.018  32
   1  -5  -8 3197.94 248.446  34
   1  -5  -8 3916.49 213.782  15
   1  -5  -8 3428.63 259.661  64
  -1   5   8 3546.79 239.420  63
  -1  -5   8 3541.58 215.816  63
  -1   5   7 58.8939 116.554   5
  -1  -5   7 39.6674 132.675  63
   1  -5  -7 225.049 166.962  64
   1  -5  -7 107.875 86.9437  59
   1  -5  -7 65.9417 90.2349  60
  -1  -5   7 164.114 121.992  12
  -1  -5   7 137.095 124.728  32
   1  -5  -7 98.6670 88.3166  55
  -1   5   7 72.4360 75.1472  52
  -1  -5   7 263.969 108.374  23
  -1  -5   7 89.6197 69.3179  24
  -1   5   7 39.2291 92.4567  50
   1  -5  -7 84.2005 86.4040  46
   1  -5  -7 41.8448 73.0783  41
  -1   5   7 52.3929 81.1883  39
   1  -5  -7-17.8673 105.251  15
   1  -5  -7-168.356 193.992  17
   1  -5  -7 166.845 159.043  34
  -1  -5   7 100.353 74.2973  20
  -1   5   6 9234.26 812.569   4
  -1   5   6 9918.32 837.741   5
  -1  -5   6 10645.2 656.475  63
   1  -5  -6 13182.5 733.329  64
   1  -5  -6 10421.2 631.300  60
   1  -5  -6 10077.4 628.681  59
  -1  -5   6 11773.4 963.761  30
  -1  -5   6 9142.92 885.709  31
  -1  -5   6 12941.2 679.307  12
   1  -5  -6 11841.9 639.445  55
  -1   5   6 10869.9 625.454  52
  -1  -5   6 12452.4 664.488  23
  -1  -5   6 10248.5 622.623  22
  -1  -5   6 7808.15 600.746  24
  -1   5   6 11552.2 642.097  50
   1   5  -6 8232.33 849.536  45
   1  -5  -6 9409.95 624.529  41
  -1   5   6 11134.7 633.028  39
   1  -5  -6 16637.5 693.408  15
   1  -5  -6 11448.8 1094.16  33
   1  -5  -6 12425.8 722.439  34
  -1  -5   6 11120.7 656.716  32
  -1  -5   6 7038.19 600.266  20
   1  -5  -5 17388.5 1078.23  64
  -1  -5   5 18804.1 1043.03  63
   1  -5  -5 18429.4 1014.06  59
   1  -5  -5 17233.2 1009.00  60
  -1  -5   5 18960.0 1335.69  30
  -1  -5   5 15850.9 1299.45  29
  -1  -5   5 16045.3 1272.84  31
  -1   5   5 18643.9 1241.75   5
  -1   5   5 18335.6 1230.74   4
   1  -5  -5 17493.7 1008.26  55
  -1   5   5 18307.1 1008.34  52
  -1  -5   5 19872.8 1050.05  12
  -1  -5   5 19101.5 1046.53  13
   1  -5  -5 18234.2 1057.42  11
  -1  -5   5 17210.2 1003.69  24
  -1  -5   5 19992.5 1016.66  25
  -1  -5   5 16842.3 1031.27  23
   1   5  -5 16923.3 1247.65  45
   1  -5  -5 17618.5 1016.77  41
  -1   5   5 19135.2 1014.82  39
   1  -5  -5 17762.4 1074.68  34
   1  -5  -5 15560.8 1386.27  33
  -1  -5   5 18762.9 1039.07  32
  -1   5   5 17386.7 1206.06   6
  -1  -5   5 16996.6 1008.53  20
   1  -5  -4 10709.4 638.775  64
  -1  -5   4 11439.1 602.473  63
   1  -5  -4 8510.80 558.472  60
   1  -5  -4 8793.01 561.103  59
  -1  -5   4 9844.39 810.108  31
  -1  -5   4 10460.7 845.551  30
  -1  -5   4 10618.7 843.300  29
  -1   5   4 7538.88 706.271   5
  -1   5   4 8214.39 719.512   4
   1  -5  -4 8757.47 560.373  55
  -1   5   4 9602.92 562.068  52
  -1  -5   4 11944.2 613.939  12
   1  -5  -4 11232.4 619.996  11
  -1  -5   4 10463.3 600.324  13
  -1  -5   4 10132.6 566.309  26
  -1  -5   4 9388.68 566.842  25
  -1  -5   4 9314.82 563.335  24
  -1  -5   4 9508.17 568.079  22
  -1  -5   4 13319.5 625.407  23
   1  -5  -4 9045.65 565.501  46
   1   5  -4 9092.19 741.991  45
  -1  -5   4 10077.6 601.458  21
  -1  -5   4 8586.97 563.457  20
   1  -5  -4 8521.35 567.041  40
  -1   5   4 9814.27 565.277  39
   1  -5  -4 11542.3 847.813  17
   1  -5  -4 9190.73 582.410  15
   1  -5  -4 10068.3 631.010  34
   1  -5  -4 10217.1 933.495  33
  -1  -5   4 10604.5 594.793  32
  -1   5   4 7951.63 690.853   6
   1  -5  -3 17142.7 994.902  46
   1  -5  -3 17954.6 1003.56  41
   1  -5  -3 17166.6 1002.96  40
   1  -5  -3 18763.1 1223.15  17
   1  -5  -3 17213.0 991.819  60
   1  -5  -3 18342.1 995.282  59
  -1  -5   3 24965.5 1309.25  31
  -1  -5   3 24323.5 1335.14  29
  -1   5   3 18174.2 1168.09   4
   1  -5  -3 21491.4 1066.38  64
  -1   5   3 17075.2 1118.62   6
  -1  -5   2 16466.7 834.956  64
   1  -5  -2 13622.7 788.727  46
   1  -5  -2 13903.3 794.821  41
   1   5  -2 14130.6 877.523  36
   1  -5  -2 13736.5 801.458  40
  -1  -5   2 13748.5 1016.43  33
  -1  -5   2 15390.1 825.609  34
   1  -5  -2 14547.2 801.612  35
   1  -5  -2 14768.7 791.579  59
   1  -5  -2 13394.4 785.749  60
  -1   5   2 13086.9 920.504   4
   1  -5  -2 16924.5 1012.52  17
   1  -5  -2 17948.8 1082.69  28
  -1  -5   2 14836.0 1023.22  30
  -1  -5   2 15974.8 1034.73  29
  -1   5   2 13744.4 876.409   6
   1   5  -1 20563.6 1318.90   6
  -1  -5   1 21956.1 1479.04  33
  -1  -5   1 23411.8 1284.59  35
   1  -5  -1 26249.8 1286.36  35
  -1  -5   1 23412.8 1291.91  34
   1  -5  -1 30524.8 1548.84  28
  -1  -5   1 22379.0 1471.11  29
  -1  -5   1 25520.5 1482.97  30
   1  -5  -1 32968.9 1521.31  17
  -1  -5   1 21033.0 1354.12  17
   1  -5  -1 23335.2 1264.91  41
   1   5  -1 20054.9 1327.36   3
  -1   5   1 24348.8 1391.22   4
  -1  -5   1 23393.0 1294.62  64
   1  -5   0 3480.71 351.559  17
  -1  -5   0 2424.03 319.932  17
   1  -5   0 3206.97 366.518  28
   1  -5   0 3462.11 348.060  30
  -1  -5   0 3237.57 407.075  33
   1  -5   0 2783.89 216.471  35
  -1  -5   0 3775.36 250.533  34
  -1  -5   0 3040.76 224.302  35
  -1   5   0 2595.00 268.959   4
   1   5   0 2659.89 253.163   6
  -1  -5   0 3410.79 248.066  64
  -1  -5   0 3690.06 234.767  65
  -1  -5  -1 5602.17 451.586  17
   1  -5   1 4274.18 400.516  17
  -1  -5  -1 5126.55 311.428  35
   1  -5   1 4548.41 310.930  35
  -1  -5  -1 5595.86 539.203  33
  -1  -5  -1 5928.36 342.722  34
   1  -5   1 4549.61 304.305  32
   1  -5   1 4753.40 449.748  31
   1  -5   1 4901.04 463.732  30
   1  -5   1 4279.33 429.896  28
   1   5   1 4831.89 409.610   4
  -1   5  -1 3921.72 335.895   4
  -1  -5  -1 5900.14 345.817  64
   1  -5   1 3974.07 302.407  63
   1   5   1 4870.53 375.348   6
   1   5   2 1877.69 241.898   6
  -1  -5  -2 2357.49 180.230  41
  -1  -5  -2 2654.49 338.356  17
   1  -5   2 2332.51 196.559  32
  -1  -5  -2 2079.84 178.943  35
   1  -5   2 2030.37 200.231  35
  -1  -5  -2 3020.94 235.528  34
  -1  -5  -2 2735.73 391.888  33
   1   5   2 2402.05 293.863   4
   1  -5   2 1835.30 283.771  28
   1  -5   2 1401.53 303.792  30
   1  -5   2 1831.25 318.970  31
  -1  -5  -2 3072.16 193.340  59
  -1  -5  -2 2681.36 183.198  60
  -1  -5  -2 3344.92 236.838  64
   1  -5   2 2197.77 207.238  63
  -1  -5  -3 46675.2 2494.10  60
  -1  -5  -3 46063.9 2494.59  59
   1  -5   3 44238.4 2707.34  31
  -1  -5  -3 45858.7 2496.26  55
   1   5   3 47431.5 2689.18   4
  -1   5  -3 48700.7 2643.76  45
  -1  -5  -3 48429.8 2499.58  46
   1   5   3 45597.9 2645.07   6
   1   5   3 41021.6 2480.43  39
  -1  -5  -3 42768.1 2805.75  33
   1  -5   3 55101.2 2528.08  35
   1  -5   3 48971.8 2511.12  32
  -1  -5  -3 49283.6 2545.63  34
  -1  -5  -3 49731.6 2734.27  17
  -1  -5  -3 50847.2 2548.60  64
   1  -5   3 48293.6 2512.91  63
  -1   5  -4 989.132 233.274   8
   1   5   4 1372.46 230.565   6
   1   5   4 1466.98 256.198   4
  -1  -5  -4 1252.25 186.806  64
   1  -5   4 1684.33 174.037  63
  -1  -5  -4 1425.83 138.359  60
  -1  -5  -4 1467.92 142.348  59
   1  -5   4 1396.24 153.227  27
   1  -5   4 1539.66 309.342  31
   1  -5   4 1140.82 282.857  30
  -1  -5  -4 1547.72 145.402  55
   1   5   4 1359.14 127.831  52
   1  -5   4 1522.72 173.653  13
   1  -5   4 1545.34 179.782  12
  -1  -5  -4 1196.59 171.893  11
   1  -5   4 1561.33 146.519  26
   1  -5   4 1181.62 164.922  23
   1  -5   4 1416.11 140.221  25
  -1  -5  -4 1402.89 141.340  46
  -1   5  -4 1578.72 261.640  45
  -1  -5  -4 1513.71 144.371  41
   1   5   4 1179.52 124.910  39
  -1  -5  -4 1701.77 299.277  17
  -1  -5  -4 1315.67 150.834  15
  -1  -5  -4 1105.72 181.449  34
  -1  -5  -4 885.280 328.827  33
   1  -5   4 1241.49 159.669  32
   1  -5   4 1578.74 144.153  20
   1  -5   4 1591.01 175.923  21
   1   5   5 4636.53 484.931   6
  -1   5  -5 4049.28 504.003   8
   1   5   5 3886.60 455.841   4
  -1  -5  -5 4655.39 381.584  64
   1  -5   5 5428.68 359.781  63
  -1  -5  -5 4644.22 317.886  59
  -1  -5  -5 4826.24 322.587  60
   1  -5   5 4830.88 568.291  30
   1  -5   5 5832.26 622.513  29
   1  -5   5 5474.37 591.515  31
   1  -5   5 5187.96 363.943  12
   1  -5   5 5386.25 361.432  13
  -1  -5  -5 5001.54 365.400  11
  -1  -5  -5 4208.58 313.948  55
   1   5   5 4050.88 299.590  52
   1  -5   5 4961.33 356.524  23
   1  -5   5 4280.01 298.628  24
   1  -5   5 4376.06 310.912  22
   1   5   5 4202.22 313.054  50
  -1   5  -5 4892.70 518.494  45
  -1  -5  -5 4687.41 322.653  41
  -1  -5  -5 4388.51 317.233  44
   1   5   5 4200.01 304.998  39
  -1  -5  -5 3914.52 512.253  17
   1  -5   5 5712.00 358.003  32
  -1  -5  -5 4532.04 371.213  34
  -1  -5  -5 4738.90 652.053  33
   1  -5   5 5792.64 376.246  21
   1  -5   5 4324.48 308.605  20
   1   5   6 12063.6 953.162   5
  -1  -5  -6 12314.6 807.029  64
   1  -5   6 12869.5 771.478  63
  -1  -5  -6 13396.4 753.489  60
  -1  -5  -6 13169.9 751.564  59
   1  -5   6 11929.8 1019.54  31
   1  -5   6 12869.7 1052.39  30
   1  -5   6 13093.9 1085.80  29
  -1  -5  -6 12476.8 748.208  55
  -1  -5  -6 12741.8 790.407  11
   1  -5   6 13151.5 781.714  12
   1  -5   6 13422.5 779.774  13
   1   5   6 12023.8 731.249  52
   1  -5   6 12464.0 766.890  23
   1  -5   6 13974.4 748.485  22
   1  -5   6 11646.5 719.537  24
   1   5   6 12459.9 744.393  50
  -1   5  -6 13608.9 1033.65  45
  -1  -5  -6 13058.8 753.294  46
  -1  -5  -6 11430.9 741.417  44
  -1  -5  -6 13748.6 757.626  41
   1   5   6 12038.0 734.792  39
  -1  -5  -6 12914.6 760.864  15
   1  -5   6 13132.3 736.398  20
   1  -5   6 14732.5 796.071  21
  -1  -5  -6 11190.7 1126.12  33
  -1  -5  -6 11766.2 802.528  34
   1  -5   6 14141.9 776.900  32
  -1  -5  -7 2766.42 234.843  59
   1  -5   7 2797.90 257.265  12
   1  -5   7 3005.29 270.325  13
  -1  -5  -7 2619.88 269.788  11
   1   5   7 2403.28 209.808  52
   1  -5   7 3331.00 233.731  22
   1  -5   7 2761.94 243.595  23
   1   5   7 2734.19 227.989  50
   1  -5   7 3176.50 280.619  21
   1  -5   7 2456.95 203.045  20
  -1  -5  -7 2455.36 229.712  44
  -1  -5  -7 3119.45 235.538  41
   1   5   7 2730.57 220.605  39
  -1  -5  -7 2389.25 275.631  34
   1  -5   7 2817.92 257.280  32
  -1  -5  -7 2626.33 232.032  55
  -1  -5  -7 2930.40 252.273  15
  -1  -5  -7 2830.55 292.880  64
   1  -5   7 2891.39 263.559  63
  -1  -5  -8 4951.39 251.010  59
   1   5   8 4314.02 205.931  52
  -1  -5  -8 4893.40 282.741  11
   1  -5   8 5031.42 266.030  13
   1  -5   8 4712.74 246.365  12
  -1  -5  -8 4466.33 240.417  55
   1   5   8 4844.75 224.116  49
   1  -5   8 5429.46 283.098  21
  -1  -5  -8 4008.29 225.533  44
   1   5   8 4589.60 214.212  39
   1  -5   8 4894.81 256.017  32
  -1  -5  -8 4802.69 300.575  34
  -1  -5  -8 5380.00 259.396  15
   1   5   8 4392.45 272.481  63
   1  -5   8 4791.54 262.304  63
  -1  -5  -8 4412.90 292.872  64
  -1  -5  -9 1890.01 172.901  55
  -1  -5  -9 2542.29 200.979  27
   1  -5   9 2007.52 185.577  21
   1  -5   9 1847.81 171.847  63
  -1  -5  -9 2054.14 203.038  64
   1   5   9 2224.02 190.884  63
   1   5   9 2196.72 159.132  38
   1   5   9 1983.84 157.250  39
  -1  -5  -9 2237.96 183.511  59
  -1  -5  -9 2082.51 174.840  60
   1   5   9 1844.64 150.079  52
   1   5   9 2292.95 165.801  49
   1   5   9 2464.33 170.503  50
  -1  -5  -9 2567.76 185.826  15
  -1  -5  -9 2138.01 207.770  34
   1   5   9 1666.25 174.484  32
   1  -5   9 1867.66 171.542  32
   1  -5   9 1763.46 152.690  12
  -1  -5  -9 2556.26 204.014  11
   1  -5   9 1827.72 177.191  13
   1  -5  10 511.907 64.9416  21
  -1  -5 -10 503.662 72.3413  27
   1   5  10 481.400 69.0809  13
  -1  -5 -10 538.120 74.4069  11
   1  -5  10 478.368 65.6105  13
  -1   6   9 3122.11 244.269  32
  -1  -6   9 3503.53 241.217  32
   1  -6  -9 4043.91 271.374  34
  -1   6   9 3699.62 253.647  63
  -1  -6   9 3002.20 236.841  63
   1  -6  -9 3735.60 268.529  64
   1  -6  -8 2489.26 207.770  27
  -1  -6   8 2726.62 181.563  12
  -1   6   8 1751.73 157.919  49
  -1   6   8 1834.37 154.563  50
  -1  -6   8 468.684 107.681  20
  -1  -6   8 1462.45 162.133  63
   1  -6  -8 2470.09 224.575  64
  -1   6   8 1719.29 187.152  63
  -1   6   8 1537.95 135.063  39
   1  -6  -8 2708.89 197.314  15
   1  -6  -8 1426.19 153.312  60
   1  -6  -8 1662.51 161.588  59
   1  -6  -8 1812.81 209.554  34
  -1  -6   8 1390.60 157.872  32
   1  -6  -7 10145.9 686.863  55
  -1   6   7 10893.4 669.724  52
  -1  -6   7 12421.0 704.497  23
  -1  -6   7 11864.2 668.696  24
  -1  -6   7 11422.3 710.498  63
   1  -6  -7 11247.0 753.359  64
  -1   6   7 12163.1 694.453  50
  -1  -6   7 13292.3 689.951  20
   1  -6  -7 11144.9 725.813  27
  -1  -6   7 13154.1 717.800  12
  -1   6   7 11529.7 679.036  39
   1  -6  -7 14321.9 723.729  15
   1  -6  -7 11100.1 696.579  59
   1  -6  -7 12938.5 705.673  60
   1  -6  -7 10938.7 750.430  34
  -1  -6   7 12165.8 713.761  32
   1  -6  -6 896.667 139.817  60
   1  -6  -6 715.318 132.709  59
  -1  -6   6 1470.76 191.038  13
  -1  -6   6 2248.81 213.511  12
   1  -6  -6 1015.52 212.189  64
  -1  -6   6 1755.48 200.012  63
  -1  -6   6 1865.10 360.038  30
   1  -6  -6 854.624 180.098  27
   1  -6  -6 714.876 307.087  28
  -1  -6   6 1579.48 349.384  31
   1  -6  -6 877.864 139.767  55
  -1   6   6 707.954 112.340  52
  -1   6   6 976.912 138.003  50
  -1  -6   6 1907.17 196.010  23
  -1  -6   6 1093.53 125.782  24
  -1  -6   6 1073.54 135.054  20
   1  -6  -6 1026.39 134.010  41
  -1   6   6 796.789 118.877  39
   1  -6  -6 848.127 298.897  17
  -1   6   6 948.567 225.754   4
  -1   6   6 908.272 240.279   5
   1  -6  -6 1116.26 223.766  34
   1  -6  -6 1010.32 364.940  33
  -1  -6   6 1724.58 189.096  32
  -1   6   5 4568.10 544.542   4
  -1   6   5 4740.54 563.335   5
  -1  -6   5 5250.00 625.501  31
   1  -6  -5 7683.26 471.880  27
  -1  -6   5 6492.80 693.766  30
   1  -6  -5 6528.35 739.743  28
  -1  -6   5 6863.52 439.725  63
   1  -6  -5 6536.80 486.574  64
  -1   6   5 5632.10 375.166  52
  -1  -6   5 7509.56 448.641  23
  -1  -6   5 5325.97 389.462  25
  -1  -6   5 6093.40 395.276  22
  -1  -6   5 4757.30 373.033  24
   1  -6  -5 5635.08 392.444  60
   1  -6  -5 5659.21 397.383  59
   1  -6  -5 7141.65 495.694  34
  -1  -6   5 6228.66 423.984  32
   1  -6  -5 4246.23 712.303  33
   1  -6  -5 5630.23 395.966  46
   1  -6  -5 5007.56 389.645  41
  -1   6   5 6245.74 386.217  39
   1  -6  -5 7708.59 472.902  11
  -1  -6   5 5999.44 430.754  13
  -1  -6   5 8026.32 463.149  12
   1  -6  -5 8817.84 444.882  15
   1  -6  -5 8799.91 775.058  17
  -1  -6   5 5608.75 431.801  21
  -1  -6   5 4773.44 382.018  20
   1  -6  -4 1397.07 199.723  11
  -1  -6   4 1869.85 202.587  12
  -1  -6   4 1236.83 168.888  13
   1  -6  -4 1002.78 131.985  59
   1  -6  -4 898.151 123.262  60
   1  -6  -4 1365.27 213.602  64
  -1  -6   4 1721.49 178.026  63
  -1  -6   4 721.806 119.913  25
  -1  -6   4 880.822 117.265  24
  -1  -6   4 958.473 123.718  26
  -1  -6   4 1214.52 181.344  23
  -1  -6   4 895.364 124.927  22
   1  -6  -4 1290.30 217.761  34
  -1  -6   4 1544.15 176.811  32
   1  -6  -4 1334.04 397.943  33
   1  -6  -4 903.793 120.817  46
  -1   6   4 669.217 203.026   4
  -1   6   4 740.774 224.740   5
  -1   6   4 752.704 106.404  39
  -1  -6   4 1330.49 319.592  31
   1  -6  -4 1159.06 346.150  28
   1  -6  -4 1270.88 184.095  27
  -1  -6   4 1449.52 349.297  29
  -1  -6   4 752.967 138.274  27
  -1  -6   4 680.515 98.3081  19
  -1  -6   4 777.137 121.666  20
  -1  -6   4 1290.20 178.994  21
   1  -6  -4 682.680 126.972  15
   1  -6  -4 1183.23 316.572  17
   1  -6  -3 22583.4 1296.45  59
   1  -6  -3 23771.0 1295.26  60
  -1  -6   3 23868.8 1297.43  19
  -1  -6   3 23871.4 1328.44  21
   1  -6  -3 24573.7 1309.64  19
   1  -6  -3 25132.4 1308.73  41
   1  -6  -3 25279.3 1585.92  17
   1  -6  -3 24725.2 1308.56  15
  -1  -6   3 22554.6 1311.60  32
  -1  -6   3 22775.4 1318.89  13
   1  -6  -3 24329.5 1340.76  11
  -1  -6   3 24471.7 1337.18  12
  -1   6   3 24332.6 1504.98   4
  -1   6   3 23277.2 1499.28   5
  -1  -6   3 23811.7 1297.29  26
  -1  -6   3 24739.6 1303.92  22
  -1  -6   3 23840.7 1300.55  25
  -1  -6   3 24662.6 1336.90  23
  -1  -6   3 22555.0 1294.72  24
   1  -6  -3 23899.5 1334.54  27
  -1  -6   3 20745.6 1520.21  31
   1  -6  -3 20699.8 1574.94  28
  -1  -6   3 21927.4 1569.54  29
  -1  -6   3 25643.6 1613.30  30
   1  -6  -3 23414.4 1358.23  64
  -1  -6   2 4339.54 504.922  30
  -1  -6   2 4756.36 520.758  29
   1  -6  -2 4610.45 525.468  28
   1  -6  -2 4789.58 331.500  27
   1  -6  -2 4516.26 299.858  19
  -1  -6   2 4104.97 292.639  20
  -1  -6   2 4100.61 288.588  19
  -1  -6   2 4363.70 317.918  21
   1  -6  -2 5311.95 526.939  17
  -1  -6   2 4401.06 319.161  34
  -1  -6   2 4168.57 500.721  33
   1  -6  -2 4668.95 301.582  35
  -1  -6   2 4586.41 314.872  13
   1  -6  -2 5276.23 341.067  11
  -1   6   2 4314.73 422.659   5
  -1   6   2 4407.82 422.586   4
  -1  -6   2 3832.39 282.881  22
  -1  -6   2 4108.97 289.368  26
  -1  -6   2 4162.70 289.020  24
  -1  -6   2 4170.33 295.748  25
   1  -6  -2 4318.99 284.110  60
  -1  -6   2 4547.10 327.700  64
  -1  -6   1 323.372 120.375  21
   1  -6  -1 103.911 67.5926  19
  -1  -6   1 213.726 70.8453  20
   1  -6  -1 1417.55 295.864  17
  -1  -6   1 343.826 118.867  17
  -1  -6   1 1127.06 149.008  34
  -1  -6   1 948.214 266.241  33
   1  -6  -1 143.765 72.1949  35
  -1  -6   1 429.192 102.930  13
   1  -6  -1 4020.71 229.702  11
  -1  -6   1 279.305 74.2746  25
  -1  -6   1 1086.79 147.544  64
  -1   6   1 56.9617 115.266   5
  -1   6   1 136.254 106.782   4
   1  -6  -1 2754.85 403.097  28
   1  -6  -1 3303.86 206.704  27
  -1  -6   1 646.303 230.023  29
  -1  -6   0 5642.52 495.020  17
   1  -6   0 5376.05 510.067  17
  -1  -6   0 7028.33 402.436  34
  -1  -6   0 5627.78 366.077  35
  -1  -6   0 5682.73 595.080  33
   1  -6   0 5277.15 365.688  35
  -1   6   0 4017.80 401.885   5
   1   6   0 4930.12 447.956   4
  -1   6   0 4585.15 417.438   4
   1  -6   0 6148.16 573.601  28
  -1  -6   0 6905.23 406.433  64
   1  -6   1 37398.4 2346.31  20
  -1  -6  -1 55643.0 2414.94  21
  -1  -6  -1 42621.0 2353.94  19
   1  -6   1 36631.6 2461.56  17
  -1  -6  -1 54277.8 2617.80  17
  -1  -6  -1 55018.9 2769.02  33
   1  -6   1 45782.8 2374.76  35
  -1  -6  -1 58514.7 2421.78  34
   1  -6   1 41466.5 2361.50  11
   1   6   1 46572.8 2531.49   4
   1  -6   1 40282.8 2348.68  25
   1  -6   1 40845.0 2554.91  28
   1  -6   1 39652.2 2355.35  27
   1  -6   1 44637.2 2591.56  30
  -1  -6  -1 58070.7 2426.54  64
   1  -6   2 1081.72 274.174  30
   1  -6   2 1151.20 133.965  27
   1  -6   2 1420.38 290.529  31
   1  -6   2 929.499 233.663  28
  -1  -6  -2 925.343 120.408  19
   1  -6   2 1025.90 118.207  19
  -1  -6  -2 1713.92 291.220  17
   1  -6   2 1197.66 144.884  32
  -1  -6  -2 1445.31 179.067  34
  -1  -6  -2 1670.86 344.526  33
   1  -6   2 1419.91 145.341  11
   1   6   2 900.377 203.397   4
  -1  -6  -2 1167.47 135.864  24
  -1  -6  -2 1412.32 132.918  25
   1  -6   2 1119.39 131.154  26
   1  -6   2 866.128 111.091  22
   1  -6   2 1027.24 116.795  24
  -1  -6  -2 1274.78 132.056  59
   1  -6   2 1634.17 155.200  63
  -1  -6  -2 1695.00 190.884  64
   1  -6   3 6373.62 643.178  30
   1  -6   3 5132.79 550.224  31
   1  -6   3 6064.81 366.392  27
   1   6   3 4306.57 475.820   4
   1  -6   3 4664.47 332.915  19
   1  -6   3 5095.32 350.871  20
  -1  -6  -3 4506.82 340.662  19
  -1  -6  -3 4469.60 543.462  17
  -1  -6  -3 4142.68 341.369  15
  -1  -6  -3 4836.74 622.851  33
   1  -6   3 6185.78 376.086  32
  -1  -6  -3 5972.02 411.659  34
   1  -6   3 6597.50 380.683  11
   1  -6   3 8388.17 427.952  12
  -1  -6  -3 4326.33 342.270  25
   1  -6   3 5287.23 349.991  25
   1  -6   3 7510.62 424.969  23
   1  -6   3 5973.51 359.388  26
   1  -6   3 4998.29 339.339  24
   1  -6   3 6128.61 359.223  22
  -1  -6  -3 4643.98 343.343  59
  -1  -6  -3 5190.16 344.276  60
  -1  -6  -3 5589.07 407.780  64
   1  -6   3 6111.93 379.499  63
   1  -6   4 3623.56 521.148  31
   1  -6   4 6028.29 359.719  27
  -1  -6  -4 5138.30 348.771  55
   1  -6   4 4243.91 323.453  25
   1  -6   4 4748.55 333.442  22
   1  -6   4 3427.56 303.521  24
   1  -6   4 7781.19 415.630  23
   1  -6   4 4948.84 332.728  26
   1  -6   4 8646.37 438.602  12
   1   6   4 3604.06 460.052   4
   1   6   4 2850.20 449.753   5
   1  -6   4 3256.84 312.536  20
  -1  -6  -4 4753.96 347.892  15
  -1  -6  -4 6960.54 679.419  17
  -1  -6  -4 6044.86 727.873  33
  -1  -6  -4 7568.41 440.565  34
   1  -6   4 4764.69 352.841  32
  -1  -6  -4 5098.94 344.116  59
  -1  -6  -4 4746.79 331.745  60
  -1  -6  -4 7353.33 439.771  64
   1  -6   4 4420.89 352.209  63
  -1  -6  -5 10333.2 566.317  60
  -1  -6  -5 10595.5 573.659  59
   1  -6   5 8301.42 835.253  30
   1  -6   5 7049.55 803.713  29
   1  -6   5 7965.24 802.425  31
   1  -6   5 9442.30 593.810  23
   1  -6   5 6721.61 517.082  24
   1  -6   5 9885.95 604.694  12
  -1  -6  -5 13403.0 645.970  11
  -1  -6  -5 10524.5 578.796  55
   1   6   5 8710.65 548.845  50
   1   6   5 7062.36 729.400   5
   1   6   5 7825.89 732.732   4
   1  -6   5 6860.89 529.939  20
   1  -6   5 9169.41 590.301  21
   1   6   5 7482.88 525.563  39
  -1  -6  -5 8443.69 925.368  33
  -1  -6  -5 11739.5 651.633  34
   1  -6   5 8592.06 570.717  32
  -1  -6  -5 12441.4 599.289  15
  -1  -6  -5 11603.0 947.105  17
  -1  -6  -5 12335.0 665.001  64
   1  -6   5 8730.03 570.597  63
  -1  -6  -6 7088.24 442.928  60
  -1  -6  -6 6675.71 443.924  59
  -1  -6  -6 5625.21 688.035  28
   1  -6   6 7677.95 753.554  29
   1  -6   6 6846.62 707.694  30
  -1  -6  -6 6635.49 478.989  11
   1  -6   6 7048.10 472.248  12
   1  -6   6 6485.32 406.665  24
   1  -6   6 6895.63 458.899  23
   1  -6   6 6936.97 435.231  22
  -1  -6  -6 5925.21 437.693  55
   1   6   6 6938.76 436.380  50
   1   6   6 6674.27 627.277   4
   1  -6   6 7305.86 480.980  21
   1  -6   6 7776.47 433.558  20
   1   6   6 6217.66 412.813  39
   1  -6   6 7113.51 460.365  32
  -1  -6  -6 6167.52 494.270  34
  -1  -6  -6 6522.39 701.871  17
  -1  -6  -6 5997.70 491.892  64
   1  -6   6 7153.94 465.794  63
  -1  -6  -7 15534.8 1019.79  55
   1  -6   7 19024.7 1033.01  23
   1  -6   7 19278.9 1048.83  12
  -1  -6  -7 17670.8 1055.77  11
   1  -6   7 19897.1 1053.07  13
   1   6   7 19482.8 1022.36  50
   1  -6   7 18388.2 1039.46  63
  -1  -6  -7 18949.8 1086.62  64
   1  -6   7 17512.8 1001.02  20
   1  -6   7 18934.5 1053.04  21
   1   6   7 16377.0 997.391  39
  -1  -6  -7 20566.7 1043.41  15
   1  -6   7 18178.2 1037.77  32
  -1  -6  -7 17588.3 1078.60  34
  -1  -6  -7 17759.4 1029.44  59
  -1  -6  -7 18826.3 1030.31  60
  -1  -6  -8 12.2968 24.3647  55
   1   6   8 396.173 89.3594  49
   1   6   8 362.091 81.4140  50
   1  -6   8 399.926 103.621  12
   1  -6   8 251.281 105.403  13
  -1  -6  -8 562.644 130.869  11
   1  -6   8 381.388 85.8376  23
   1   6   8 313.564 62.4666  39
  -1  -6  -8 517.932 133.372  34
   1  -6   8 231.059 95.7023  32
  -1  -6  -8 414.263 93.3350  60
  -1  -6  -8 417.178 99.8498  59
   1   6   8 371.406 130.576  63
  -1  -6  -8 744.734 149.231  64
   1  -6   8 67.2584 89.3864  63
   1  -6   8 3.31662 8.71410  20
   1  -6   8 147.524 101.979  21
  -1  -6  -8 884.932 130.704  15
  -1  -6  -9 478.003 84.5159  15
   1   6   9 329.442 83.6296  63
   1  -6   9 391.753 82.1065  21
  -1  -6  -9 395.889 89.0548  27
   1  -6   9 442.367 82.0464  13
  -1  -6  -9 538.010 93.4661  11
   1  -7  -9 694.133 69.2170  15
   1  -7  -8 852.476 101.852  15
  -1  -7   8 883.126 94.7672  32
   1  -7  -8 535.163 110.643  34
   1  -7  -8 732.016 105.523  26
   1  -7  -8 652.522 116.553  64
  -1  -7   8 812.686 93.3451  63
  -1   7   8 559.570 107.709  63
  -1   7   8 565.870 70.5543  50
  -1  -7   7 2537.49 154.043  20
   1  -7  -7 99.9811 80.3346  59
   1  -7  -7 2911.81 235.344  34
  -1  -7   7 2564.25 182.177  32
   1  -7  -7 2328.18 201.064  27
  -1  -7   7 4322.31 213.520  23
  -1  -7   7 4555.84 232.855  12
   1  -7  -7 2425.09 224.455  64
  -1  -7   7 2745.10 186.115  63
  -1   7   7 2508.31 161.637  49
  -1   7   7 2733.69 162.095  50
  -1  -7   6 2155.04 214.743  63
   1  -7  -6 2545.00 271.833  64
  -1  -7   6 973.805 156.799  20
   1  -7  -6 3614.79 239.804  15
   1  -7  -6 1984.34 191.016  59
   1  -7  -6 1772.72 186.629  60
   1  -7  -6 2947.36 251.240  27
  -1  -7   6 4009.81 256.323  23
  -1  -7   6 976.113 139.700  24
  -1  -7   6 1938.11 212.911  13
  -1  -7   6 4463.35 274.589  12
  -1   7   6 1491.93 170.041  50
   1  -7  -6 2437.22 266.653  34
  -1  -7   6 2150.33 209.416  32
  -1   7   5 31871.0 1710.23  50
  -1  -7   5 28117.2 1730.92  13
  -1  -7   5 38713.3 1774.18  12
   1  -7  -5 35227.4 1776.78  11
  -1  -7   5 30995.9 1714.91  25
  -1  -7   5 33495.7 1714.67  22
  -1  -7   5 35851.5 1756.46  23
  -1  -7   5 28746.9 1695.26  24
  -1  -7   5 28739.5 1741.05  21
  -1  -7   5 28015.5 1706.73  20
   1  -7  -5 41080.9 1752.52  15
   1  -7  -5 36298.8 2136.78  17
  -1  -7   5 28708.4 1725.82  32
   1  -7  -5 32598.2 1796.37  34
   1  -7  -5 27850.3 2071.70  28
   1  -7  -5 35080.8 1772.63  27
  -1   7   5 33268.0 1990.18   5
  -1   7   5 25104.1 1896.46   4
   1  -7  -5 29377.5 1715.89  59
   1  -7  -5 30759.2 1717.41  60
   1  -7  -5 34604.9 1807.42  64
  -1  -7   5 28946.5 1727.23  63
  -1  -7   4 4073.53 281.408  12
   1  -7  -4 2219.93 241.585  11
  -1  -7   4 2167.50 219.351  13
  -1  -7   4 3761.08 277.381  23
  -1  -7   4 1692.39 172.292  26
  -1  -7   4 1535.69 175.450  25
  -1  -7   4 1676.67 169.204  24
  -1  -7   4 1953.65 184.621  22
  -1  -7   4 1577.42 179.985  20
  -1  -7   4 2207.89 228.578  21
  -1  -7   4 997.208 140.805  19
   1  -7  -4 1615.21 188.423  15
   1  -7  -4 2113.62 409.432  17
  -1  -7   4 2295.33 214.006  32
   1  -7  -4 2402.81 276.508  34
   1  -7  -4 2249.42 239.743  27
   1  -7  -4 1429.20 382.909  28
  -1  -7   4 1859.65 385.867  29
  -1  -7   4 1806.01 357.287  31
  -1  -7   4 1988.18 197.410  27
  -1   7   4 1267.44 292.813   5
  -1   7   4 1587.67 286.451   4
   1  -7  -4 1435.71 171.815  60
  -1  -7   4 2568.26 222.905  63
   1  -7  -4 2156.47 273.346  64
   1  -7  -3 78199.9 4326.20  15
   1  -7  -3 85418.0 4676.04  17
  -1  -7   3 107831. 4405.81  12
  -1  -7   3 81653.0 4352.69  13
   1  -7  -3 76305.1 4361.35  11
   1  -7  -3 75885.8 4315.64  25
  -1  -7   3 81954.4 4325.28  24
  -1  -7   3 85010.9 4327.35  22
  -1  -7   3 103453. 4395.02  23
  -1  -7   3 82521.6 4333.07  25
  -1  -7   3 82511.8 4323.55  26
   1  -7  -3 68741.8 4639.28  28
  -1  -7   3 82358.1 4692.91  29
   1  -7  -3 78278.4 4360.30  27
   1  -7  -3 83021.2 4337.06  19
  -1  -7   3 83789.9 4362.64  21
  -1  -7   3 78404.6 4319.09  19
   1  -7  -3 78984.6 4393.95  64
  -1   7   3 79665.7 4558.60   5
  -1   7   3 73893.6 4523.70   4
  -1  -7   2 3498.43 274.776  13
   1  -7  -2 3841.09 291.002  11
  -1  -7   2 3278.50 243.843  24
  -1  -7   2 2901.05 238.744  26
  -1  -7   2 2927.52 230.213  22
   1  -7  -2 2709.04 230.445  25
   1  -7  -2 4180.55 294.931  26
   1  -7  -2 3307.32 487.610  28
   1  -7  -2 3981.02 294.937  27
  -1  -7   2 2551.24 424.063  29
  -1  -7   2 3201.26 275.953  21
  -1  -7   2 3001.48 238.274  19
   1  -7  -2 3211.76 247.572  19
  -1  -7   2 3272.51 250.618  20
  -1   7   2 3575.11 388.456   5
  -1   7   2 2961.33 355.736   4
   1  -7  -2 4328.06 491.648  17
   1  -7  -2 2563.24 228.546  15
   1  -7  -1 3740.03 451.907  17
  -1  -7   1 2584.92 257.191  34
  -1  -7   1 2492.71 427.008  33
   1  -7  -1 4015.57 277.024  27
   1  -7  -1 3825.06 491.266  28
   1  -7  -1 2787.86 241.154  20
  -1  -7   1 2238.32 222.553  20
   1  -7  -1 2653.93 226.159  19
  -1  -7   1 2524.28 253.493  21
  -1  -7   1 2574.03 219.242  19
  -1  -7   1 2323.90 221.391  26
   1  -7  -1 3334.83 236.977  24
  -1  -7   1 2201.32 212.917  25
  -1  -7   1 2273.39 197.691  22
   1  -7  -1 5785.21 340.015  23
  -1  -7   1 3262.97 281.553  23
  -1  -7   1 2605.55 217.433  24
   1  -7  -1 4165.50 276.008  26
   1  -7  -1 3050.32 225.970  25
  -1  -7   1 2680.81 265.084  64
   1  -7  -1 4973.18 296.503  11
  -1  -7   1 2615.29 244.667  13
  -1  -7   1 3941.28 306.571  12
   1  -7   0 4113.75 482.429  17
  -1  -7   0 6090.81 416.174  34
   1  -7   0 6252.63 391.519  35
  -1  -7   0 5299.63 633.794  33
   1  -7   0 5905.68 595.972  28
   1  -7   0 6052.04 390.039  27
  -1  -7   0 5700.56 407.231  21
  -1  -7   0 4848.67 364.975  20
   1  -7   0 5222.47 370.941  20
   1  -7   0 5276.44 364.271  19
  -1  -7   0 5609.84 379.188  26
   1  -7   0 5468.41 367.189  25
   1  -7   0 5685.68 386.109  26
  -1  -7   0 5014.83 364.463  25
  -1  -7   0 8396.54 454.787  23
   1  -7   0 5332.49 363.386  24
   1  -7   0 7941.38 432.733  23
  -1  -7   0 5494.02 369.784  24
  -1  -7   0 5880.51 418.579  64
   1  -7   0 5799.63 393.992  11
   1   7   1 642.070 169.370   5
   1   7   1 915.234 201.842   4
  -1  -7  -1 1437.91 271.911  17
  -1  -7  -1 1262.35 343.060  33
  -1  -7  -1 1350.10 179.272  34
   1  -7   1 577.346 236.391  28
   1  -7   1 711.876 123.843  27
  -1  -7  -1 965.735 137.830  20
   1  -7   1 628.983 105.461  19
  -1  -7  -1 887.934 114.930  19
   1  -7   1 603.749 96.5466  22
   1  -7   1 721.723 120.779  20
  -1  -7  -1 791.455 118.024  25
   1  -7   1 806.024 114.577  25
   1  -7   1 624.485 124.072  26
   1  -7   1 804.175 112.565  24
   1  -7   1 1051.98 179.443  23
  -1  -7  -1 1166.90 152.806  26
  -1  -7  -1 1467.14 192.652  64
   1  -7   1 795.069 129.892  11
   1  -7   1 1727.72 208.576  12
   1   7   2 9120.97 736.881   4
   1   7   2 8836.86 728.385   5
  -1  -7  -2 9979.85 823.037  17
  -1  -7  -2 9666.56 557.712  15
  -1  -7  -2 10290.8 945.305  33
  -1  -7  -2 10526.7 631.684  34
   1  -7   2 8324.47 761.721  28
   1  -7   2 9155.08 574.537  27
   1  -7   2 9903.51 829.551  30
  -1  -7  -2 9259.89 568.492  19
   1  -7   2 8598.88 556.682  19
  -1  -7  -2 9196.64 566.545  25
   1  -7   2 9890.41 607.072  23
   1  -7   2 9078.67 557.479  24
  -1  -7  -2 11295.9 615.701  26
   1  -7   2 8616.49 553.177  22
   1  -7   2 8332.97 562.181  26
  -1  -7  -2 11180.8 640.113  64
   1  -7   2 9770.68 584.025  11
   1  -7   2 10997.6 629.167  12
   1   7   3 88.2932 145.748   4
   1   7   3 235.344 167.316   5
   1  -7   3 245.727 85.9738  19
   1  -7   3 554.263 120.652  20
  -1  -7  -3 294.284 95.8449  19
  -1  -7  -3 1084.23 320.085  17
  -1  -7  -3 206.808 97.4476  15
  -1  -7  -3 651.287 186.584  34
  -1  -7  -3 472.814 300.602  33
   1  -7   3 1698.45 370.759  30
   1  -7   3 1132.70 153.121  27
  -1  -7  -3 446.763 99.5416  25
   1  -7   3 916.139 136.777  26
   1  -7   3 703.059 120.679  25
   1  -7   3 1110.52 130.879  22
   1  -7   3 2722.36 240.552  23
   1  -7   3 641.060 107.986  24
   1  -7   3 1772.95 180.153  11
  -1  -7  -3 1017.22 205.327  64
   1   7   4 340.383 86.7957  50
   1  -7   4 431.872 165.228  12
   1  -7   4 529.041 108.325  25
   1  -7   4 475.434 112.868  26
   1  -7   4 326.534 145.802  23
   1  -7   4 309.259 86.0231  24
   1   7   4 31.2712 137.410   5
   1   7   4 279.016 164.789   4
   1  -7   4 179.491 64.8393  19
   1  -7   4 344.921 91.8059  22
   1  -7   4 269.254 102.089  20
  -1  -7  -4 325.799 103.326  15
  -1  -7  -4 686.436 296.251  17
  -1  -7  -4 431.711 168.442  34
  -1  -7  -4 389.374 311.648  33
   1  -7   4 477.184 130.929  27
   1  -7   4 553.317 281.534  29
   1  -7   4 945.068 288.662  30
   1  -7   4 568.452 260.218  31
   1  -7   4 520.074 137.176  32
   1  -7   4 397.244 142.926  63
  -1  -7  -4 686.872 191.255  64
  -1  -7  -4 292.729 107.518  59
   1  -7   5 2141.08 218.993  63
  -1  -7  -5 1678.79 250.931  64
   1  -7   5 1164.32 155.486  20
  -1  -7  -5 1498.37 186.049  15
   1   7   5 935.344 142.842  50
   1  -7   5 3052.68 276.280  12
   1  -7   5 1619.58 171.852  22
   1  -7   5 1168.19 135.021  24
   1  -7   5 2863.53 257.318  23
   1  -7   5 1420.82 363.596  29
  -1  -7  -5 1628.45 390.104  28
   1  -7   5 2082.71 212.937  32
  -1  -7  -5 1166.89 228.756  34
  -1  -7  -5 1420.11 168.048  60
  -1  -7  -5 1522.95 181.183  59
   1  -7   6 995.536 153.218  63
  -1  -7  -6 620.860 183.099  64
   1  -7   6 1028.83 125.797  20
   1  -7   6 896.844 169.506  21
  -1  -7  -6 1129.40 146.295  15
  -1  -7  -6 1000.08 197.009  34
   1  -7   6 929.738 154.539  32
   1  -7   6 1090.45 165.197  23
  -1  -7  -6 1143.80 182.265  11
   1  -7   6 1053.97 174.041  12
  -1  -7  -6 630.823 136.261  59
   1   7   6 1040.72 122.933  50
   1  -7   7 610.101 96.9928  20
   1  -7   7 1011.38 150.254  21
   1   7   7 936.002 118.770  49
   1   7   7 809.876 109.750  50
  -1  -7  -7 1822.32 181.146  11
   1  -7   7 936.380 144.559  13
   1  -7   7 1155.77 152.912  12
   1  -7   7 986.744 140.581  23
   1  -7   7 760.511 127.761  32
  -1  -7  -7 1613.60 188.447  64
   1  -7   7 876.191 133.692  63
  -1  -7  -7 1512.67 183.793  34
  -1  -7  -7 1327.29 143.018  59
  -1  -7  -8 1993.57 197.223  64
   1   7   8 2236.53 195.317  63
   1  -7   8 2311.04 188.282  21
   1   7   8 2595.49 174.732  38
  -1  -7  -8 2558.17 194.311  27
   1   7   8 2496.13 170.576  50
  -1  -7  -8 2662.17 191.638  15
   1  -7   8 2607.63 187.227  12
   1  -7   8 2650.09 189.555  13
  -1  -7  -8 2268.86 191.654  11
  -1  -7  -8 2172.39 200.347  34
   1  -8  -8 1921.02 127.587  15
   1  -8  -8 1605.45 119.272  26
  -1  -8   7 6424.42 342.298  20
   1  -8  -7 6680.54 357.582  15
   1  -8  -7 4738.17 365.723  34
  -1   8   7 5660.34 335.934  50
  -1   8   7 6493.63 344.710  49
   1  -8  -7 5254.27 374.171  64
  -1   8   7 5089.38 362.840  63
   1  -8  -7 5403.32 358.592  27
   1  -8  -7 5137.23 354.068  26
  -1  -8   6 1910.94 132.066  20
   1  -8  -6 1546.07 133.719  15
   1  -8  -6 1333.22 170.627  34
  -1   8   6 1371.41 102.917  50
  -1   8   6 1447.84 114.285  49
  -1  -8   6 3812.44 219.045  12
   1  -8  -6 1566.00 181.647  64
   1  -8  -6 1458.09 158.119  27
   1  -8  -6 1897.00 162.229  26
  -1  -8   6 10.3762 10.5665  24
  -1  -8   6 3914.17 208.461  23
  -1  -8   5 565.154 117.352  20
  -1  -8   5 575.828 158.501  21
   1  -8  -5 1057.24 142.368  15
   1  -8  -5 944.830 185.573  34
  -1   8   5 778.562 107.367  50
  -1  -8   5 881.342 156.038  13
   1  -8  -5 1779.12 193.571  11
  -1  -8   5 2001.08 210.715  12
   1  -8  -5 941.363 186.833  64
   1  -8  -5 1107.97 170.009  27
  -1  -8   5 860.574 118.010  22
  -1  -8   5 1498.46 187.153  23
  -1  -8   5 525.697 93.1533  24
  -1  -8   4 2788.94 244.004  20
  -1  -8   4 2719.06 214.507  19
  -1  -8   4 3543.71 291.676  21
   1  -8  -4 2582.41 234.903  15
   1  -8  -4 2980.16 302.113  34
  -1   8   4 2550.43 216.538  50
   1  -8  -4 3132.53 283.599  11
  -1  -8   4 3445.20 275.032  13
  -1  -8   4 4174.09 313.239  12
   1  -8  -4 3314.78 315.094  64
  -1  -8   4 3485.18 236.535  26
   1  -8  -4 3381.07 286.427  27
  -1  -8   4 3427.70 256.746  27
  -1  -8   4 4410.24 310.802  23
  -1  -8   4 2892.16 227.728  24
  -1  -8   4 3018.28 231.905  22
  -1  -8   4 3304.69 250.430  25
   1  -8  -3 1563.54 199.887  15
   1  -8  -3 2437.09 413.556  17
   1  -8  -3 1833.57 190.475  25
  -1  -8   3 2792.03 231.937  25
  -1  -8   3 6827.48 353.650  23
  -1  -8   3 2723.68 217.381  26
  -1  -8   3 3212.48 222.466  22
  -1  -8   3 3166.59 224.043  24
  -1  -8   3 4287.29 286.405  13
   1  -8  -3 2435.20 254.698  11
  -1  -8   3 3597.36 260.779  11
  -1  -8   3 7549.54 371.978  12
  -1   8   3 1788.86 185.206  50
   1  -8  -3 2482.21 286.045  64
  -1  -8   3 2925.63 239.889  27
   1  -8  -3 1711.93 378.903  28
   1  -8  -3 2379.35 250.185  27
  -1  -8   3 2294.02 202.853  19
  -1  -8   3 3875.97 291.275  21
   1  -8  -2 17958.4 955.393  11
  -1  -8   2 16213.5 937.871  13
  -1  -8   2 16215.2 947.024  21
  -1  -8   2 15588.3 920.715  20
  -1  -8   2 15454.1 906.292  19
   1  -8  -2 15571.9 917.068  19
   1  -8  -2 14496.5 1193.16  28
   1  -8  -2 16785.5 944.634  27
  -1  -8   2 15756.2 907.296  24
   1  -8  -2 18722.1 957.668  26
   1  -8  -2 16668.5 909.760  25
  -1  -8   2 14815.6 902.251  26
  -1  -8   2 14985.0 888.332  22
  -1  -8   1 8126.16 895.387  33
  -1  -8   1 10018.9 674.387  34
   1  -8  -1 13450.1 692.672  11
  -1  -8   1 9537.32 644.727  20
  -1  -8   1 10333.8 640.671  19
  -1  -8   1 9714.99 665.022  21
  -1  -8   1 9423.70 674.653  64
   1  -8  -1 10933.7 925.108  28
   1  -8  -1 13590.3 687.092  27
  -1  -8   1 9643.14 611.160  22
  -1  -8   1 10108.7 640.113  25
  -1  -8   1 9832.75 637.342  26
   1  -8  -1 12054.7 659.282  24
  -1  -8   1 10247.1 639.555  24
   1  -8  -1 13563.5 687.340  26
  -1  -8   1 13311.4 709.174  23
   1  -8  -1 12403.8 651.386  25
  -1  -8   0 14171.4 1203.28  33
  -1  -8   0 16956.5 918.396  34
   1  -8   0 15820.6 889.337  11
   1  -8   0 13094.4 866.377  20
  -1  -8   0 12985.5 861.863  20
   1  -8   0 14416.5 863.073  19
  -1  -8   0 15720.0 916.515  64
   1  -8   0 13862.6 1116.05  28
   1  -8   0 15339.2 881.739  27
  -1  -8   0 14164.9 863.203  25
   1  -8   0 14284.8 858.965  25
  -1  -8   0 15780.0 868.600  24
   1  -8   0 14174.5 871.413  26
  -1  -8   0 15179.0 870.902  26
   1  -8   0 15361.3 863.082  24
  -1  -8  -1 48562.9 2207.57  34
  -1  -8  -1 44914.9 2606.79  33
   1  -8   1 38593.5 2148.77  11
   1  -8   1 38505.0 2133.32  19
  -1  -8  -1 39800.0 2138.32  19
   1  -8   1 37044.7 2138.01  20
  -1  -8  -1 51166.2 2226.69  64
   1  -8   1 33852.1 2371.16  28
   1  -8   1 36749.9 2138.42  27
   1  -8   1 45722.9 2188.07  23
   1  -8   1 39192.3 2130.01  24
  -1  -8  -1 44917.8 2153.25  24
   1  -8   1 33865.2 2128.85  26
  -1  -8  -1 42507.1 2143.19  25
   1  -8   1 34850.6 2107.39  22
  -1  -8  -1 46995.7 2169.44  26
   1  -8   1 36099.8 2129.58  25
  -1  -8  -2 1028.42 186.042  34
  -1  -8  -2 202.669 247.704  33
   1  -8   2 679.767 140.055  11
   1  -8   2 1119.89 199.597  12
   1  -8   2 454.213 90.4437  22
   1  -8   2 631.980 103.956  19
  -1  -8  -2 644.967 118.187  19
  -1  -8  -2 956.323 186.829  64
   1  -8   2 797.576 258.764  28
   1  -8   2 600.097 128.676  27
  -1  -8  -2 702.268 113.567  25
   1  -8   2 852.530 176.599  23
   1  -8   2 632.011 121.869  26
  -1  -8  -2 598.329 140.124  26
   1  -8   2 666.059 120.295  25
   1  -8   2 559.630 103.122  24
   1  -8   3 3091.14 238.682  24
   1  -8   3 3612.66 245.749  22
  -1  -8  -3 3005.65 277.911  26
  -1  -8  -3 2597.38 231.378  25
   1  -8   3 3252.56 258.593  25
   1  -8   3 3862.41 262.880  26
  -1  -8  -3 3136.22 253.361  19
   1  -8   3 3233.30 233.889  19
   1  -8   3 3261.72 259.501  20
  -1  -8  -3 2819.36 238.421  15
  -1  -8  -3 2917.87 297.770  34
   1  -8   3 4201.80 290.034  11
   1   8   3 2922.43 372.833   5
  -1  -8  -3 2785.58 301.263  64
   1  -8   3 3554.16 267.518  27
   1   8   4 6895.42 477.373  50
   1  -8   4 9644.37 571.226  12
  -1  -8  -4 8206.18 504.741  15
  -1  -8  -4 8196.68 564.755  34
  -1  -8  -4 8310.36 567.313  64
   1  -8   4 7403.33 474.872  19
   1  -8   4 8473.57 512.735  20
   1  -8   4 7947.10 497.358  22
   1  -8   4 9377.80 520.104  25
   1  -8   4 9463.37 561.672  23
   1  -8   4 7439.90 482.494  24
  -1  -8  -4 9017.14 548.139  26
   1  -8   4 9389.58 524.246  27
   1  -8   4 9159.06 508.103  26
  -1  -8  -5 5353.23 324.117  15
  -1  -8  -5 5075.71 369.315  34
  -1  -8  -5 4820.90 370.733  64
   1  -8   5 6139.18 375.677  12
   1  -8   5 5707.61 323.298  20
   1  -8   5 5367.87 316.377  22
   1  -8   5 5692.92 361.346  23
  -1  -8  -5 4960.06 352.135  26
   1   8   5 4326.47 292.999  50
  -1  -8  -6 1752.90 146.893  15
  -1  -8  -6 1252.41 166.517  34
  -1  -8  -6 1108.70 165.432  64
  -1  -8  -6 1737.21 166.889  11
   1  -8   6 852.491 155.232  12
   1  -8   6 358.231 133.103  21
   1  -8   6 332.847 86.0229  20
   1  -8   6 934.631 153.079  23
   1   8   6 487.800 97.1953  49
   1   8   6 666.987 92.6548  50
  -1  -8  -7 5134.98 180.242  15
  -1  -8  -7 3299.63 181.846  34
  -1  -8  -7 3820.33 194.268  64
   1   8   7 2944.59 170.330  63
   1  -8   7 3540.78 163.288  13
  -1  -8  -7 3861.54 173.574  11
   1  -8   7 3440.40 168.576  21
   1  -8   7 4443.92 174.544  23
   1   8   7 3477.04 133.710  49
   1   8   7 3136.79 120.316  50
  -1  -8  -8 497.577 66.4529  15
   1  -8   8 596.015 67.6459  21
  -1  -8  -8 819.623 68.9257  27
  -1  -8  -8 795.298 68.9395  11
   1  -9  -7 249.289 42.1518  26
   1  -9  -7 226.096 42.8891  27
   1  -9  -6 1607.09 134.565  34
   1  -9  -6 1549.51 134.285  64
  -1  -9   6 751.168 84.9188  20
   1  -9  -6 1892.38 126.006  27
   1  -9  -6 195.219 63.2361  15
  -1   9   5 3403.67 137.138  49
   1  -9  -5 3672.50 192.161  11
   1  -9  -5 3253.34 203.971  34
   1  -9  -5 3362.21 212.087  64
  -1  -9   5 3531.96 164.223  20
  -1  -9   5 3413.16 192.983  21
  -1  -9   5 5679.22 246.040  23
   1  -9  -5 3631.69 185.801  27
   1  -9  -4 351.640 111.398  27
   1  -9  -4 580.214 144.486  64
  -1  -9   4-3.98992 15.8271  19
  -1  -9   4 272.243 64.7249  22
  -1  -9   4 360.779 136.511  21
  -1  -9   4 707.675 150.917  23
  -1  -9   4 312.715 89.6941  25
  -1  -9   4 188.606 65.0027  24
   1  -9  -4-4.43596 14.1189  15
   1  -9  -4 265.620 115.430  11
   1  -9  -3 3139.86 297.623  64
  -1  -9   3 4631.57 310.568  21
  -1  -9   3 3143.38 235.133  19
   1  -9  -3 2762.74 267.135  11
   1  -9  -3 2667.63 221.512  25
  -1  -9   3 4018.82 266.990  25
  -1  -9   3 4370.88 243.434  22
  -1  -9   3 3392.31 240.362  26
   1  -9  -3 3035.02 264.390  26
  -1  -9   3 3799.83 249.518  24
  -1  -9   3 3926.40 268.980  27
   1  -9  -3 2761.07 260.220  27
  -1  -9   2 4667.11 347.594  19
  -1  -9   2 5725.37 376.996  20
   1  -9  -2 5256.45 381.719  11
  -1  -9   2 5662.35 337.243  22
  -1  -9   2 5339.98 356.844  24
  -1  -9   2 4396.10 341.651  26
   1  -9  -2 4747.80 343.336  25
   1  -9  -2 5553.49 379.434  26
   1  -9  -2 5126.85 377.882  27
  -1  -9   1 582.168 108.257  19
  -1  -9   1 861.303 137.576  20
  -1  -9   1 608.344 117.192  25
   1  -9  -1 834.588 137.544  26
   1  -9  -1 504.409 102.406  25
  -1  -9   1 666.324 115.720  24
  -1  -9   1 622.125 111.661  26
   1  -9  -1 762.120 141.291  11
   1  -9  -1 815.064 139.332  27
   1  -9   0 228.585 107.527  27
  -1  -9   0 145.909 132.502  64
   1  -9   0 335.476 96.6177  19
  -1  -9   0 406.662 96.6641  25
  -1  -9   0 301.699 104.360  26
   1  -9   0 376.800 113.024  26
   1  -9   0 334.017 91.7875  25
  -1  -9   0 307.406 104.103  24
   1  -9   0 296.058 114.545  11
  -1  -9   0 137.454 120.348  34
   1  -9   1 17013.2 1057.98  27
  -1  -9  -1 22395.4 1124.13  64
   1  -9   1 19054.6 1056.28  19
  -1  -9  -1 18946.9 1059.98  19
  -1  -9  -1 19366.9 1058.42  25
   1  -9   1 17399.4 1053.24  25
   1  -9   1 16794.2 1052.01  26
  -1  -9  -1 20228.5 1071.85  26
   1  -9   1 23083.6 1119.80  23
   1  -9   1 18775.3 1051.36  24
   1  -9   1 16931.6 1063.10  11
  -1  -9  -1 22101.2 1115.10  34
   1  -9   2 4766.96 337.620  27
  -1  -9  -2 5380.63 386.170  64
   1  -9   2 4957.19 322.046  19
  -1  -9  -2 4994.27 336.667  19
  -1  -9  -2 4796.28 321.338  25
   1  -9   2 4780.83 329.494  26
  -1  -9  -2 5280.40 351.290  26
   1  -9   2 4874.53 333.645  25
   1  -9   2 4724.62 320.572  24
   1  -9   2 4294.39 302.865  22
   1  -9   2 4629.86 344.813  11
  -1  -9  -2 4833.91 369.143  34
  -1  -9  -3 9491.37 633.150  64
  -1  -9  -3 8818.78 621.194  34
   1  -9   3 10426.2 576.681  19
  -1  -9  -3 9716.94 606.256  26
   1  -9   3 10345.0 587.870  26
  -1  -9  -3 9762.03 574.951  25
   1  -9   3 10392.4 577.102  22
   1  -9   3 10112.9 577.032  24
   1  -9   3 10243.2 599.787  27
  -1  -9  -4 7260.94 309.174  64
   1  -9   4 8001.43 253.971  20
   1  -9   4 7688.49 215.424  22
  -1  -9  -4 7337.67 268.552  26
   1  -9   4 8662.56 325.590  23
   1   9   4 6198.48 181.454  49
  -1  -9  -4 6405.79 287.195  34
  -1  -9  -5 74.8861 38.1951  15
  -1  -9  -5 734.376 127.773  34
  -1  -9  -5 828.411 132.061  64
   1  -9   5 684.361 91.2585  20
   1  -9   5 1399.11 157.630  23
  -1  -9  -5 821.253 114.933  26
   1   9   5 569.364 72.4669  49
  -1  -9  -6 947.048 115.267  34
   1  -9   6 1064.66 118.341  21
  -1  -9  -6 974.555 116.616  64
  -1  -9  -6 1114.30 113.251  26
  -1  -9  -6 989.717 111.666  11
  -1  -9  -6 948.853 93.3653  15
   1 -10  -5 80.4759 47.1334  27
   1 -10  -5 81.1288 51.4246  26
   1 -10  -4 368.125 78.3703  26
   1 -10  -4 410.603 85.1191  11
   1 -10  -4 373.770 81.5690  27
   1 -10  -4 423.891 97.1662  64
   1 -10  -3 166.745 96.7566  64
  -1 -10   3 121.743 47.9314  19
   1 -10  -3 109.160 78.8230  26
   1 -10  -3 136.667 82.6411  11
  -1 -10   3 230.421 85.3139  27
   1 -10  -3 134.128 78.3115  27
  -1 -10   2 2649.39 178.536  19
   1 -10  -2 1955.49 159.963  25
  -1 -10   2 2515.47 191.468  25
   1 -10  -2 2286.19 188.173  26
  -1 -10   2 2361.14 169.476  26
   1 -10  -2 2308.37 197.964  11
   1 -10  -2 2126.45 187.279  27
  -1 -10   1 59.3764 64.8609  19
   1 -10  -1 29.2538 63.8049  25
  -1 -10   1 70.8109 71.8456  26
  -1 -10   1 51.3559 72.9327  25
   1 -10  -1 23.4079 79.5063  26
   1 -10  -1 118.725 93.3240  11
   1 -10  -1 6.17361 87.3544  27
  -1 -10   0 10988.6 633.814  25
  -1 -10   0 11007.2 628.832  26
   1 -10   0 10755.7 634.232  26
   1 -10   0 11130.6 631.926  25
   1 -10   0 11403.1 647.481  11
   1 -10   0 10930.2 639.375  27
   1 -10   1 2698.53 188.265  19
   1 -10   1 2450.63 197.618  27
   1 -10   1 2103.01 199.473  11
   1 -10   1 2130.40 181.870  26
  -1 -10  -1 2682.60 188.094  25
   1 -10   1 2348.50 188.198  25
  -1 -10  -1 2400.72 188.027  26
  -1 -10  -2 16.2409 90.5599  64
   1 -10   2 155.569 86.2454  27
  -1 -10  -2 114.839 92.3937  34
  -1 -10  -2-5.33771 71.7452  26
   1 -10   2 157.891 75.4048  25
   1 -10   2 139.773 70.8405  26
  -1 -10  -2 68.2335 57.0321  25
  -1 -10  -3 50.9446 87.7480  64
  -1 -10  -3-61.9205 83.9064  34
   1 -10   3 124.391 62.0262  26
  -1 -10  -3 29.2923 64.9085  26
  -1 -10  -4 254.400 82.4518  64
  -1 -10  -4 292.200 71.8692  26
  -1 -10  -4 241.320 78.7803  34
  -1 -10  -5 363.729 57.6093  26
  -1 -10  -5 445.006 64.4393  11
   1 -11  -3 1264.66 92.2784  11
   1 -11  -3 1212.90 89.4014  27
   1 -11  -2 7433.72 440.125  26
   1 -11  -2 8880.11 452.924  11
   1 -11  -2 7968.65 446.995  27
   1 -11  -1 1158.73 100.992  26
   1 -11  -1 1535.58 118.025  11
   1 -11  -1 1322.89 111.060  27
  -1 -11   0 2461.60 104.436  25
   1 -11   0 2509.20 120.715  11
   1 -11   0 2405.83 112.539  27
  -1 -11  -1 15.3944 30.9649  26
   1 -11   1 50.2518 39.2560  26
  -1 -11  -1 120.419 39.7511  25
   1 -11   1 48.5770 56.2173  27
  -1 -11  -2 202.724 39.0683  26
  -2   0  11-49.8068 64.4748  13
  -2   0  10 522.013 97.0139  52
  -2   0  10 265.191 106.082  13
  -2   0  10 509.652 87.1637  39
  -2   0  10 425.451 108.075  32
   2   0 -10 379.353 117.976  56
   2   0 -10 428.615 107.276  55
   2   0 -10 460.911 162.174  64
  -2   0  10 192.975 95.8031  63
   2   0 -10 190.819 77.8958  60
   2   0 -10 224.434 91.9537  59
   2   0  -9 55.6890 89.3911  59
   2   0  -9-49.4277 77.4051  60
  -2   0   9-48.4128 75.9821  39
  -2   0   9 27.2404 110.702  32
  -2   0   9-9.05331 106.144  13
  -2   0   9 11.2513 64.0528  14
   2   0  -9-19.4808 94.3744  55
  -2   0   9 67.6000 87.3443  52
   2   0  -8 53619.8 2685.44  55
  -2   0   8 51209.6 2657.53  52
  -2   0   8 46749.1 2668.80  13
  -2   0   8 51274.5 2672.82  51
  -2   0   8 47033.7 2624.09  50
  -2   0   8 51687.1 2678.33  61
   2   0  -8 52726.9 2679.59  59
   2   0  -8 53117.9 2672.44  60
  -2   0   8 44095.2 2810.66   4
   2   0  -8 54401.1 3077.19  45
   2   0  -8 51500.6 2649.98  46
   2   0  -8 48827.8 3128.89   8
  -2   0   8 51671.2 2651.98  39
  -2   0   8 47437.6 2638.36  14
   2   0  -8 51705.4 3042.17  36
  -2   0   8 45366.3 2666.05  32
  -2   0   8 39337.5 2903.32  31
   2   0  -7 17.1947 77.1204  55
  -2   0   7-21.6073 76.8985  52
   2   0  -7 40.1376 67.8906  60
   2   0  -7 42.0516 82.4516  59
  -2   0   7-8.55036 76.6987  61
   2   0  -7 27.8047 61.4815  46
   2   0  -7-38.7455 163.839  45
   2   0  -7 18.9152 51.6302  41
  -2   0   7-13.3384 68.3557  39
   2   0  -7-29.1924 130.931  17
  -2   0   7 52.7275 106.331  32
   2   0  -7-112.945 164.100  36
   2   0  -7-46.2446 182.920   8
  -2   0   7-112.538 116.566   4
  -2   0   7 20.4821 52.2027  50
  -2   0   7-32.9706 78.9063  51
   2   0  -6 22710.9 1222.72  46
   2   0  -6 24289.3 1503.05  45
   2   0  -6 22825.2 1215.27  47
   2   0  -6 21968.0 1214.43  41
  -2   0   6 21694.1 1217.94  39
   2   0  -6 25308.6 1499.32  36
  -2   0   6 22650.6 1223.74  52
   2   0  -6 23776.2 1233.20  60
  -2   0   6 22493.0 1234.96  61
   2   0  -6 23965.5 1237.54  59
   2   0  -6 21921.9 1477.64   1
  -2   0   6 22694.1 1354.25   4
  -2   0   6 21221.4 1293.02   5
  -2   0   6 20849.5 1202.96  50
  -2   0   6 21408.3 1228.94  51
   2   0  -6 23885.9 1562.83   8
   2   0  -5 35.9713 43.0530  46
   2   0  -5-4.06686 36.9947  41
  -2   0   5 30.3774 44.7238  39
  -2   0   5-13.7238 37.1769  50
  -2   0   5 63.8810 50.6568  51
   2   0  -5-5.00657 44.9190  59
  -2   0   5 65.9459 53.5690  61
   2   0  -5 48.8211 44.7056  60
   2   0  -5 155.783 117.636  36
  -2   0   5 93.7226 87.2565  30
   2   0  -5 48.2012 124.819   1
  -2   0   5 32.3535 61.4020   5
  -2   0   5-14.2937 77.0546   4
  -2   0   5 5.72521 46.8904  53
  -2   0   5-18.7891 52.7939  52
  -2   0   4 1752.74 188.800  30
   2   0  -4 1183.02 197.225  36
  -2   0   4 1291.31 163.561   4
   2   0  -4 1220.75 207.437   1
  -2   0   4 1198.98 145.563   5
  -2   0   3-15.5759 55.8403  30
   2   0  -3 11.1115 75.2155  36
  -2   0   3-7.81251 58.9821   4
   2   0  -3 12.0008 77.1708   1
  -2   0   3 31.8593 45.1879   5
  -2   0   2 396.541 78.4890  30
   2   0  -2 426.681 88.5343  36
  -2   0   2 339.208 59.0599   5
   2   0  -2 322.175 86.8118   1
  -2   0   2 289.004 67.9023   4
  -2   0   1 71.5593 31.0729  30
   2   0  -1 3.84932 32.3626   1
  -2   0   0 22571.3 1192.45  45
   2   0   0 22299.8 1180.17  17
  -2   0  -1 28.3769 33.3407   2
  -2   0  -1 47.9379 39.9078  45
  -2   0  -1 3.47377 27.0000   9
  -2   0  -1 3.69278 35.1453  36
   2   0   2 40862.6 2086.79   4
  -2   0  -2 42976.0 2116.08  36
   2   0   3 62.3487 118.653  62
   2   0   3-14.2514 48.8465   4
  -2   0  -3 83.7543 100.099   1
   2   0   3 52.1949 78.0506  30
  -2   0  -3 43.7741 69.4331  36
   2   0   3 63.0710 72.0365   6
   2   0   4 24281.4 1511.21  62
  -2   0  -4 26148.3 1538.27   1
   2   0   4 24419.6 1428.12   4
   2   0   4 25857.0 1479.27  30
   2   0   4 26719.1 1494.28   6
  -2   0  -4 27277.8 1506.53  36
  -2   0  -5 24.0735 110.932  45
  -2   0  -5 16.1052 39.7028  46
   2   0   5 80.3623 94.9834   6
   2   0   5-60.8208 94.4973  63
  -2   0  -5-66.6057 152.108  36
   2   0   5-77.8180 90.9486   4
   2   0   5 30.8594 52.1528   5
  -2   0  -5-80.3453 116.736   1
  -2   0  -5-31.2048 53.0223  55
   2   0   5 36.1542 95.5518  30
   2   0   5 11.1462 40.4399  50
   2   0   5-9.43575 38.3474  49
   2   0   5-5.37836 49.2412  51
   2   0   5-5.56239 53.2494  61
  -2   0  -5-32.7979 56.6929  60
   2   0   5-68.8999 176.756  62
  -2   0  -5 24.9637 46.6161  59
   2   0   6 626.997 103.920  51
   2   0   6 487.074 82.1833  50
   2   0   6 528.691 78.2950  49
   2   0   6 167.865 127.748  30
   2   0   6 353.284 227.841  31
  -2   0  -6 1148.09 281.122   1
   2   0   6 386.861 100.479   5
   2   0   6 485.857 129.944   4
  -2   0  -6 698.183 249.959  45
   2   0   6 146.098 208.593  62
  -2   0  -6 635.675 100.398  59
   2   0   6 701.154 107.782  61
  -2   0  -6 246.006 81.0937  60
   2   0   6 487.096 94.4897  39
   2   0   6 325.790 108.845  32
  -2   0  -6 861.204 252.291  36
   2   0   6 205.374 117.871  63
  -2   0  -6 572.078 106.792  55
  -2   0  -7 24.5164 73.3100  59
   2   0   7-35.2588 238.670  62
  -2   0  -7 112.077 76.5858  60
  -2   0  -7-42.4936 205.861   1
   2   0   7-40.5798 88.4418   4
   2   0   7 35.4779 205.428  31
  -2   0  -7 34.2857 84.0344  55
   2   0   7 31.4411 98.3223  12
   2   0   7-8.14033 75.0254  51
   2   0   7 49.8148 60.8133  50
  -2   0  -7-39.1175 160.162  45
  -2   0  -7-52.4128 93.2691  44
   2   0   7 98.7614 80.8759  39
  -2   0  -7 74.1507 179.612  36
   2   0   7-26.5178 101.078  32
   2   0   7-90.2919 120.741  63
  -2   0  -7-46.8097 197.941   8
  -2   0  -8 2427.25 220.350  59
   2   0   8 2373.79 418.146  62
  -2   0  -8 2304.68 204.347  60
   2   0   8 1714.68 369.145  31
  -2   0  -8 2764.09 232.622  55
   2   0   8 2395.76 229.026  13
   2   0   8 2760.89 252.048  63
   2   0   8 1935.66 182.364  50
  -2   0  -8 2656.94 238.133  44
  -2   0  -8 2791.89 441.407  45
  -2   0  -8 2121.27 389.027  36
   2   0   8 2567.59 240.987  32
   2   0   8 2211.37 200.701  39
  -2   0  -8 1492.44 371.543   1
  -2   0  -8 1864.29 447.086   8
  -2   0  -8 1525.21 322.575  17
  -2   0  -9-73.5814 95.7679  55
   2   0   9 17.8517 104.228  13
  -2   0  -9 9.97865 107.064  56
  -2   0  -9 27.4546 73.6449  60
  -2   0  -9-33.5311 85.9236  59
  -2   0  -9-9.57282 97.0709  44
   2   0   9 6.79283 80.9312  39
   2   0   9-8.86237 105.169  32
   2   0   9 63.1098 117.122  63
   2   0   9-64.8022 86.4574  52
   2   0   9-46.2011 69.0781  50
   2   0  10 405.627 96.6018  52
   2   0  10 248.549 104.346  21
  -2   0 -10 157.673 108.217  44
   2   0  10 166.744 84.0758  39
   2   0  10 382.402 102.742  32
  -2   0 -10 217.164 84.3061  59
  -2   0 -10 407.116 116.263  56
  -2   0 -10 153.711 96.3411  55
   2   0  10 239.553 104.256  13
   2   0  10 291.645 103.620  63
  -2   0 -10 292.142 149.408  64
   2   0  11-29.2935 58.4969  13
   2   0  11 9.80597 55.5055  21
  -2  -1  11 7380.79 423.561  13
  -2   1  11 7361.69 424.749  13
  -2  -1  10 4989.58 221.162  13
  -2   1  10 4630.36 211.344  13
  -2   1  10 6373.81 224.013  52
  -2  -1  10 6208.62 208.041  52
   2   1 -10 5751.33 253.045  44
   2  -1 -10 5383.27 235.073  44
  -2  -1  10 5132.56 220.371  63
  -2   1  10 5011.26 218.753  63
   2  -1 -10 4562.14 273.310  64
   2   1 -10 5049.90 307.640  64
  -2   1  10 5702.72 205.802  39
  -2  -1  10 5563.72 188.514  39
   2  -1 -10 5394.01 233.574  56
   2   1 -10 5615.18 236.320  55
   2  -1 -10 5114.81 211.333  60
   2   1 -10 5410.95 217.611  59
   2  -1 -10 5462.57 231.503  59
  -2  -1  10 5362.54 223.825  32
  -2   1  10 4857.49 213.468  32
   2   1  -9 3272.89 265.741  55
  -2  -1   9 3547.23 248.406  52
  -2   1   9 2950.45 219.862  50
  -2   1   9 3026.07 256.255  13
  -2  -1   9 3008.91 264.785  13
   2  -1  -9 3432.35 267.555  44
   2  -1  -9 3389.51 241.088  46
   2   1  -9 3586.60 279.465  44
   2  -1  -9 3375.95 258.553  60
   2   1  -9 2954.72 235.814  60
   2  -1  -9 3455.54 266.365  59
   2   1  -9 3303.48 256.660  59
  -2  -1   9 3012.32 234.562  39
  -2   1   9 3222.01 244.895  39
  -2   1   9 2734.94 258.210  32
  -2  -1   9 2883.07 259.975  32
  -2   1   9 2759.06 221.591  14
  -2  -1   9 2590.30 208.513  14
   2  -1  -9 2665.64 297.401  64
   2  -1  -8 189.335 104.896  59
   2   1  -8 282.501 101.303  60
  -2   1   8 394.173 109.103  61
   2  -1  -8 320.601 106.132  60
   2   1  -8 479.021 113.613  59
  -2   1   8 625.755 173.252   4
  -2   1   8 271.047 131.329  32
  -2  -1   8 495.282 144.705  32
   2   1  -8 172.714 199.936  36
   2  -1  -8 466.165 237.877  36
  -2   1   8 78.4359 220.262  31
  -2  -1   8 158.398 248.442  31
  -2   1   8 575.579 94.3007  50
  -2   1   8 573.093 123.221  51
  -2  -1   8 315.125 88.3178  14
  -2  -1   8 204.103 123.579  13
   2  -1  -8 354.723 206.333  17
   2  -1  -8 657.169 239.099  45
   2   1  -8 282.645 223.577  45
   2  -1  -8 453.439 102.102  46
   2  -1  -8 334.285 112.359  44
   2  -1  -8 368.416 85.5956  41
  -2  -1   8 560.549 104.549  39
  -2   1   8 511.468 111.221  39
  -2  -1   8 520.206 110.174  52
   2   1  -8 279.813 123.412  55
   2  -1  -8 49.7346 235.952   8
  -2  -1   8 298.248 76.4977  20
  -2   1   7 290.741 116.845   5
  -2   1   7 336.096 142.601   4
  -2  -1   7 240.587 130.157   4
   2   1  -7 384.419 93.5837  60
  -2   1   7 275.120 96.8111  61
   2   1  -7 428.802 105.417  59
   2  -1  -7 475.422 107.151  60
   2  -1  -7 417.552 105.838  59
   2   1  -7 352.926 103.963  55
  -2  -1   7 506.398 98.4066  52
  -2  -1   7 388.574 86.4186  14
  -2  -1   7 309.142 111.356  13
  -2   1   7 343.896 83.9681  50
  -2   1   7 301.602 69.7165  49
  -2   1   7 367.302 99.7357  51
   2  -1  -7 303.636 86.3236  46
   2  -1  -7 449.202 204.287  45
   2   1  -7 710.292 265.712  45
   2  -1  -7 467.325 94.7196  47
   2  -1  -7 320.083 81.8484  41
  -2   1   7 346.525 95.6205  39
  -2  -1   7 401.927 90.3866  39
   2  -1  -7 393.292 196.933  17
   2   1  -7 877.540 249.378  36
   2  -1  -7 591.407 250.940  36
   2  -1  -7 580.430 271.823   8
   2   1  -7 332.457 266.369   8
  -2  -1   6 2711.60 345.989  30
  -2   1   6 2333.93 285.873   5
   2  -1  -6 4517.10 526.827   1
   2   1  -6 3825.63 431.307   1
  -2   1   6 3219.70 339.780   4
  -2  -1   6 3506.50 333.987   4
   2   1  -6 1859.06 191.586  60
   2   1  -6 1911.76 199.137  59
   2  -1  -6 2282.46 202.059  59
  -2   1   6 3686.08 233.419  61
   2  -1  -6 2042.27 197.929  60
  -2  -1   6 4233.45 227.481  52
  -2  -1   6 3255.11 234.635  13
  -2   1   6 3659.45 209.139  50
  -2   1   6 3529.76 228.206  51
   2  -1  -6 1836.56 190.115  46
   2  -1  -6 2143.80 356.054  45
   2   1  -6 1411.25 168.551  46
   2  -1  -6 1507.98 180.710  47
   2  -1  -6 1487.89 174.638  41
  -2   1   6 4011.15 229.218  39
  -2  -1   6 4121.58 219.164  39
   2  -1  -6 1807.89 336.949  17
   2   1  -6 2066.52 356.876  36
   2  -1  -6 2583.60 380.751  36
   2   1  -6 4331.79 587.423   8
   2  -1  -6 4120.74 565.768   8
  -2  -1   5 3970.65 257.016  51
  -2   1   5 3864.87 257.014  51
   2   1  -5 3886.44 243.237  46
   2  -1  -5 3739.35 250.668  46
   2  -1  -5 4690.72 413.963  45
   2  -1  -5 4112.40 251.244  47
   2  -1  -5 3579.82 242.474  41
  -2  -1   5 3659.39 240.591  39
   2   1  -5 3630.05 394.282  36
  -2  -1   5 3746.08 257.143  66
  -2   1   5 3645.11 256.487  53
  -2  -1   5 3877.80 248.423  52
   2  -1  -5 3703.35 245.337  54
  -2  -1   5 3344.88 355.434  30
   2   1  -5 3818.07 385.110   1
  -2   1   5 4237.97 356.993   4
  -2   1   5 3767.38 327.285   5
  -2  -1   5 3773.77 283.099   5
   2  -1  -5 3877.66 435.051   1
  -2  -1   5 4506.90 349.483   4
   2  -1  -5 3858.00 251.533  60
   2  -1  -5 3782.19 252.721  59
  -2   1   5 3990.75 258.126  61
   2   1  -5 3856.60 251.800  60
   2   1  -5 4244.43 467.473   8
  -2  -1   5 2713.47 249.514   9
   2  -1  -5 4292.53 461.453   8
  -2   1   4 6820.50 430.422  30
  -2  -1   4 7064.19 523.248  30
   2   1  -4 7567.81 540.728  36
   2  -1  -4 8937.17 605.146   8
  -2   1   4 8019.93 536.215   6
  -2  -1   4 6856.06 471.396   4
   2  -1  -4 8344.05 593.964   1
  -2  -1   4 6448.52 431.422   5
  -2   1   4 6626.35 475.232   5
  -2   1   4 7150.07 492.770   4
   2   1  -4 6766.96 514.911   1
  -2   1   3 14173.7 821.993  30
  -2  -1   3 14501.0 904.162  30
   2   1  -3 16077.3 921.070  36
  -2   1   3 16927.9 916.168   6
   2  -1  -3 15243.6 931.543   8
  -2   1   3 15109.8 877.019   5
   2   1  -3 13154.8 884.030   1
  -2  -1   3 17532.3 880.119   4
  -2  -1   3 15288.3 838.545   5
   2  -1  -3 16521.2 953.311   1
  -2  -1   2 110488. 5738.51  30
   2   1  -2 120307. 5739.73  36
   2  -1  -2 117559. 5725.27  36
  -2  -1   2 101382. 5659.91   9
  -2   1   2 119571. 5725.45   6
  -2  -1   2 112335. 5679.59   5
   2  -1  -2 110714. 5738.20   8
   2   1  -2 100102. 5697.50   1
  -2  -1   2 114685. 5705.27   4
  -2  -1   1 100385. 4502.71  30
   2  -1  -1 93526.7 4459.82  36
  -2  -1   1 75053.1 4426.00   2
   2   1  -1 72798.1 4430.76   1
  -2   1   1 95396.0 4467.16   4
  -2  -1   1 99952.5 4450.98   5
   2  -1  -1 91019.1 4472.57   8
   2   1  -1 86208.9 4476.47   8
  -2  -1   1 95196.9 4436.57   9
  -2   1   1 96681.3 4461.65   6
   2   1   0 6788.98 418.529   8
   2   1   0 7197.67 436.396   7
   2  -1   0 6974.75 420.141   8
   2  -1   0 7115.33 408.209   7
  -2  -1   0 7324.32 439.456  45
  -2   1   0 6569.55 402.426  45
  -2   1   0 8761.73 418.069   5
  -2  -1   0 9554.93 433.263   2
  -2  -1   0 7218.67 407.932   1
  -2   1   0 7862.95 407.518   4
   2  -1   0 10711.1 444.909  30
  -2  -1   0 6996.91 437.170  29
  -2  -1   0 7051.77 426.686  28
   2  -1   0 7008.24 431.851  29
   2  -1   0 7407.14 429.000  31
   2  -1   0 7802.68 436.194  28
  -2  -1   0 7425.83 437.813  33
   2  -1   0 7633.35 447.012  33
   2  -1   1 20239.1 1152.94  62
   2   1   1 22264.3 1160.16   6
   2  -1   1 21468.3 1131.40   6
  -2   1  -1 19866.0 1126.93   9
  -2   1  -1 20168.9 1148.83  45
  -2  -1  -1 22090.4 1149.93  45
  -2   1  -1 20587.7 1128.74  36
   2  -1   1 22622.2 1159.80  31
   2  -1   1 23280.5 1154.67  28
  -2   1  -1 20505.6 1135.61   2
  -2  -1  -1 22773.6 1170.72   1
   2   1   1 22440.7 1157.12   3
  -2  -1  -2 48.8551 67.3144  36
  -2   1  -2 37.4760 54.5539  36
   2  -1   2 67.0396 54.0100   6
  -2  -1  -2 95.6790 70.9646  45
   2   1   2 40.2663 68.1918   3
  -2   1  -2 8.59778 69.8967   1
   2  -1   2 100.954 36.2368   4
  -2   1  -2 94.5012 43.4497   2
   2   1   2 14.4238 58.6588   4
   2  -1   2 105.122 88.0767  31
   2  -1   2 9.64422 76.3700  30
   2  -1   2 56.4281 90.2501  62
   2   1   3 18494.8 984.587   4
   2  -1   3 16712.1 930.619   4
   2   1   3 17670.0 1004.73   3
  -2   1  -3 17583.3 1018.36   1
  -2  -1  -3 16770.3 1032.86   1
   2  -1   3 13404.7 901.065   5
  -2  -1  -3 19310.8 1016.66  36
   2   1   3 17134.1 1000.01   6
   2  -1   3 17484.2 983.573   6
  -2   1  -3 18303.1 1019.59  45
  -2  -1  -3 18150.9 1003.31  45
  -2   1  -3 18014.7 993.864  36
   2  -1   3 19884.1 1028.85  31
   2  -1   3 18187.2 1022.51  30
   2  -1   3 20274.8 1030.21  62
  -2   1  -4 16304.7 957.695   1
   2  -1   4 14242.7 830.399   4
   2  -1   4 11275.3 785.217   5
   2   1   4 14817.3 873.762   4
  -2  -1  -4 14315.3 960.300   1
  -2   1  -4 15856.6 955.226  45
  -2  -1  -4 16712.6 937.414  45
   2   1   4 15003.0 913.694   6
  -2   1  -4 16910.6 931.216  36
  -2  -1  -4 16683.3 941.744  36
   2  -1   4 13594.4 921.844  31
   2   1   4 15164.7 869.531  30
   2  -1   4 15779.2 939.505  30
   2  -1   4 15812.0 944.010  62
  -2   1  -5 15106.8 769.607  55
  -2  -1  -5 13554.5 764.908  55
   2  -1   5 14156.2 947.890  31
   2   1   5 12624.9 847.751  30
   2  -1   5 13241.8 923.649  30
   2  -1   5 12647.0 822.948   4
  -2   1  -5 12514.8 943.608   1
   2   1   5 14170.2 868.619   4
  -2  -1  -5 12624.6 973.829   1
   2   1   5 13085.4 750.559  50
   2   1   5 13019.8 761.059  51
   2  -1   5 13373.9 744.092  50
   2   1   5 12506.3 757.206  52
   2  -1   5 13381.4 756.233  52
  -2   1  -5 15724.0 1001.62  45
  -2  -1  -5 14808.1 761.347  46
  -2  -1  -5 13526.6 754.449  47
  -2  -1  -5 15322.0 955.729  45
  -2  -1  -5 13632.6 752.315  41
   2   1   5 12778.6 755.132  39
   2  -1   5 13020.2 750.799  39
  -2   1  -5 15955.3 957.628  36
   2  -1   5 13347.9 770.824  32
  -2  -1  -5 14925.3 952.973  36
   2   1   5 14307.6 785.359  63
   2   1   5 12654.0 944.872  62
   2  -1   5 13994.4 775.114  63
   2  -1   5 14109.1 948.585  62
  -2  -1  -5 13647.6 763.201  59
  -2   1  -5 14168.4 756.086  60
  -2   1  -5 14878.4 765.525  59
  -2  -1  -5 14101.2 763.188  60
   2   1   5 13236.5 763.865  61
   2  -1   6 117.646 195.219  31
   2  -1   6 232.917 151.204  30
   2   1   6 192.446 111.712   5
   2   1   6 491.000 135.435   4
  -2  -1  -6 516.492 228.306   1
  -2   1  -6 595.145 230.091   1
   2  -1   6 336.107 119.300   4
   2   1   6 337.016 87.1208  52
  -2  -1  -6 539.224 106.741  55
  -2   1  -6 438.231 101.772  55
   2  -1   6 391.351 91.3153  52
   2  -1   6 371.065 105.147  13
   2  -1   6 477.686 83.0040  50
   2   1   6 380.342 80.4482  50
   2   1   6 366.654 87.2971  51
   2   1   6 365.460 75.6041  49
  -2  -1  -6 663.542 231.142  45
  -2  -1  -6 326.580 77.7315  46
  -2  -1  -6 300.401 69.1685  41
   2  -1   6 469.429 89.0146  39
   2   1   6 326.235 88.9794  39
  -2  -1  -6 448.624 224.480  36
   2  -1   6 478.250 114.246  32
  -2   1  -6 586.618 213.531  36
   2   1   6 462.505 91.7614  61
  -2   1  -6 244.195 73.3581  60
   2  -1   6 264.719 211.855  62
  -2  -1  -6 574.421 101.282  59
   2   1   6 675.820 264.597  62
  -2  -1  -6 398.005 94.4657  60
  -2   1  -6 496.207 92.3552  59
   2   1   6 415.252 129.543  63
   2  -1   6 501.545 116.979  63
  -2   1  -7 12651.7 672.288  55
  -2  -1  -7 12365.2 666.565  55
   2  -1   7 9300.16 870.342  31
  -2  -1  -7 8540.08 907.103   1
   2   1   7 9636.82 765.474   4
  -2   1  -7 8010.41 857.890   1
   2   1   7 10387.1 641.378  52
   2  -1   7 11024.5 641.813  52
   2  -1   7 10535.4 655.998  12
   2  -1   7 11240.2 665.511  13
   2  -1   7 10335.4 620.045  50
   2   1   7 11282.8 655.234  51
   2   1   7 10460.5 628.328  50
   2   1   7 10240.2 618.642  49
  -2  -1  -7 10983.2 901.271  45
  -2  -1  -7 12213.9 649.011  46
  -2  -1  -7 9854.54 949.022   8
   2   1   7 10184.9 614.350  38
   2  -1   7 10373.0 633.166  39
  -2   1  -7 12615.5 937.078  36
   2  -1   7 10406.5 659.592  32
  -2  -1  -7 11861.3 930.375  36
  -2   1  -7 11893.0 645.123  60
   2  -1   7 9512.99 886.519  62
  -2  -1  -7 12003.5 662.364  59
  -2  -1  -7 11775.8 656.014  60
  -2   1  -7 12581.2 661.883  59
   2   1   7 9065.76 875.662  62
   2  -1   7 10413.0 663.109  63
   2   1   7 10289.4 666.874  63
  -2  -1  -8 3593.83 257.966  60
   2  -1   8 2366.32 419.602  62
   2   1   8 1829.52 391.774  62
  -2  -1  -8 3670.21 266.805  59
  -2   1  -8 3204.78 247.897  59
  -2   1  -8 3198.49 231.247  60
   2   1   8 2156.76 415.460  31
   2  -1   8 2002.78 401.214  31
  -2  -1  -8 3369.41 263.150  55
  -2   1  -8 3554.67 267.623  55
  -2  -1  -8 3335.12 267.616  56
  -2   1  -8 1963.00 394.186   1
   2  -1   8 3101.74 241.353  52
   2   1   8 3234.59 246.898  52
   2  -1   8 3126.73 264.953  13
   2  -1   8 2290.10 233.568  12
   2   1   8 2977.91 227.986  50
   2   1   8 2846.77 212.154  49
   2  -1   8 2662.08 210.576  50
  -2   1  -8 3887.50 280.473  44
  -2  -1  -8 3160.73 448.370  45
  -2  -1  -8 3165.07 233.022  46
  -2  -1  -8 2141.03 438.692   8
   2  -1   8 3099.14 233.573  39
  -2   1  -8 3265.80 455.471  36
   2  -1   8 2499.75 258.046  32
  -2  -1  -8 2843.06 448.187  36
   2   1   8 2502.56 258.081  32
  -2  -1  -8 2329.54 397.965  17
   2  -1   8 2373.30 259.493  63
   2   1   8 2380.25 260.580  63
   2   1   9 7.24812 83.2366  52
   2   1   9 28.2678 69.7017  50
   2  -1   9 84.9627 86.9683  52
   2  -1   9 28.1166 116.392  21
  -2   1  -9 28.3481 98.8917  44
   2  -1   9-6.60085 77.0778  39
   2   1   9-17.5419 105.721  32
   2  -1   9-34.8743 110.604  32
  -2   1  -9 45.0931 75.3755  59
  -2  -1  -9 23.0332 80.7607  60
  -2  -1  -9 8.70448 85.3375  59
   2   1   9 26.2427 103.805  13
   2  -1   9-71.9358 116.812  13
  -2   1  -9-10.1362 109.278  56
  -2  -1  -9-37.3729 102.649  56
   2   1   9 8.94827 115.083  63
  -2  -1  -9-12.4878 140.954  64
   2  -1   9-17.7585 102.828  63
  -2  -1  -9 82.4609 91.8909  55
  -2   1  -9-8.74129 88.1542  55
   2  -1  10 11085.1 674.092  21
   2   1  10 11673.3 659.649  39
   2  -1  10 12093.9 657.600  39
   2  -1  10 11093.5 668.835  32
   2   1  10 10948.6 668.284  32
  -2  -1 -10 12623.9 680.999  59
  -2   1 -10 11227.3 655.733  59
  -2  -1 -10 12405.9 662.026  60
   2  -1  10 11065.1 671.333  13
   2   1  10 10951.1 669.434  13
   2   1  10 10655.8 668.695  63
  -2  -1 -10 9499.70 692.524  64
  -2   1 -10 11117.5 720.331  64
   2  -1  10 10819.9 669.466  63
  -2   1 -10 13157.3 692.358  44
  -2  -1 -10 11644.0 693.130  42
  -2  -1 -10 11250.1 678.615  43
  -2   1 -10 12326.2 694.804  56
  -2  -1 -10 13614.2 695.483  55
  -2   1 -10 12584.5 679.886  55
  -2  -1 -10 12024.2 688.337  56
   2  -1  11 1037.07 96.2145  13
  -2  -1 -11 840.025 104.559  11
   2   1  11 1053.94 94.1685  13
   2   1  11 997.295 91.4944  21
   2  -1  11 1002.23 93.9374  21
  -2   2  11 958.135 92.8219  13
  -2   2  10 5507.34 220.190  13
  -2  -2  10 5096.40 216.428  13
   2   2 -10 5355.46 244.837  56
   2  -2 -10 5352.61 228.407  55
   2  -2 -10 4641.96 202.344  56
   2   2 -10 5030.10 209.923  55
   2  -2 -10 4825.62 215.833  59
   2  -2 -10 4503.94 199.872  60
   2   2 -10 4946.94 226.151  44
   2  -2 -10 4522.85 202.311  42
   2  -2 -10 4825.12 217.392  44
  -2   2  10 4921.21 191.205  39
  -2  -2  10 5055.11 211.714  32
  -2   2  10 5397.23 215.658  32
  -2   2  10 5169.27 201.070  52
  -2   2  10 6084.30 229.993  63
   2  -2 -10 4554.07 256.300  64
  -2  -2  10 5277.49 217.608  63
   2  -2  -9 1099.39 151.518  60
   2  -2  -9 1100.24 160.519  59
   2   2  -9 946.432 133.650  59
   2  -2  -9 1064.21 155.734  55
   2   2  -9 1112.20 156.797  55
   2  -2  -9 1287.50 157.900  56
  -2   2   9 1877.93 175.637  52
  -2  -2   9 2138.35 167.265  52
  -2  -2   9 1457.66 176.896  13
  -2   2   9 906.458 156.996  13
  -2   2   9 1624.83 142.250  50
   2  -2  -9 1411.45 166.841  44
   2   2  -9 1351.86 176.230  44
   2  -2  -9 795.359 126.226  46
  -2  -2   9 308.333 78.7307  20
  -2  -2   9 1861.93 146.881  39
  -2  -2   9 1606.41 176.155  32
  -2   2   9 1398.68 175.112  32
  -2   2   9 1094.38 132.119  14
   2  -2  -9 1723.94 234.382  64
   2  -2  -8 9886.06 934.454   8
   2   2  -8 10024.2 995.577   8
   2  -2  -8 7825.69 575.354  64
   2  -2  -8 7886.11 517.322  60
   2   2  -8 6871.23 485.969  60
   2  -2  -8 7851.64 516.712  59
   2   2  -8 8387.93 514.598  59
  -2   2   8 10140.3 538.408  61
  -2  -2   8 5871.24 722.716  29
  -2  -2   8 6595.94 744.762  31
   2  -2  -8 8217.09 519.099  55
   2   2  -8 8150.07 523.586  55
  -2   2   8 6890.41 648.394   4
  -2   2   8 9509.74 523.021  52
  -2  -2   8 10116.9 513.229  52
  -2   2   8 9277.46 502.520  50
  -2   2   8 8148.10 481.678  49
  -2   2   8 9302.65 525.872  51
  -2  -2   8 7367.86 522.022  13
   2   2  -8 8124.73 849.469  45
   2  -2  -8 7476.70 505.339  46
   2  -2  -8 6216.12 685.232  45
   2  -2  -8 7950.93 512.472  44
   2  -2  -8 7584.66 497.253  41
  -2  -2   8 10156.6 506.215  39
   2  -2  -8 7677.77 751.699  17
  -2  -2   8 7247.92 474.872  14
   2  -2  -8 8454.88 506.607  15
  -2  -2   8 8279.95 532.311  32
   2   2  -8 7426.42 765.068  36
  -2  -2   8 7274.78 527.497  21
  -2  -2   8 5819.28 467.359  20
   2  -2  -7 1806.90 381.937   8
   2   2  -7 1260.11 390.862   8
   2  -2  -7 2168.53 251.603  64
  -2   2   7 1376.17 161.551  61
   2  -2  -7 1463.17 167.830  60
   2   2  -7 1578.60 167.251  59
   2   2  -7 1660.50 157.217  60
  -2   2   7 1118.44 213.403   5
  -2   2   7 1411.11 267.204   4
   2  -2  -7 1622.28 166.811  55
  -2  -2   7 1579.52 153.888  52
  -2   2   7 1306.75 159.886  52
  -2  -2   7 1968.84 193.871  13
  -2  -2   7 1696.44 171.487  51
  -2   2   7 1407.35 150.251  50
  -2   2   7 1301.10 159.049  51
   2   2  -7 1698.36 361.677  45
   2  -2  -7 1625.16 166.826  46
   2  -2  -7 1369.47 158.917  47
   2  -2  -7 1499.52 159.784  44
   2  -2  -7 1140.11 259.102  45
   2  -2  -7 1638.82 158.972  41
  -2  -2   7 1457.63 147.487  39
  -2  -2   7 1443.72 143.262  14
   2  -2  -7 878.192 148.180  15
   2  -2  -7 1735.30 333.066  17
   2   2  -7 1316.23 299.225  36
  -2  -2   7 1438.71 146.589  20
  -2  -2   6 35492.3 1811.41  61
   2  -2  -6 34973.0 1805.85  60
   2   2  -6 35119.4 1805.36  59
  -2   2   6 32398.8 1803.85  61
   2   2  -6 34968.0 1798.12  60
  -2  -2   6 32557.1 2006.31  30
   2  -2  -6 36029.7 2055.85  36
   2  -2  -6 34613.8 1802.77  55
  -2  -2   6 33844.5 1789.19  52
  -2   2   6 32785.3 1800.38  52
  -2  -2   6 34327.8 1804.38  51
  -2   2   6 32153.5 1787.82  50
  -2   2   6 30887.3 1799.16  51
  -2  -2   6 31653.8 1809.96  13
   2  -2  -6 33967.6 1990.77  45
   2  -2  -6 33827.4 1797.58  44
   2  -2  -6 35042.4 1803.86  47
   2  -2  -6 35975.7 1808.91  46
   2  -2  -6 34589.6 1800.13  41
  -2   2   6 30222.4 1791.86  39
  -2  -2   6 33304.5 1782.96  39
   2   2  -6 33990.3 2055.68  36
  -2   2   6 33253.8 1942.94   5
   2   2  -6 27297.4 1955.19   1
  -2   2   6 34762.4 1977.66   4
   2  -2  -6 30182.6 1794.10  15
   2  -2  -6 33976.2 2048.38  17
   2  -2  -6 34405.1 2107.74   8
   2   2  -6 34983.0 2158.37   8
   2  -2  -5 6612.37 437.952  55
  -2  -2   5 10158.1 686.437  30
  -2   2   5 10392.8 471.857  61
   2   2  -5 5806.06 423.732  60
  -2  -2   5 10116.5 463.519  61
   2  -2  -5 5958.25 434.240  59
   2  -2  -5 5681.85 433.078  60
  -2   2   5 11150.9 469.191  52
  -2   2   5 8592.67 452.014  53
  -2  -2   5 10967.6 451.930  52
   2  -2  -5 3914.81 417.881  54
   2  -2  -5 5964.86 599.767  36
  -2  -2   5 10268.6 461.476  51
  -2   2   5 10834.0 473.111  51
   2  -2  -5 5126.74 425.728  46
   2  -2  -5 4425.05 419.043  47
   2  -2  -5 6543.09 595.920  45
   2  -2  -5 4120.56 415.792  41
  -2  -2   5 10753.3 442.421  39
   2   2  -5 8190.38 641.692  36
  -2   2   5 10524.1 462.356  39
  -2   2   5 7786.04 574.224   4
  -2   2   5 8001.31 578.265   5
   2   2  -5 8160.71 613.358   1
   2  -2  -5 9830.30 686.416  17
   2  -2  -5 12922.8 807.535   8
   2   2  -5 10180.5 756.935   8
   2  -2  -4 821.572 110.701  55
  -2  -2   4 4066.09 375.405  30
   2  -2  -4 656.039 103.917  47
   2  -2  -4 730.825 105.679  46
   2  -2  -4 868.322 205.911  45
   2  -2  -4 574.622 101.753  41
  -2   2   4 1990.24 134.416  39
   2   2  -4 1996.07 282.537  36
   2  -2  -4 3299.62 366.716   1
   2   2  -4 1683.69 230.128   1
  -2   2   4 734.149 173.896   5
   2  -2  -4 1325.16 263.254  17
   2  -2  -4 939.750 227.290  36
   2  -2  -4 986.871 115.005  59
  -2  -2   4 2892.63 156.333  61
   2  -2  -4 2870.35 370.574   8
  -2  -2   4 1794.85 141.248   5
  -2   2   4 848.079 192.054   6
  -2   2   4 2679.60 155.417  52
   2  -2  -4 818.419 111.704  54
   2   2  -3 2489.20 250.784  36
   2  -2  -3 2380.16 270.045  17
   2  -2  -3 1915.93 195.429  45
   2  -2  -3 2311.77 236.398  36
   2  -2  -3 2474.42 264.871   8
  -2   2   3 1945.45 215.800   6
   2   2  -3 1741.73 195.994   1
  -2   2   3 2320.99 225.319   4
   2  -2  -2 170375. 9084.58  17
   2  -2  -2 170386. 9022.81  45
   2  -2  -2 183216. 9064.09  36
  -2   2   2 185352. 9061.32   6
   2  -2  -2 178524. 9064.62   8
  -2   2   2 187478. 9074.01   4
   2   2  -2 152239. 9014.37   1
  -2  -2   2 187077. 9121.53  30
  -2  -2   2 179954. 9102.27  29
   2  -2  -1 11175.1 643.395  30
  -2  -2   1 11382.0 701.496  29
  -2   2   1 12031.2 646.449   6
   2   2  -1 9648.05 652.156   8
   2  -2  -1 9895.42 627.768   7
   2  -2  -1 11542.3 664.267   8
  -2  -2   1 12429.7 714.572  33
   2  -2  -1 12169.7 653.115  36
  -2  -2   1 12445.8 634.832  17
  -2   2   1 11264.0 662.062   4
   2   2  -1 12467.7 618.023   1
  -2  -2   0 123525. 6770.24  17
   2  -2   0 153520. 6826.20  17
  -2   2   0 116881. 6732.79  45
  -2  -2   0 145299. 6839.88  33
   2   2   0 125264. 6805.86   3
  -2   2   0 128795. 6764.22   4
   2   2   0 130646. 6736.75   8
   2   2   0 121197. 6773.59   7
  -2   2   0 133956. 6741.01   6
  -2  -2   0 129802. 6827.84  29
   2  -2   0 138252. 6819.74  28
   2  -2   0 134863. 6812.09  31
  -2  -2   0 163863. 6839.76  30
  -2   2  -1 16237.1 886.214  36
   2  -2   1 16344.7 942.439  17
   2   2   1 16657.7 932.499   6
  -2   2  -1 16783.1 894.820   9
  -2  -2  -1 15692.2 920.265  45
  -2  -2  -1 17713.3 977.168  33
   2  -2   1 17262.1 976.172  33
   2  -2   1 17734.8 948.532  28
   2  -2   1 16560.4 946.534  31
   2  -2   1 16442.4 956.687  29
   2   2   1 16046.5 921.509   3
  -2  -2  -1 19228.6 951.780   1
  -2   2  -1 15843.9 874.459   5
   2  -2   2 1311.18 170.806  62
  -2  -2  -2 1547.82 184.788   1
  -2   2  -2 1274.96 114.234   2
   2   2   2 1511.82 155.842   3
  -2   2  -2 1523.10 161.767   1
   2   2   2 1305.58 158.055   6
  -2  -2  -2 1283.90 140.357  45
  -2   2  -2 1395.03 133.034  36
   2  -2   2 1094.53 170.751  30
   2  -2   2 1595.97 186.303  29
   2  -2   2 1554.12 172.892  31
  -2  -2  -2 1385.34 159.961  36
  -2  -2  -3 5257.89 370.043  45
   2   2   3 5421.08 394.399   6
  -2   2  -3 5921.48 379.789  36
  -2   2  -3 4854.64 388.541   1
  -2   2  -3 3692.35 295.028   2
   2   2   3 5831.48 395.924   3
   2  -2   3 7029.24 439.217  31
   2  -2   3 5998.03 445.168  30
   2  -2   3 6413.92 430.997  62
   2  -2   4 22814.6 1176.82  63
   2  -2   4 22817.9 1161.13  52
   2   2   4 20583.9 1162.34  52
  -2  -2  -4 20772.3 1163.54  60
   2  -2   4 23727.9 1342.09  62
   2  -2   4 23439.4 1362.64  30
   2  -2   4 22549.8 1332.76  31
   2   2   4 19592.4 1208.37  30
  -2  -2  -4 22394.2 1166.33  55
   2  -2   4 22831.5 1170.75  51
  -2  -2  -4 21907.5 1163.58  44
  -2  -2  -4 21253.9 1163.36  46
  -2   2  -4 22324.2 1341.44  45
  -2  -2  -4 20639.3 1161.42  47
  -2  -2  -4 23141.6 1297.22  45
  -2  -2  -4 20869.1 1160.25  41
  -2   2  -4 23756.0 1301.48  36
   2   2   4 19555.4 1158.32  39
   2   2   4 22802.6 1286.74   4
  -2   2  -4 23001.1 1326.28   1
   2  -2   4 21902.9 1172.69  32
   2   2   4 23397.5 1318.07   6
   2  -2   5 4802.22 304.016  63
   2  -2   5 4200.92 446.680  62
  -2  -2  -5 4403.45 286.904  59
  -2  -2  -5 4683.39 290.575  60
  -2   2  -5 4148.46 276.977  59
   2   2   5 3990.90 281.079  61
   2  -2   5 4167.00 444.767  31
   2  -2   5 4459.55 464.389  30
  -2  -2  -5 4694.36 289.006  55
   2  -2   5 4360.23 280.171  52
   2   2   5 4088.57 282.393  52
   2   2   5 3931.04 280.317  51
   2   2   5 4229.90 279.613  50
   2  -2   5 4528.07 290.955  51
   2  -2   5 4377.69 266.492  50
  -2  -2  -5 5000.73 289.692  47
  -2   2  -5 4615.60 473.265  45
  -2  -2  -5 4706.04 287.549  44
  -2  -2  -5 4577.76 418.809  45
  -2  -2  -5 4257.60 282.663  46
  -2  -2  -5 4578.42 281.957  41
   2   2   5 4033.52 279.281  39
   2  -2   5 4244.12 274.336  39
  -2   2  -5 4669.89 430.493  36
  -2  -2  -5 3852.69 475.955   1
  -2   2  -5 4221.91 440.513   1
   2   2   5 4077.37 383.308   4
   2  -2   5 4190.26 294.900  32
   2   2   5 4139.17 422.989   6
  -2  -2  -6 3514.17 524.939   1
  -2   2  -6 1976.23 327.861   1
   2   2   6 1894.17 274.292   4
   2   2   6 1206.59 238.369   5
   2  -2   6 2072.45 198.647  63
   2   2   6 2226.80 222.214  63
  -2  -2  -6 2523.60 200.125  59
  -2  -2  -6 2357.95 190.735  60
   2  -2   6 1764.35 337.475  62
   2   2   6 1976.21 178.799  61
  -2   2  -6 1703.77 167.498  59
   2   2   6 2442.74 402.661  62
   2  -2   6 1847.13 340.408  31
   2  -2   6 1792.86 329.783  30
   2  -2   6 1942.85 195.267  13
   2  -2   6 1937.42 205.234  12
  -2   2  -6 1867.13 181.825  55
   2   2   6 2034.94 176.463  52
   2  -2   6 2405.51 181.933  52
   2  -2   6 2104.69 166.661  22
   2   2   6 1856.34 177.615  51
   2   2   6 1784.18 168.107  50
  -2  -2  -6 2747.70 201.347  44
  -2  -2  -6 1746.88 174.056  46
  -2   2  -6 2118.39 402.488  45
  -2  -2  -6 2856.81 370.661  45
  -2  -2  -6 1774.18 166.945  41
   2  -2   6 2230.34 179.604  39
   2   2   6 1745.78 174.011  39
  -2  -2  -6 1953.70 188.746  15
  -2  -2  -6 2712.48 392.397  36
  -2   2  -6 2108.08 331.026  36
   2  -2   6 1846.43 193.162  32
  -2  -2  -6 2220.65 438.213   8
   2   2   6 1701.49 311.705   6
   2  -2   7 12423.4 798.627  63
  -2  -2  -7 13738.6 838.075  64
   2   2   7 12831.2 809.898  63
   2  -2   7 11120.5 1016.64  62
  -2   2  -7 14349.7 784.694  59
   2   2   7 9717.03 990.791  62
  -2  -2  -7 16209.7 808.001  60
  -2  -2  -7 14233.0 798.808  59
   2  -2   7 10370.6 956.525  30
   2  -2   7 11416.6 1019.34  31
  -2  -2  -7 12014.1 1106.55   1
  -2   2  -7 10177.7 983.230   1
   2   2   7 12098.3 928.411   4
   2   2   7 11342.2 891.972   5
  -2   2  -7 14779.5 799.033  55
  -2  -2  -7 14028.9 794.949  56
   2   2   7 13509.9 783.384  52
   2  -2   7 14095.4 778.898  52
   2  -2   7 12449.6 795.514  12
   2  -2   7 13988.8 807.337  13
   2   2   7 14041.9 790.715  51
   2   2   7 13553.0 774.038  50
   2   2   7 12907.7 761.918  49
  -2  -2  -7 15819.7 799.669  46
  -2   2  -7 15418.8 1158.44  45
  -2  -2  -7 13928.9 1017.03  45
  -2  -2  -7 14708.7 798.635  44
  -2  -2  -7 14863.5 783.128  41
   2   2   7 13207.9 779.205  39
   2  -2   7 13910.4 774.364  39
  -2  -2  -7 12301.1 1036.38  17
  -2  -2  -7 12638.4 779.891  15
  -2  -2  -7 13806.5 1064.35  36
   2  -2   7 12672.6 797.674  32
  -2   2  -7 16446.2 1090.24  36
  -2  -2  -7 9692.21 1017.89   8
  -2   2  -7 11714.3 1130.67   8
  -2  -2  -8 2516.21 284.972  64
   2   2   8 3045.58 269.831  63
   2  -2   8 2845.36 256.472  63
   2   2   8 2209.90 407.197  62
  -2  -2  -8 3243.13 244.281  60
   2  -2   8 3028.25 449.235  62
  -2  -2  -8 2787.46 240.794  59
  -2   2  -8 2723.70 219.215  59
   2   2   8 2231.03 412.786  31
   2  -2   8 2723.95 433.184  29
   2  -2   8 2335.15 414.637  31
  -2  -2  -8 3006.64 243.623  56
  -2   2  -8 3511.42 251.296  55
   2   2   8 2271.44 323.264   4
   2  -2   8 2697.02 222.837  52
   2   2   8 2480.70 225.513  52
   2  -2   8 2623.20 238.803  12
   2  -2   8 3044.55 262.839  13
   2   2   8 2456.46 204.272  49
   2   2   8 2665.71 214.221  50
  -2  -2  -8 3096.01 231.000  46
  -2  -2  -8 2702.53 408.561  45
  -2   2  -8 3111.58 252.657  44
  -2  -2  -8 3115.50 247.889  44
  -2   2  -8 2739.97 455.649  45
   2  -2   8 3216.89 271.630  21
   2   2   8 2307.24 196.645  38
   2  -2   8 2894.11 220.793  39
   2   2   8 2798.32 224.409  39
  -2  -2  -8 2289.22 393.462  17
  -2  -2  -8 1934.57 210.405  15
  -2  -2  -8 1791.35 405.816   8
  -2   2  -8 1901.81 451.257   8
   2   2   8 2500.87 253.853  32
  -2   2  -8 2419.21 386.385  36
  -2  -2  -8 3324.10 457.945  36
   2  -2   8 2854.37 255.229  32
   2   2   9 1147.42 168.076  63
   2  -2   9 1350.86 167.963  63
  -2  -2  -9 1385.13 205.451  64
   2   2   9 1378.72 151.722  52
   2   2   9 1614.83 179.467  13
   2  -2   9 1279.17 171.652  13
  -2  -2  -9 1336.92 165.206  56
  -2   2  -9 1511.86 152.794  55
  -2  -2  -9 1599.44 165.234  59
  -2  -2  -9 1612.15 160.486  60
   2   2   9 1278.34 120.597  49
   2   2   9 1281.86 136.334  50
  -2   2  -9 1433.14 167.238  44
  -2  -2  -9 1208.63 162.893  42
  -2  -2  -9 1340.94 157.505  43
  -2  -2  -9 1697.66 175.858  44
   2  -2   9 1447.24 142.565  39
   2   2   9 1210.35 142.110  39
   2   2   9 1162.11 167.310  32
   2  -2   9 1145.93 160.962  32
   2  -2   9 1243.99 174.699  21
   2   2   9 764.448 102.348  14
   2   2  10 647.273 92.8675  52
   2   2  10 592.934 77.4289  50
   2   2  10 593.868 110.315  13
   2  -2  10 621.660 112.057  13
  -2   2 -10 577.799 113.352  56
  -2  -2 -10 541.961 107.559  56
   2   2  10 352.398 96.9574  32
   2  -2  10 471.491 97.7908  32
  -2  -2 -10 593.759 108.505  44
  -2   2 -10 712.452 106.456  44
  -2  -2 -10 556.672 114.312  42
  -2  -2 -10 510.206 129.387  64
   2   2  10 495.103 105.556  63
   2  -2  10 617.141 106.119  63
   2  -2  10 523.573 111.158  21
  -2   2 -10 531.954 90.8303  55
  -2  -2 -10 663.326 94.6274  60
  -2  -2 -10 419.186 95.3497  59
   2  -2  11 974.989 81.5923  21
   2   2  11 1023.33 83.7143  21
   2  -2  11 977.019 83.3180  13
  -2  -2 -11 772.738 93.4875  11
   2   2  11 1129.48 87.2857  13
   2  -3 -11 909.249 90.4770  27
  -2   3  11 1233.78 86.9916  13
  -2   3  10 9592.39 244.815  52
   2  -3 -10 9100.61 260.092  60
  -2   3  10 9619.12 261.623  13
  -2  -3  10 9715.29 268.275  13
  -2   3  10 8689.24 196.564  50
   2   3 -10 9347.08 265.965  44
   2  -3 -10 7678.45 234.596  44
  -2   3  10 9846.09 245.493  39
  -2   3  10 8950.92 255.552  32
  -2  -3  10 9035.06 252.861  32
   2  -3 -10 7563.09 287.549  34
   2  -3 -10 7134.55 284.760  64
  -2  -3  10 9057.29 255.250  63
   2   3 -10 9899.60 293.564  56
   2   3 -10 8832.17 231.125  55
   2  -3 -10 8701.30 259.280  55
   2  -3  -9 1414.54 194.955  64
   2  -3  -9 1510.90 147.987  60
  -2  -3   9 1628.94 168.000  13
   2   3  -9 1457.22 139.132  55
   2  -3  -9 1416.51 131.070  56
   2  -3  -9 1353.18 147.214  55
  -2   3   9 1517.03 144.217  52
  -2  -3   9 998.797 92.4685  24
  -2   3   9 1835.14 141.435  50
  -2   3   9 1662.03 123.661  49
   2  -3  -9 1645.74 143.414  46
   2   3  -9 1515.07 152.556  44
   2  -3  -9 1442.92 138.570  42
   2  -3  -9 1347.19 140.510  44
   2  -3  -9 1288.08 118.810  41
  -2   3   9 1926.02 149.773  39
   2  -3  -9 1925.07 163.225  15
  -2  -3   9 1261.18 151.009  32
  -2   3   9 1674.89 166.093  32
   2   3  -8 2981.69 508.560   8
   2  -3  -8 2390.21 292.974  64
   2  -3  -8 3058.67 248.117  60
   2   3  -8 3147.86 236.256  59
  -2   3   8 2913.36 237.972  61
  -2  -3   8 2127.41 408.949  29
  -2   3   8 2624.69 360.114   4
   2   3  -8 2883.67 244.668  55
   2  -3  -8 2594.59 226.628  56
   2  -3  -8 2678.93 237.556  55
  -2  -3   8 2992.08 227.337  52
  -2   3   8 2863.30 242.042  52
  -2  -3   8 2632.27 254.424  13
  -2   3   8 3247.16 236.690  50
  -2   3   8 2791.02 221.146  49
  -2   3   8 2925.80 237.597  51
   2  -3  -8 2704.38 232.695  44
   2  -3  -8 3805.30 261.052  46
   2  -3  -8 3017.13 236.910  41
  -2  -3   8 2810.09 214.105  39
  -2   3   8 2915.96 240.477  39
   2  -3  -8 3049.93 439.694  17
   2  -3  -8 3152.68 248.032  15
  -2  -3   8 2597.29 252.987  32
  -2  -3   8 2841.31 269.398  21
  -2  -3   8 2892.68 218.993  20
   2  -3  -7 1106.09 352.789   8
   2   3  -7 776.426 378.169   8
  -2   3   7 424.863 189.387   4
  -2   3   7 638.842 197.100   5
   2  -3  -7 1199.46 222.292  64
  -2   3   7 812.006 124.757  61
   2  -3  -7 520.983 120.434  59
   2  -3  -7 546.063 123.194  60
   2   3  -7 572.044 107.531  59
  -2  -3   7 602.068 262.882  29
  -2  -3   7 1087.94 276.061  30
   2  -3  -7 457.265 106.554  56
   2  -3  -7 334.464 108.370  55
  -2   3   7 730.288 133.828  52
  -2  -3   7 758.473 158.988  13
  -2  -3   7 1280.65 156.930  12
  -2  -3   7 854.161 116.263  52
  -2   3   7 797.057 126.711  51
  -2   3   7 602.571 120.690  50
   2  -3  -7 381.345 112.687  46
   2   3  -7 794.152 277.559  45
   2  -3  -7 362.395 110.687  47
   2  -3  -7 427.804 106.362  41
   2  -3  -7 444.642 112.159  44
  -2   3   7 967.380 139.802  39
  -2  -3   7 860.143 110.539  39
   2  -3  -7 404.960 131.865  15
   2  -3  -7 786.130 283.419  17
   2   3  -7 606.853 231.501  36
   2  -3  -7 505.211 221.194  36
  -2  -3   7 550.834 145.226  21
  -2  -3   7 223.895 85.0190  20
  -2   3   6 3815.46 433.152   5
  -2   3   6 4310.50 453.157   4
   2  -3  -6 4457.22 484.334  36
  -2   3   6 3929.41 303.017  61
   2   3  -6 4006.38 297.759  59
   2  -3  -6 4486.45 308.978  59
  -2  -3   6 4623.64 524.061  30
  -2  -3   6 4200.12 523.758  29
  -2  -3   6 4770.84 330.908  12
  -2  -3   6 4486.59 331.492  13
   2  -3  -6 4546.19 306.579  55
  -2  -3   6 5295.42 302.374  52
  -2   3   6 5052.47 320.119  52
  -2  -3   6 4785.41 308.417  22
  -2   3   6 4211.44 306.345  51
  -2   3   6 4128.46 303.147  50
  -2  -3   6 5397.99 321.553  51
   2  -3  -6 4303.37 308.970  47
   2  -3  -6 4115.13 418.170  45
   2  -3  -6 3821.45 293.375  44
   2   3  -6 4034.80 515.335  45
   2  -3  -6 4234.09 308.453  46
   2  -3  -6 4021.54 299.018  41
  -2   3   6 4481.21 308.915  39
   2   3  -6 4604.05 498.547  36
  -2  -3   6 5224.93 297.273  39
   2  -3  -6 5870.17 581.292   8
   2   3  -6 4264.18 597.362   8
   2  -3  -6 4838.52 325.892  15
   2  -3  -6 4028.28 500.109  17
  -2  -3   6 4466.48 292.167  14
  -2  -3   6 3884.98 295.205  20
  -2  -3   6 4175.55 334.093  21
   2  -3  -5 6621.34 445.790  55
  -2  -3   5 10207.6 452.651  52
  -2   3   5 9729.00 474.771  52
   2  -3  -5 5439.51 599.363  36
  -2   3   5 9039.81 467.573  51
  -2  -3   5 10150.9 468.541  51
   2  -3  -5 10038.6 725.645  17
   2  -3  -5 5364.17 438.530  47
   2  -3  -5 5871.09 445.379  46
   2  -3  -5 6688.89 442.905  44
   2  -3  -5 5459.75 552.003  45
   2  -3  -5 5317.79 438.491  41
   2  -3  -5 4461.03 426.552  40
   2   3  -5 7052.97 618.884  36
  -2  -3   5 9888.18 447.588  39
  -2   3   5 9253.77 469.062  39
  -2  -3   5 10225.4 759.490  29
  -2  -3   5 7806.27 721.796  30
  -2  -3   5 10096.7 473.716  61
   2  -3  -5 6267.21 445.165  59
  -2   3   5 8389.56 461.992  61
  -2   3   5 6960.52 609.378   5
   2  -3  -5 10487.5 733.729   8
   2   3  -5 8495.50 736.039   8
  -2   3   5 7787.34 638.721   6
   2   3  -4 137.394 86.4126   1
  -2   3   4 162.548 105.254   4
  -2   3   4 215.624 63.0866  52
   2  -3  -4 214.861 61.6219  54
   2  -3  -4 239.678 61.8910  55
  -2  -3   4 205.151 86.5517  66
  -2  -3   4 705.078 80.6487  51
  -2   3   4 160.585 55.9442  51
   2  -3  -4 139.855 96.9625  45
   2  -3  -4 134.470 58.2210  47
   2  -3  -4 306.289 60.2879  44
   2  -3  -4 103.734 53.8512  41
  -2   3   4 236.060 61.2694  39
   2  -3  -4 108.404 49.9039  40
   2  -3  -4 200.657 147.673  17
  -2  -3   4 734.012 239.078  30
   2  -3  -4 247.657 63.7654  59
  -2   3   4 245.195 60.7481  61
  -2  -3   4 592.126 79.8677  61
   2  -3  -4 191.172 60.7002  60
   2   3  -4 400.731 151.431  36
   2  -3  -4 346.845 149.958  36
  -2   3   4 126.799 98.3672   6
   2   3  -4 231.631 157.245   8
   2  -3  -4 487.017 203.945   8
   2  -3  -3 10577.3 649.853  45
   2  -3  -3 9373.95 606.054  41
   2   3  -3 11761.5 741.489  36
   2  -3  -3 10950.5 712.484  36
  -2  -3   3 15862.4 878.274  29
  -2  -3   3 16725.0 905.413  30
  -2   3   3 10678.4 714.429   4
   2   3  -3 9350.00 645.375   1
   2  -3  -3 9376.93 608.084  54
  -2  -3   3 20400.6 690.030  66
  -2   3   3 10598.7 703.553   6
   2   3  -3 12383.7 801.001   8
   2  -3  -3 13524.1 742.818   8
  -2  -3   2 2707.10 277.060  29
  -2  -3   2 1677.46 247.193  30
   2   3  -2 1338.05 136.235   1
  -2   3   2 1995.76 203.415   4
   2  -3  -2 2400.90 210.923  36
   2  -3  -2 2450.74 160.070  45
  -2   3   2 1967.53 186.309   6
   2  -3  -2 2856.14 268.136   8
   2  -3  -2 1790.49 195.450   7
   2   3  -2 1710.89 212.850   8
   2  -3  -1 31080.0 1532.81  30
  -2  -3   1 28319.8 1593.86  29
  -2   3   1 28012.3 1528.09   4
  -2  -3   1 30488.8 1612.51  33
   2   3  -1 24775.7 1518.83   7
  -2   3   1 28529.5 1498.05   6
   2   3  -1 23979.7 1490.51   8
   2  -3  -1 30448.0 1573.56  17
  -2  -3   1 28594.6 1508.11  17
  -2  -3   0 41074.4 1792.25  30
  -2  -3   0 33912.1 1793.00  29
   2  -3   0 34188.0 1770.80  28
   2  -3   0 42047.6 1779.40  30
   2  -3   0 32265.7 1748.18  31
   2   3   0 31189.1 1718.90   3
  -2   3   0 27585.3 1627.70   3
  -2   3   0 29951.6 1679.61   4
  -2  -3   0 35269.5 1795.64  33
  -2  -3   0 31460.2 1704.37  17
   2  -3   0 38442.9 1775.24  17
   2   3   0 31930.4 1712.15   6
   2   3   0 32364.4 1654.29   7
  -2   3   0 30999.7 1649.54   6
   2   3   1 17804.1 1006.43   6
  -2   3  -1 18336.5 963.306   9
  -2  -3  -1 18848.0 1019.32  17
   2  -3   1 18413.7 1033.65  17
   2  -3   1 18179.1 1041.81  31
   2  -3   1 19813.1 1052.39  28
   2  -3   1 18755.7 1061.99  30
  -2   3  -1 17706.0 948.911  36
  -2  -3  -1 18965.2 1083.09  33
   2   3   1 16919.0 986.748   3
  -2   3  -1 16046.6 943.902   5
  -2   3  -1 15478.0 961.800  45
   2   3   2 2633.28 239.207   6
  -2  -3  -2 1875.84 172.482   8
  -2   3  -2 2098.48 180.236  36
  -2  -3  -2 2352.48 241.612  17
  -2  -3  -2 2223.60 278.546  33
  -2  -3  -2 2467.39 217.811  45
  -2   3  -2 2052.89 177.327   2
   2   3   2 2545.09 240.228   4
  -2  -3  -2 2169.74 244.651   1
  -2   3  -2 2275.65 219.636   1
   2   3   2 2365.08 215.433   3
   2  -3   2 2608.19 252.008  28
   2  -3   2 2673.01 271.527  29
   2  -3   2 2480.60 250.963  31
   2  -3   3 5979.12 473.967  31
   2  -3   3 6023.61 492.653  29
   2  -3   3 5268.17 484.333  30
  -2  -3  -3 5716.23 361.702  64
   2  -3   3 5993.69 345.207  63
  -2  -3  -3 5321.14 400.266  45
  -2   3  -3 6079.87 467.460  45
  -2  -3  -3 5660.49 334.560  47
  -2  -3  -3 5195.80 330.788  46
  -2  -3  -3 5466.70 331.892  41
  -2   3  -3 5997.61 402.926  36
  -2  -3  -3 5224.29 477.818   1
   2   3   3 5975.86 433.036   3
   2   3   3 5554.28 440.893   4
  -2   3  -3 6424.47 449.292   1
  -2  -3  -3 5052.94 328.386  60
   2  -3   3 5861.76 475.692  62
   2  -3   3 6187.20 344.283  32
  -2  -3  -3 5836.84 445.602  36
  -2  -3  -3 4540.35 394.756   8
   2   3   3 6100.41 446.842   6
  -2  -3  -4 17905.8 993.625  56
  -2  -3  -4 17696.5 998.251  55
   2  -3   4 18877.0 1230.06  30
   2  -3   4 17687.0 1178.38  31
   2  -3   4 18499.3 1207.81  29
   2   3   4 16340.8 990.816  52
   2  -3   4 20062.3 997.645  52
  -2  -3  -4 17347.8 998.040  59
   2  -3   4 17880.8 1187.14  62
  -2  -3  -4 21603.7 1051.42  64
   2  -3   4 17795.5 1009.01  63
  -2  -3  -4 18409.5 1001.90  47
  -2  -3  -4 17786.1 998.327  46
  -2   3  -4 19218.4 1202.50  45
  -2  -3  -4 18047.8 997.036  44
  -2  -3  -4 19042.3 1118.72  45
  -2  -3  -4 17969.5 998.097  41
  -2   3  -4 19118.0 1121.14  36
   2  -3   4 20705.0 998.372  39
   2   3   4 16681.2 992.113  39
  -2   3  -4 18567.0 1149.26   1
  -2  -3  -4 22132.3 1339.62   1
   2  -3   4 18115.2 1009.25  32
  -2  -3  -4 21820.1 1200.75  36
  -2  -3  -4 17035.1 1134.54   8
   2   3   4 18539.7 1155.34   6
   2   3   5 15094.0 982.809   4
  -2   3  -5 11897.7 953.989   1
  -2  -3  -5 16921.0 873.318  64
   2  -3   5 14366.1 828.869  63
   2   3   5 12457.7 799.678  61
  -2  -3  -5 14565.1 817.017  60
   2  -3   5 14139.6 1035.31  62
   2  -3   5 16046.8 1080.17  29
   2  -3   5 14800.9 1070.20  30
   2  -3   5 13875.2 1025.90  31
  -2  -3  -5 15809.5 815.621  56
  -2  -3  -5 15710.8 820.216  55
   2  -3   5 15475.7 809.417  52
   2   3   5 13339.6 809.426  52
   2   3   5 13346.2 803.089  51
   2   3   5 12929.1 805.255  50
  -2  -3  -5 15231.7 817.667  44
  -2  -3  -5 14645.8 817.584  46
  -2  -3  -5 14292.3 956.810  45
  -2   3  -5 17052.1 1087.27  45
  -2  -3  -5 14786.1 814.520  41
   2   3   5 12733.5 805.156  39
   2  -3   5 16400.7 808.379  39
  -2   3  -5 15506.5 979.142  36
  -2  -3  -5 15855.4 1062.00  17
  -2  -3  -5 13248.6 1005.74   8
   2   3   5 14946.7 1011.11   6
   2  -3   5 14685.5 829.956  32
  -2  -3  -5 17693.0 1062.04  36
   2   3   6 2737.96 378.709   6
  -2  -3  -6 2533.79 384.439   8
   2   3   6 2921.35 346.987   5
   2   3   6 2829.71 348.307   4
   2  -3   6 2384.44 238.204  63
  -2  -3  -6 3291.77 279.163  64
   2  -3   6 2066.36 384.990  62
  -2  -3  -6 2979.73 228.743  60
   2   3   6 2781.85 216.360  61
   2  -3   6 1920.28 365.709  31
   2  -3   6 2706.88 400.279  30
   2  -3   6 2212.60 393.028  29
   2  -3   6 2426.38 234.951  13
   2  -3   6 2405.52 241.857  12
  -2  -3  -6 3128.95 225.512  56
  -2  -3  -6 3183.53 229.995  55
  -2   3  -6 2491.02 215.176  55
   2   3   6 2934.30 222.242  52
   2  -3   6 3141.33 217.341  52
   2  -3   6 3252.92 222.600  22
   2  -3   6 2196.93 229.813  23
   2   3   6 2932.77 218.604  51
  -2  -3  -6 3057.19 226.924  44
  -2  -3  -6 2971.63 362.980  45
  -2  -3  -6 2998.15 228.617  46
  -2   3  -6 3190.70 444.566  45
  -2  -3  -6 3242.20 227.796  41
   2  -3   6 2930.04 211.715  39
   2   3   6 2574.66 216.113  39
  -2  -3  -6 2660.93 233.452  15
  -2  -3  -6 3097.40 426.391  17
  -2  -3  -6 2598.12 379.662  36
   2  -3   6 2335.72 229.335  32
  -2   3  -6 2352.29 335.502  36
   2  -3   6 2651.12 241.750  21
   2  -3   6 2670.49 201.082  20
  -2  -3  -7 2819.28 439.771   8
  -2   3  -7 2668.30 503.812   8
   2   3   7 2963.53 378.045   5
   2   3   7 3616.32 414.280   4
  -2  -3  -7 3556.38 329.831  64
   2   3   7 4222.52 333.629  63
   2  -3   7 4055.95 311.946  63
  -2  -3  -7 4176.93 293.612  60
   2  -3   7 3119.04 486.433  62
   2   3   7 3051.32 484.086  62
   2  -3   7 3544.67 467.738  30
   2  -3   7 3830.08 532.679  29
   2  -3   7 3655.65 492.725  31
  -2  -3  -7 3792.15 281.344  56
  -2  -3  -7 4118.07 290.844  55
  -2   3  -7 4381.21 290.936  55
   2  -3   7 3995.50 312.256  13
   2  -3   7 3834.45 308.335  12
   2   3   7 3380.36 273.686  52
   2  -3   7 3859.23 274.370  52
   2  -3   7 3314.62 285.003  23
   2   3   7 3852.84 276.961  50
   2   3   7 3297.68 263.275  49
   2   3   7 3789.18 277.668  51
  -2  -3  -7 3324.27 417.890  45
  -2   3  -7 3577.99 510.370  45
  -2  -3  -7 4629.80 300.737  46
  -2  -3  -7 3936.97 286.684  44
  -2  -3  -7 4209.37 285.090  41
   2  -3   7 4175.39 275.006  39
   2   3   7 3871.79 284.174  39
  -2  -3  -7 3323.75 281.981  15
  -2  -3  -7 2718.38 444.085  17
   2  -3   7 3899.02 306.656  32
  -2  -3  -7 3429.27 465.645  36
   2  -3   7 3940.74 317.847  21
  -2  -3  -8 1113.85 199.856  64
   2  -3   8 824.506 160.174  63
   2   3   8 982.401 179.578  63
   2   3   8 870.353 134.790  52
  -2   3  -8 1039.71 132.846  55
  -2  -3  -8 954.747 148.023  55
   2  -3   8 930.832 153.203  12
   2  -3   8 763.324 165.024  13
  -2  -3  -8 1037.28 143.873  56
  -2  -3  -8 1011.86 144.649  59
  -2  -3  -8 767.515 137.892  60
   2   3   8 892.030 119.467  49
   2   3   8 1008.51 128.125  50
  -2   3  -8 1292.98 153.868  44
  -2  -3  -8 1083.19 141.490  46
  -2  -3  -8 1055.23 125.827  41
  -2  -3  -8 1068.59 152.067  42
  -2  -3  -8 882.130 129.496  43
  -2  -3  -8 925.141 143.123  44
   2  -3   8 1114.07 128.107  39
   2   3   8 860.085 127.571  39
  -2  -3  -8 905.169 139.446  15
   2  -3   8 840.090 164.820  21
   2  -3   8 1199.02 173.053  32
  -2  -3  -9 693.641 117.618  56
  -2   3  -9 977.089 140.001  56
  -2   3  -9 956.241 112.706  55
  -2  -3  -9 724.712 123.251  59
  -2  -3  -9 976.468 130.648  60
   2   3   9 1072.38 125.420  52
  -2  -3  -9 962.240 136.581  55
   2  -3   9 586.234 112.896  12
   2  -3   9 722.048 139.331  13
   2   3   9 851.675 101.037  49
   2   3   9 879.371 113.034  50
   2  -3   9 978.961 153.601  21
  -2   3  -9 931.627 124.765  44
  -2  -3  -9 633.893 127.482  42
  -2  -3  -9 814.365 126.338  44
   2   3   9 706.296 107.529  39
   2  -3   9 626.242 126.653  32
   2   3   9 742.931 138.311  32
  -2  -3  -9 992.099 119.996  15
   2   3   9 604.633 138.246  63
  -2  -3  -9 564.094 151.086  64
   2  -3   9 1037.70 147.275  63
  -2  -3 -10 422.722 94.0653  55
   2   3  10 115.395 59.1999  50
   2   3  10 351.327 70.6496  52
   2  -3  10 259.237 90.6679  21
  -2  -3 -10 328.716 89.4266  44
  -2   3 -10 198.180 69.7246  44
   2   3  10 170.305 68.1665  39
  -2  -3 -10 290.159 101.779  34
   2   3  10 94.6421 75.4322  32
   2  -3  10 217.170 77.4666  32
   2   3  10 313.015 87.0787  63
  -2  -3 -10 273.766 108.155  64
   2  -3  10 98.7721 75.6054  63
  -2   3 -10 147.825 78.6878  56
  -2  -3 -10 294.969 75.0029  60
  -2  -3 -10 190.162 80.2293  59
   2   3  10 169.070 81.7318  13
  -2  -3 -10 317.743 105.337  11
   2  -3  10 212.782 84.5546  13
  -2  -4  10 412.085 80.9743  13
  -2   4  10 558.227 84.7093  13
  -2   4  10 2.73430 12.5728  14
  -2  -4  10 302.278 70.7597  32
   2  -4 -10 250.389 99.2747  64
  -2  -4  10 376.688 76.1040  63
  -2   4  10 345.692 63.4733  39
   2  -4 -10 326.861 61.0055  15
  -2   4  10 302.123 76.4443  32
   2  -4 -10 313.812 96.3019  34
   2  -4 -10 267.468 73.4663  59
   2  -4 -10 443.772 75.9446  60
   2  -4  -9 3177.34 232.452  64
   2  -4  -9 2889.14 173.433  55
   2  -4  -9 3203.14 216.417  11
  -2  -4   9 3486.78 199.581  13
  -2   4   9 3250.42 170.736  52
   2  -4  -9 3092.94 181.121  59
   2  -4  -9 3199.33 178.551  60
  -2   4   9 3261.71 165.758  50
  -2   4   9 3303.31 151.325  49
   2   4  -9 3403.26 180.014  44
   2  -4  -9 1738.94 127.989  44
  -2   4   9 3275.91 169.051  39
   2  -4  -9 3362.22 185.127  15
   2  -4  -9 2881.89 225.460  34
  -2   4   9 2995.24 188.015  32
  -2  -4   9 3460.32 195.046  32
   2  -4  -8 1666.82 238.626  64
   2  -4  -8 1162.94 171.771  59
  -2  -4   8 2515.75 223.996  13
   2  -4  -8 2428.61 242.851  11
   2   4  -8 1357.72 157.956  55
   2  -4  -8 1269.28 176.435  55
  -2   4   8 3275.26 210.981  52
  -2  -4   8 1326.74 145.670  24
  -2   4   8 2369.54 187.172  49
  -2   4   8 2703.08 201.117  50
  -2   4   8 2011.08 168.108  51
   2  -4  -8 1127.63 163.650  46
   2  -4  -8 1330.76 172.836  44
   2  -4  -8 1003.20 154.776  41
  -2   4   8 2519.14 201.096  39
   2  -4  -8 1643.75 181.421  15
  -2  -4   8 2803.23 228.387  32
  -2  -4   8 2706.14 236.578  21
  -2  -4   8 577.119 124.024  20
   2   4  -7 3092.16 571.448   8
  -2   4   7 2132.98 352.107   4
  -2   4   7 2637.21 378.040   5
   2  -4  -7 4308.07 350.964  64
   2  -4  -7 2255.27 226.814  59
  -2   4   7 2840.74 219.320  61
  -2  -4   7 2128.16 437.312  29
  -2  -4   7 3098.89 458.550  30
  -2  -4   7 3876.30 276.754  12
  -2  -4   7 3083.35 271.760  13
   2  -4  -7 2527.05 226.568  55
   2   4  -7 1821.99 203.542  55
  -2   4   7 3146.84 240.092  52
  -2  -4   7 1864.94 200.633  24
  -2   4   7 2905.43 222.356  51
  -2   4   7 3316.29 246.414  50
   2   4  -7 2336.79 439.199  45
   2  -4  -7 2363.54 229.548  46
   2  -4  -7 1786.77 209.982  41
   2  -4  -7 2273.52 217.099  44
  -2   4   7 3133.21 241.943  39
   2  -4  -7 4392.57 284.437  15
   2  -4  -7 3622.70 501.568  17
   2  -4  -7 2499.63 413.643  36
  -2  -4   7 3212.87 267.619  32
  -2  -4   7 1472.85 187.898  20
  -2  -4   7 2614.87 263.390  21
  -2   4   6 3427.21 416.063   5
   2  -4  -6 3322.40 440.155  36
  -2   4   6 3330.26 261.852  61
   2  -4  -6 3694.10 276.880  60
   2  -4  -6 4039.79 281.941  59
  -2  -4   6 3685.74 517.684  29
  -2  -4   6 5173.07 549.431  30
  -2  -4   6 3916.32 308.130  13
  -2  -4   6 4475.91 310.541  12
   2  -4  -6 4101.26 279.417  55
  -2   4   6 3632.65 277.214  52
  -2  -4   6 4102.51 297.975  23
  -2  -4   6 4292.99 282.237  22
  -2   4   6 3306.33 263.632  51
   2  -4  -6 3974.82 286.990  47
   2   4  -6 4078.86 512.575  45
   2  -4  -6 4030.86 287.117  46
   2  -4  -6 3969.53 272.715  44
   2  -4  -6 3545.97 276.705  41
   2   4  -6 3191.23 414.459  36
   2  -4  -6 4229.02 278.066  40
  -2   4   6 3715.50 278.841  39
   2   4  -6 3019.92 496.986   8
   2  -4  -6 4104.83 512.159  17
   2  -4  -6 3308.33 284.175  15
  -2  -4   6 4332.41 323.501  21
  -2  -4   6 3397.11 267.741  20
  -2   4   5 60425.8 3275.78   4
   2  -4  -5 59113.0 3277.03  36
   2  -4  -5 58188.5 3058.50  59
   2  -4  -5 60014.3 3063.68  60
  -2  -4   5 58875.0 3349.23  30
  -2  -4   5 57591.8 3368.53  29
  -2  -4   5 56759.8 3083.07  13
  -2  -4   5 55980.2 3078.55  12
   2  -4  -5 57109.3 3053.02  55
  -2   4   5 56789.2 3061.90  52
  -2  -4   5 57429.7 3076.51  23
  -2  -4   5 58718.3 3061.33  22
  -2   4   5 52773.1 3048.18  51
   2  -4  -5 60549.8 3068.30  47
   2  -4  -5 57858.6 3064.00  41
   2  -4  -5 56996.5 3048.55  44
  -2   4   5 56001.0 3060.29  39
   2   4  -5 58091.7 3255.71  36
   2  -4  -5 61909.9 3066.05  40
  -2   4   5 59733.8 3272.98   6
   2   4  -5 54079.5 3318.66   8
   2  -4  -5 62738.9 3363.35  17
   2  -4  -5 57034.6 3068.99  15
  -2  -4   5 57784.5 3090.92  21
  -2  -4   5 60453.3 3064.15  20
   2  -4  -4 2841.77 321.418  36
   2  -4  -4 2433.49 189.093  46
   2  -4  -4 2456.20 190.104  41
   2   4  -4 2370.53 292.911  36
  -2   4   4 2356.72 189.462  39
   2  -4  -4 2435.97 190.994  40
  -2   4   4 2436.66 190.121  52
   2  -4  -4 2887.47 193.649  60
   2  -4  -4 2592.15 187.794  59
  -2  -4   4 2837.90 373.009  29
  -2  -4   4 2676.76 386.589  30
   2  -4  -4 2615.52 183.210  55
  -2   4   4 2116.11 290.615   5
  -2   4   4 2867.22 315.659   4
  -2   4   4 2147.62 278.570   6
   2   4  -4 2071.16 331.285   8
   2  -4  -4 3252.55 338.230   8
   2   4  -3 11339.3 845.551   8
   2  -4  -3 12523.3 806.108   8
  -2   4   3 13080.5 830.400   6
   2  -4  -3 13496.3 731.876  40
   2   4  -3 13531.0 850.433  36
  -2   4   3 14300.2 876.230   4
  -2  -4   3 14591.8 954.902  30
  -2  -4   3 14518.8 944.654  29
  -2   4   3 12234.9 720.519  52
   2  -4  -3 13468.8 843.501  36
   2  -4  -3 12885.5 716.026  59
   2  -4  -3 12947.5 718.383  60
   2  -4  -3 13548.1 725.627  47
   2  -4  -3 12772.5 721.030  46
  -2   4   2 5862.51 430.562   4
   2  -4  -2 5618.06 326.147  41
   2  -4  -2 5326.13 328.561  40
  -2  -4   2 5957.96 349.623  34
  -2  -4   2 6152.69 506.435  33
  -2  -4   2 4237.42 451.319  29
   2   4  -2 4219.88 383.149   8
  -2   4   2 5661.43 393.076   6
   2   4  -2 4422.23 408.750   7
   2  -4  -2 5379.27 323.058  47
   2  -4  -2 6273.17 485.812  17
  -2  -4   2 5422.55 348.259  66
  -2  -4   2 6101.91 355.241  64
   2  -4  -1 48.5074 133.387  30
  -2  -4   1 39.4666 140.091  29
   2  -4  -1 419.156 191.189  28
  -2  -4   1 133.114 150.578  30
  -2  -4   1 221.597 158.073  33
  -2   4   1 82.1570 85.3095   4
   2   4  -1 228.739 89.4123   7
  -2   4   1 105.867 54.1945   6
  -2  -4   1 56.3234 80.2713  17
   2  -4  -1 366.889 150.026  17
   2  -4   0 2635.84 293.814  28
   2  -4   0 2509.31 269.094  30
  -2  -4   0 2737.53 326.458  29
  -2  -4   0 2428.27 310.782  33
  -2   4   0 2032.22 195.455   4
   2   4   0 2145.19 211.025   3
   2   4   0 2271.21 214.469   6
  -2   4   0 1930.20 159.081   6
  -2  -4   0 2399.21 244.743  17
   2  -4   0 2313.68 267.553  17
  -2   4  -1 63234.7 3570.44   6
  -2   4  -1 70240.6 3609.83   9
   2   4   1 74761.4 3669.39   6
  -2   4  -1 67951.1 3577.98  36
  -2   4  -1 65724.2 3596.99   4
   2   4   1 71012.9 3634.56   3
  -2   4  -1 64501.9 3589.73   5
   2  -4   1 74094.4 3728.90  28
   2  -4   1 69228.3 3714.10  31
   2  -4   1 76010.8 3749.89  30
  -2  -4  -1 81643.9 3821.37  33
  -2   4  -1 64347.6 3589.61  45
  -2  -4  -1 78587.0 3703.04  17
   2  -4   1 70265.3 3694.58  17
  -2  -4  -2 567.414 69.9126  46
  -2   4  -2 297.371 98.1317  45
   2   4   2 539.256 123.259   6
  -2  -4  -2 801.443 167.357  17
   2  -4   2 471.166 77.0364  35
  -2  -4  -2 759.527 107.831  34
   2  -4   2 456.786 96.6592  34
   2  -4   2 533.603 208.376  33
  -2  -4  -2 575.352 194.363  33
  -2   4  -2 479.899 80.1974  36
  -2  -4  -2 487.307 70.9768  60
   2  -4   2 612.504 170.645  28
   2  -4   2 585.375 82.3855  32
   2  -4   2 364.289 152.617  30
   2  -4   2 512.794 167.557  31
   2  -4   2 466.852 168.341  29
   2   4   2 574.244 138.572   4
   2   4   2 553.210 112.196   3
  -2   4  -2 390.797 120.686   1
  -2   4  -2 463.377 97.5567   2
   2  -4   2 523.789 101.921  64
  -2  -4  -2 580.403 98.1595  64
   2  -4   2 508.077 80.8060  63
   2   4   3 29061.9 1718.50   3
  -2   4  -3 29972.7 1720.11   1
   2   4   3 32879.4 1788.60   4
  -2  -4  -3 30351.9 1610.88  60
  -2  -4  -3 30542.4 1611.05  59
   2  -4   3 29125.4 1784.01  31
   2  -4   3 30022.2 1822.11  29
  -2  -4  -3 30788.8 1611.08  55
   2  -4   3 30198.3 1622.45  63
  -2  -4  -3 29869.6 1642.22  64
  -2  -4  -3 27786.8 1699.64  45
  -2   4  -3 30750.4 1750.40  45
  -2  -4  -3 30911.1 1616.13  41
   2   4   3 27778.4 1600.93  39
  -2  -4  -3 29390.0 1788.46  17
   2  -4   3 32190.6 1626.50  35
  -2  -4  -3 30402.8 1643.52  34
   2  -4   3 30867.5 1621.79  32
  -2  -4  -3 29038.4 1860.14  33
   2   4   3 31575.3 1764.74   6
   2   4   4 1837.75 265.472   4
  -2   4  -4 1641.74 236.391   1
  -2  -4  -4 2281.67 213.087  64
   2  -4   4 1683.86 168.068  63
  -2  -4  -4 1892.08 157.369  60
  -2  -4  -4 1862.94 157.809  59
   2  -4   4 1534.80 299.801  29
   2  -4   4 1919.09 340.874  30
   2  -4   4 1691.24 297.874  31
  -2  -4  -4 2030.97 159.367  55
   2   4   4 1457.58 141.084  52
  -2  -4  -4 1681.82 234.123  45
  -2   4  -4 2101.31 306.096  45
  -2  -4  -4 1840.42 155.750  46
  -2  -4  -4 1809.95 163.727  42
  -2  -4  -4 1657.86 149.402  41
  -2  -4  -4 2023.82 160.431  44
   2   4   4 1337.72 140.369  39
  -2  -4  -4 2184.35 338.545  17
   2   4   4 1685.31 253.401   6
   2  -4   4 1951.89 157.579  35
   2  -4   4 1725.41 166.631  32
  -2  -4  -4 2083.49 386.876  33
   2   4   5 2950.39 366.835   6
  -2  -4  -5 2663.62 262.856  64
   2  -4   5 2985.51 243.438  63
  -2  -4  -5 3211.33 226.777  59
   2  -4   5 3508.52 442.431  29
   2  -4   5 2564.22 401.648  30
   2  -4   5 2865.12 403.173  31
   2  -4   5 2927.76 246.929  13
   2  -4   5 2893.93 247.056  12
  -2  -4  -5 2630.75 211.510  56
  -2  -4  -5 3406.09 227.635  55
   2   4   5 2729.70 212.208  52
   2  -4   5 2856.80 214.140  22
   2  -4   5 2567.76 240.065  23
   2   4   5 2711.95 219.565  50
  -2  -4  -5 3036.70 225.271  46
  -2   4  -5 2740.31 382.580  45
  -2  -4  -5 3005.06 220.007  44
  -2  -4  -5 2726.02 225.027  42
  -2  -4  -5 3041.57 223.214  41
   2   4   5 2843.42 215.829  39
  -2  -4  -5 2903.41 234.454  15
   2  -4   5 3055.11 242.598  32
  -2  -4  -5 1913.55 415.310  33
   2  -4   5 3153.20 252.454  21
   2  -4   5 2888.57 210.335  20
   2   4   6 5159.09 561.228   6
  -2   4  -6 4489.19 602.374   8
   2   4   6 5543.65 542.558   5
   2   4   6 6165.17 563.228   4
  -2  -4  -6 5500.07 433.835  64
   2  -4   6 5677.68 403.449  63
  -2  -4  -6 6408.59 391.964  59
   2  -4   6 5038.52 605.345  30
   2  -4   6 6442.33 662.987  29
   2  -4   6 5577.62 613.865  31
   2  -4   6 5321.54 406.546  12
   2  -4   6 5673.99 408.012  13
  -2  -4  -6 5762.88 380.460  56
  -2  -4  -6 6159.81 388.421  55
   2   4   6 5437.17 373.343  52
   2  -4   6 5260.33 401.852  23
   2  -4   6 6104.80 379.764  22
   2   4   6 5946.94 384.289  50
  -2  -4  -6 6690.05 397.818  46
  -2   4  -6 4971.57 588.509  45
  -2  -4  -6 6236.87 387.629  41
  -2  -4  -6 5415.33 388.027  42
  -2  -4  -6 6399.74 389.939  44
   2   4   6 5866.66 379.325  39
  -2  -4  -6 6033.93 399.089  15
  -2  -4  -6 4093.92 631.324  33
   2  -4   6 5594.56 402.623  32
   2  -4   6 5791.99 413.914  21
   2  -4   6 5826.76 367.508  20
  -2   4  -7 18124.1 1581.59   8
   2   4   7 18383.4 1420.53   5
   2   4   7 21261.4 1456.95   4
   2  -4   7 21615.3 1272.15  63
  -2  -4  -7 23249.7 1317.35  64
  -2  -4  -7 24760.6 1269.40  60
  -2  -4  -7 23604.7 1265.28  59
   2  -4   7 19958.7 1564.28  29
   2  -4   7 20114.5 1538.91  31
   2  -4   7 21676.6 1554.32  30
  -2  -4  -7 20764.5 1246.61  56
  -2  -4  -7 24580.2 1268.79  55
   2  -4   7 21390.5 1272.76  12
   2  -4   7 22729.7 1281.37  13
  -2  -4  -7 21877.6 1285.43  11
   2   4   7 22263.8 1247.56  52
   2  -4   7 24890.2 1251.60  22
   2  -4   7 20045.6 1257.21  23
   2   4   7 20952.3 1241.09  49
  -2   4  -7 22260.9 1586.26  45
  -2  -4  -7 26623.6 1277.67  46
  -2   4  -7 23996.5 1257.06  44
  -2  -4  -7 23185.5 1261.25  44
  -2  -4  -7 21596.9 1261.30  42
  -2  -4  -7 24369.5 1263.49  41
   2   4   7 21693.0 1246.33  39
  -2  -4  -7 24138.9 1270.70  15
  -2  -4  -7 21047.0 1563.56  17
   2  -4   7 22234.3 1273.11  32
  -2  -4  -7 16916.7 1588.28  33
   2  -4   7 23841.7 1291.94  21
   2  -4   7 21992.3 1226.28  20
  -2  -4  -8 2241.97 258.601  64
   2  -4   8 2890.42 246.651  63
   2   4   8 2162.52 248.268  63
  -2  -4  -8 2334.07 213.427  56
  -2  -4  -8 2549.58 228.224  55
  -2  -4  -8 2691.03 227.705  60
   2   4   8 2479.15 211.329  52
  -2  -4  -8 2202.64 246.933  11
   2  -4   8 2518.93 233.319  12
   2  -4   8 2661.62 249.290  13
   2   4   8 3140.93 222.772  50
   2   4   8 2704.71 210.944  49
  -2   4  -8 2607.30 217.111  44
  -2  -4  -8 2104.36 216.926  42
  -2  -4  -8 2768.09 232.086  44
   2   4   8 2942.65 216.582  39
  -2  -4  -8 3111.83 239.469  15
  -2  -4  -8 1925.78 247.845  34
   2  -4   8 2665.68 241.186  32
   2  -4   8 2996.14 256.899  21
   2   4   9 871.203 143.414  63
  -2  -4  -9 1023.07 164.473  64
   2  -4   9 1121.84 145.698  63
  -2  -4  -9 1396.33 152.125  55
  -2   4  -9 1271.32 143.334  56
   2   4   9 1293.42 128.464  52
  -2  -4  -9 1110.39 168.287  34
   2   4   9 996.317 144.921  32
   2   4   9 1573.07 131.674  49
   2   4   9 1450.72 135.923  50
  -2  -4  -9 1391.38 146.165  15
  -2   4  -9 1127.96 126.151  44
  -2  -4  -9 1161.62 143.524  44
   2   4   9 1161.49 127.062  39
   2   4   9 1455.70 121.570  38
   2  -4   9 1230.87 157.460  21
   2  -4   9 1012.26 140.646  32
   2  -4   9 1316.31 156.274  13
  -2  -4  -9 1170.48 164.139  11
   2  -4   9 1189.73 135.755  12
  -2  -4  -9 1622.40 152.028  60
   2  -4  10 2626.94 187.910  21
  -2  -4 -10 2265.60 191.393  27
  -2  -4 -10 2170.03 191.790  11
   2   4  10 2781.56 188.226  13
   2  -4  10 3002.76 189.340  13
  -2   5  10 632.586 74.3704  13
  -2  -5  10 720.318 74.9788  13
   2  -5  -9 26.5491 23.8181  55
  -2   5   9 1118.63 97.0996  52
   2  -5  -9 1107.10 154.226  64
  -2   5   9 1177.02 107.344  50
  -2   5   9 1245.81 106.193  49
   2  -5  -9 739.768 108.275  59
  -2  -5   9 770.618 114.144  13
   2  -5  -9 1434.05 154.114  11
  -2   5   9 1179.27 102.403  39
  -2   5   9 557.087 72.2359  38
   2  -5  -9 1886.85 144.138  15
  -2  -5   9 873.314 109.709  32
   2  -5  -9 1240.79 143.126  27
   2  -5  -9 902.773 148.541  34
  -2   5   9 999.284 123.057  32
   2  -5  -8 444.498 105.124  55
  -2   5   8 456.654 98.2605  52
  -2  -5   8 354.684 73.3099  24
   2  -5  -8 341.792 101.722  60
   2  -5  -8 587.434 108.928  59
   2  -5  -8 567.470 154.414  11
  -2  -5   8 530.007 135.415  13
  -2  -5   8 756.903 120.376  12
  -2   5   8 447.841 96.7029  49
  -2  -5   8 526.842 138.360  21
  -2  -5   8 264.984 78.5325  20
   2  -5  -8 499.081 95.7451  41
   2   5  -8 370.684 89.6639  44
  -2   5   8 442.001 98.5904  39
   2  -5  -8 668.226 134.751  15
   2  -5  -8 685.170 169.768  64
  -2  -5   8 544.984 129.654  32
   2  -5  -7 254.620 169.218  64
   2  -5  -7 444.401 111.108  59
   2  -5  -7 189.338 98.8801  60
  -2  -5   7 90.2203 234.126  29
   2  -5  -7 191.221 92.7698  55
  -2   5   7 395.867 95.0039  52
  -2  -5   7 410.318 142.632  13
   2  -5  -7 306.364 156.336  11
  -2  -5   7 685.737 144.794  12
  -2  -5   7 604.287 127.752  23
  -2  -5   7 375.657 89.5379  24
   2  -5  -7 202.805 100.648  46
   2  -5  -7 185.718 87.8692  41
  -2   5   7 315.005 98.3278  39
  -2   5   7 324.086 153.352   5
   2  -5  -7 17.9117 106.955  15
   2  -5  -7 338.460 215.042  17
  -2  -5   7 203.713 86.3646  20
  -2  -5   7 491.821 145.579  21
  -2   5   6 27782.8 1845.64   5
  -2   5   6 28936.0 1845.50   4
   2  -5  -6 26461.9 1673.18  64
   2  -5  -6 29188.4 1616.70  60
   2  -5  -6 27877.8 1610.82  59
  -2  -5   6 31846.0 1977.37  30
  -2  -5   6 26639.6 1953.18  29
  -2  -5   6 32002.4 1645.00  12
   2  -5  -6 25608.0 1646.92  11
  -2  -5   6 29771.8 1644.93  13
   2  -5  -6 26629.3 1605.03  55
  -2   5   6 29166.8 1611.17  52
  -2  -5   6 35319.2 1628.15  22
  -2  -5   6 31035.4 1611.63  24
  -2  -5   6 31290.4 1634.12  23
  -2   5   6 29716.9 1619.89  50
   2   5  -6 29086.1 1917.69  45
   2  -5  -6 29730.6 1621.64  41
  -2   5   6 29113.5 1613.76  39
   2   5  -6 28713.4 1965.73   7
   2  -5  -6 31004.8 1634.06  15
   2  -5  -6 30551.7 1965.48  17
  -2  -5   6 30230.9 1615.45  20
  -2  -5   6 29277.7 1653.04  21
  -2   5   5 20121.2 1063.08  52
   2  -5  -5 23985.5 1134.84  11
  -2  -5   5 22308.5 1101.45  12
  -2  -5   5 21247.3 1100.40  13
  -2   5   5 18438.3 1271.83   4
  -2   5   5 17773.7 1281.00   5
  -2  -5   5 18378.0 1053.90  25
  -2  -5   5 18320.4 1056.94  24
  -2  -5   5 23363.4 1104.53  23
   2  -5  -5 18495.2 1064.22  46
   2   5  -5 18025.3 1303.10  45
   2  -5  -5 16595.6 1057.07  41
  -2   5   5 19244.5 1063.02  39
   2  -5  -5 18210.6 1064.33  40
   2  -5  -5 18104.6 1056.81  55
  -2  -5   5 18657.0 1377.98  29
  -2  -5   5 20922.0 1421.45  30
   2  -5  -5 17429.0 1056.23  60
   2  -5  -5 18325.7 1058.97  59
  -2  -5   5 20732.7 1109.80  21
  -2  -5   5 16376.9 1052.65  20
   2  -5  -4 13427.6 801.802  55
  -2   5   4 13164.4 804.049  52
  -2  -5   4 14530.0 839.156  12
   2  -5  -4 15369.1 859.574  11
  -2  -5   4 15045.1 839.711  13
  -2  -5   4 15735.4 848.540  23
  -2  -5   4 14341.4 813.842  22
  -2  -5   4 14274.4 813.106  24
  -2  -5   4 15371.6 808.223  26
  -2  -5   4 14995.5 813.239  25
   2  -5  -4 14173.9 811.667  46
   2  -5  -4 14761.4 818.058  47
  -2  -5   4 13446.8 812.555  20
  -2  -5   4 15465.0 847.271  21
  -2   5   4 13811.7 808.419  39
   2  -5  -4 14490.9 819.290  40
   2  -5  -4 15438.2 1075.99  17
   2  -5  -4 14576.6 823.990  15
  -2  -5   4 15089.9 1095.74  29
  -2  -5   4 14744.8 1086.11  30
   2  -5  -4 14071.2 806.238  59
   2  -5  -4 14384.7 809.114  60
  -2   5   4 15561.0 1017.73   4
  -2   5   4 13477.5 987.502   5
  -2   5   4 13283.7 952.126   6
   2   5  -4 12259.6 1001.36   7
   2  -5  -3 25694.6 1364.35  46
   2  -5  -3 26376.3 1368.01  47
   2  -5  -3 25088.7 1368.21  41
   2  -5  -3 25369.7 1372.29  40
   2   5  -3 23598.9 1475.56  36
   2  -5  -3 28818.2 1626.93  17
  -2  -5   3 28455.6 1651.54  29
  -2   5   3 22997.7 1354.32  52
   2  -5  -3 25929.4 1359.06  59
   2  -5  -3 24902.4 1358.04  60
  -2   5   3 24703.9 1534.35   5
  -2   5   3 26560.7 1544.81   4
  -2   5   3 25091.8 1481.52   6
  -2  -5   2 2923.74 229.943  64
   2  -5  -2 2776.63 192.470  46
   2  -5  -2 2665.42 196.705  41
   2  -5  -2 2452.70 195.841  40
  -2  -5   2 2707.77 366.225  30
  -2  -5   2 2563.42 361.498  29
  -2   5   2 2361.29 242.622   6
  -2   5   2 2642.01 293.827   4
  -2   5   2 2894.47 304.993   5
   2  -5  -2 2872.97 192.529  60
   2  -5  -2 2557.77 196.201  35
  -2  -5   2 2700.23 220.080  34
  -2  -5   2 2379.81 351.383  33
   2   5  -1 7691.59 574.631   6
   2  -5  -1 9601.76 522.654  40
  -2  -5   1 9098.56 528.513  35
  -2  -5   1 8929.91 715.954  33
   2  -5  -1 9490.10 524.689  35
  -2  -5   1 8467.01 531.936  34
   2  -5  -1 10451.8 761.148  28
  -2  -5   1 9347.17 706.611  30
  -2  -5   1 9127.13 714.049  29
  -2  -5   1 7299.17 572.848  17
   2  -5  -1 11406.5 738.865  17
  -2  -5   1 8378.35 535.466  65
  -2  -5   1 8793.85 538.459  64
  -2   5   1 9353.46 617.672   4
   2   5  -1 7419.80 586.578   3
  -2   5   1 9170.83 619.681   5
   2  -5  -1 9329.95 510.775  41
  -2  -5   0 18363.0 1177.40  17
   2  -5   0 19927.3 1225.48  17
  -2   5   0 16210.3 1105.85   4
  -2   5   0 17016.1 1110.81   5
   2   5   0 16198.6 1090.51   3
  -2  -5   0 18957.5 1271.80  33
   2  -5   0 19735.5 1077.56  34
  -2  -5   0 19428.7 1069.27  34
  -2  -5   0 19418.1 1059.72  35
   2  -5   0 17822.2 1052.79  35
  -2  -5   0 24820.5 1077.57  65
   2  -5   0 20179.6 1083.87  64
  -2  -5   0 19855.1 1074.26  64
   2  -5   0 20944.1 1258.19  28
   2  -5   0 21887.3 1226.14  30
   2   5   0 17191.7 1116.85   6
  -2  -5  -1 6943.05 535.539  17
   2  -5   1 6068.02 507.657  17
  -2  -5  -1 7282.05 425.011  34
  -2  -5  -1 7040.64 615.310  33
   2  -5   1 6088.31 395.459  35
   2  -5   1 6093.26 410.351  34
  -2  -5  -1 7680.45 410.156  35
   2  -5   1 5757.05 390.603  32
   2   5   1 6947.13 522.854   4
  -2  -5  -1 7366.15 426.616  64
   2  -5   1 5994.69 393.496  63
   2  -5   1 6492.86 421.661  64
  -2   5  -1 6125.30 430.272   9
   2   5   1 6441.04 478.200   6
   2  -5   1 6246.41 537.040  28
   2  -5   1 7036.72 558.834  30
   2  -5   1 6271.09 542.808  31
  -2  -5  -2 24728.7 1399.45  60
  -2  -5  -2 25739.0 1405.82  59
  -2  -5  -2 27892.0 1446.86  64
   2  -5   2 24564.8 1412.31  63
   2  -5   2 25696.8 1438.17  64
  -2  -5  -2 27277.7 1592.79  17
   2   5   2 26131.0 1533.21   6
   2   5   2 28763.3 1593.20   4
  -2   5  -2 25005.7 1494.88   1
  -2  -5  -2 26248.8 1411.94  55
   2  -5   2 25102.7 1411.17  32
  -2  -5  -2 29284.8 1451.18  34
   2  -5   2 25618.5 1654.70  33
   2  -5   2 26663.4 1435.61  34
   2  -5   2 27076.7 1424.24  35
  -2  -5  -2 28338.1 1713.42  33
   2  -5   2 24528.6 1579.81  31
   2  -5   2 27834.6 1600.05  28
   2  -5   2 27317.8 1639.18  30
   2  -5   2 24809.6 1611.84  29
   2  -5   3 1750.49 165.071  63
  -2  -5  -3 2739.27 230.220  64
   2   5   3 238.565 141.010   4
  -2   5  -3 812.267 282.965  45
  -2  -5  -3 735.712 112.788  46
  -2  -5  -3 1129.41 128.039  55
   2  -5   3 1555.74 453.319  30
   2  -5   3 586.470 273.464  29
   2  -5   3 1531.17 310.122  31
   2   5   3 227.173 134.028   6
  -2  -5  -3 1084.48 300.472  17
  -2  -5  -3 832.951 116.977  60
  -2  -5  -3 1186.85 129.763  59
  -2  -5  -3 1566.01 395.634  33
   2  -5   3 2301.28 175.300  32
   2  -5   3 670.063 142.555  35
  -2  -5  -3 1771.58 201.405  34
   2   5   4 12828.2 930.324   6
  -2   5  -4 10343.6 908.193   8
   2   5   4 14449.0 972.222   4
   2  -5   4 13011.8 775.184  63
  -2  -5  -4 13080.4 806.714  64
  -2  -5  -4 13487.8 762.903  59
  -2  -5  -4 13549.7 761.887  60
   2  -5   4 12132.7 972.318  31
   2  -5   4 14919.6 779.011  27
   2  -5   4 14246.3 1037.44  29
   2  -5   4 11956.2 998.615  30
  -2  -5  -4 13171.9 762.682  55
   2  -5   4 12855.3 793.792  12
  -2  -5  -4 11959.7 784.272  11
   2  -5   4 12961.9 780.202  13
   2  -5   4 14843.5 769.215  25
   2  -5   4 12623.8 788.017  23
   2  -5   4 15470.6 775.453  26
  -2   5  -4 13547.1 942.176  45
  -2  -5  -4 12369.3 761.206  44
  -2  -5  -4 13736.3 766.317  41
   2   5   4 12512.2 747.515  39
  -2  -5  -4 13548.2 776.972  15
  -2  -5  -4 14200.5 1014.00  17
   2  -5   4 13218.6 774.619  32
  -2  -5  -4 13235.7 809.026  34
  -2  -5  -4 11165.2 1047.30  33
   2  -5   4 14267.7 762.880  20
   2  -5   4 13943.0 792.566  21
  -2   5  -5 26482.8 2142.44   8
   2   5   5 35694.4 2172.79   6
   2   5   5 37708.9 2190.58   4
   2  -5   5 37002.7 1964.18  63
  -2  -5  -5 36213.8 1996.94  64
  -2  -5  -5 37423.5 1946.74  60
  -2  -5  -5 38038.9 1948.69  59
   2  -5   5 36803.7 2280.93  30
   2  -5   5 39690.7 2317.81  29
   2  -5   5 36095.3 2237.36  31
   2  -5   5 36665.9 1978.51  12
   2  -5   5 37649.8 1972.19  13
  -2  -5  -5 37121.2 1979.45  11
  -2  -5  -5 36621.3 1946.94  55
   2   5   5 34561.0 1924.81  52
   2  -5   5 33431.6 1964.19  23
   2  -5   5 35637.0 1940.79  22
   2  -5   5 34056.5 1918.40  24
   2   5   5 36282.4 1942.87  50
  -2   5  -5 34949.9 2182.76  45
  -2  -5  -5 35749.0 1947.21  44
  -2  -5  -5 38804.5 1952.78  41
   2   5   5 34176.1 1928.69  39
  -2  -5  -5 37065.5 2257.84  17
   2  -5   5 36947.4 1960.98  32
  -2  -5  -5 32116.1 2317.17  33
  -2  -5  -5 34827.2 1993.00  34
   2  -5   5 36461.1 1935.23  20
   2  -5   5 38068.4 1978.84  21
   2   5   6 196.241 171.332   6
   2   5   6 123.088 174.050   5
   2  -5   6 154.941 135.164  63
  -2  -5  -6 2073.19 241.951  64
  -2  -5  -6 981.840 150.302  60
  -2  -5  -6 1272.85 157.685  59
   2  -5   6 41.6902 230.452  30
   2  -5   6-43.2970 252.019  29
   2  -5   6 393.670 267.718  31
   2  -5   6 274.949 132.816  32
  -2  -5  -6 1343.42 166.157  55
  -2  -5  -6 2420.37 234.394  11
   2  -5   6 252.152 132.244  13
   2  -5   6 522.574 159.527  12
   2   5   6 308.212 93.7264  52
   2  -5   6 572.163 150.799  23
   2   5   6 214.205 114.981  50
  -2   5  -6 212.429 192.576  45
  -2  -5  -6 748.102 142.393  46
  -2  -5  -6 1268.13 174.043  44
  -2  -5  -6 438.788 113.661  41
   2   5   6 296.677 100.658  39
  -2  -5  -6 1377.94 173.677  15
  -2  -5  -6 1732.47 383.512  17
   2  -5   6 83.3218 75.8855  20
   2  -5   6 265.053 134.158  21
   2  -5   6 623.058 110.537  22
  -2  -5  -6 1871.50 234.143  34
  -2  -5  -6 1251.68 403.541  33
  -2  -5  -7 9819.87 577.481  59
   2  -5   7 9036.55 589.817  12
   2  -5   7 9447.73 592.804  13
  -2  -5  -7 8786.82 599.085  11
   2   5   7 8941.29 547.450  52
   2  -5   7 8314.63 569.812  23
   2  -5   7 10192.2 568.513  22
  -2  -5  -7 9444.86 575.237  55
   2   5   7 9689.77 565.126  50
   2   5   7 9622.23 563.569  49
   2  -5   7 10002.1 603.406  21
   2  -5   7 9253.34 541.235  20
  -2  -5  -7 8747.92 570.315  44
   2   5   7 9178.34 553.271  39
   2  -5   7 9474.61 586.383  32
  -2  -5  -7 8123.21 608.079  34
  -2  -5  -7 9954.66 586.086  15
  -2  -5  -7 8637.20 613.840  64
   2  -5   7 8700.68 583.992  63
  -2  -5  -8 2712.11 229.691  59
   2  -5   8 3030.20 246.538  13
   2  -5   8 2778.92 237.603  12
  -2  -5  -8 2838.70 254.288  11
  -2   5  -8 2608.52 217.086  56
  -2  -5  -8 2887.08 233.985  55
   2   5   8 2622.73 202.819  52
   2  -5   8 2411.06 209.375  23
   2   5   8 2973.07 218.972  49
   2  -5   8 3224.21 255.931  21
  -2  -5  -8 2857.07 231.485  44
   2   5   8 2831.77 208.781  39
  -2  -5  -8 2679.73 265.563  34
   2  -5   8 2743.80 234.875  32
  -2  -5  -8 2812.12 232.681  15
  -2  -5  -8 2838.79 270.695  64
   2   5   8 2735.67 256.979  63
   2  -5   8 2330.21 228.153  63
  -2  -5  -9 558.510 104.516  55
   2  -5   9 425.381 92.2165  32
  -2  -5  -9 562.638 115.477  27
   2  -5   9 493.504 86.2645  12
  -2  -5  -9 589.908 122.024  11
   2  -5   9 582.935 104.352  13
   2   5   9 315.495 102.109  63
   2  -5   9 564.690 101.135  63
  -2  -5  -9 317.656 109.879  64
   2   5   9 571.473 80.1227  39
   2   5   9 469.579 79.9655  38
   2  -5   9 453.364 106.697  21
  -2  -5  -9 468.376 119.956  34
   2   5   9 334.121 99.2015  32
   2   5   9 692.960 87.1408  49
   2   5   9 542.194 72.0354  52
  -2  -5  -9 483.556 100.873  59
  -2  -5  -9 693.665 99.5871  60
  -2  -5  -9 717.369 104.458  15
  -2  -5 -10 405.603 64.5269  27
   2  -5  10 534.183 61.3913  21
  -2  -5 -10 368.919 64.1915  11
   2   5  10 565.491 64.6994  13
   2  -5  10 618.035 62.0207  13
  -2  -6   9 3982.17 285.161  32
  -2   6   9 4149.91 293.657  32
   2  -6  -9 4752.12 304.156  27
  -2  -6   9 4512.60 292.776  13
   2  -6  -9 5305.15 311.339  11
   2  -6  -9 4193.23 313.305  64
  -2   6   8 4552.22 300.547  52
   2  -6  -8 4601.56 348.155  27
  -2  -6   8 5637.50 327.442  12
  -2  -6   8 4871.10 336.460  13
   2  -6  -8 5056.25 355.922  11
  -2   6   8 5492.48 327.993  50
  -2   6   8 5860.88 328.885  49
  -2  -6   8 4550.93 339.333  21
  -2  -6   8 4250.11 299.946  20
   2  -6  -8 4295.22 361.994  64
  -2   6   8 4981.26 310.497  39
   2  -6  -8 4441.97 323.643  59
   2  -6  -8 4439.33 321.639  60
  -2  -6   8 4460.73 326.457  32
   2  -6  -7 3937.64 320.364  27
  -2  -6   7 12540.9 408.517  12
  -2  -6   7 5872.31 332.625  13
   2  -6  -7 4532.34 332.029  11
  -2   6   7 3261.70 241.568  52
  -2  -6   7 10015.7 359.255  23
  -2  -6   7 2978.44 234.327  24
  -2   6   7 3908.47 276.907  50
  -2  -6   7 5064.35 327.906  21
  -2  -6   7 2421.15 239.279  20
   2  -6  -7 2129.33 244.422  41
  -2   6   7 3249.53 251.702  39
   2  -6  -7 2162.06 260.611  15
   2  -6  -7 4354.43 361.882  64
   2  -6  -7 2192.72 250.205  60
   2  -6  -7 2087.08 252.542  59
   2  -6  -6 811.768 138.829  60
   2  -6  -6 763.306 140.080  59
   2  -6  -6 1288.74 205.752  11
  -2  -6   6 1300.23 183.010  12
  -2  -6   6 1062.41 178.116  13
  -2   6   6 1220.46 252.469   4
  -2   6   6 1068.74 251.366   5
   2  -6  -6 1668.53 396.715  28
   2  -6  -6 1281.89 206.990  27
  -2  -6   6 990.074 312.275  29
  -2   6   6 1063.01 124.817  52
  -2  -6   6 852.144 120.779  24
  -2  -6   6 1456.65 183.931  23
  -2   6   6 1155.88 146.473  50
   2  -6  -6 888.529 141.159  46
   2  -6  -6 606.866 128.753  41
  -2   6   6 1013.80 131.576  39
   2  -6  -6 1532.40 371.649  17
   2  -6  -6 1838.73 258.745  64
  -2  -6   6 852.349 173.041  21
  -2  -6   6 544.687 116.264  20
  -2  -6   5 14923.3 866.997  24
  -2  -6   5 14918.9 869.216  25
  -2  -6   5 16649.1 910.745  23
  -2  -6   5 16703.2 878.130  22
  -2   6   5 14819.7 1100.31   5
  -2   6   5 15150.3 1101.05   4
   2  -6  -5 18512.1 908.162  15
   2  -6  -5 17094.6 1237.14  17
   2  -6  -5 15335.6 877.599  46
  -2  -6   5 15535.0 913.863  21
  -2  -6   5 14198.0 871.343  20
  -2   6   5 14049.2 860.917  39
   2  -6  -5 14216.0 870.277  59
   2  -6  -5 14875.9 873.321  60
  -2  -6   5 15940.4 910.062  12
  -2  -6   5 15609.6 903.835  13
   2  -6  -5 16658.6 936.398  11
  -2  -6   5 12996.7 1164.57  29
   2  -6  -5 12045.8 1176.45  28
   2  -6  -5 15176.5 924.134  27
  -2  -6   5 15570.5 1219.27  30
  -2   6   5 14524.9 856.774  52
  -2  -6   4 533.689 102.635  24
  -2  -6   4 1059.31 179.285  23
  -2  -6   4 263.664 93.5704  26
  -2  -6   4 241.185 88.9844  25
   2  -6  -4 195.006 107.257  15
   2  -6  -4 1230.21 323.339  17
   2  -6  -4 1646.47 204.264  27
   2  -6  -4 1378.10 353.341  28
  -2  -6   4 1526.02 337.689  29
  -2  -6   4 1529.94 189.350  12
  -2  -6   4 1350.71 171.949  13
   2  -6  -4 2037.37 214.427  11
   2  -6  -4 425.284 97.0363  46
   2  -6  -4 254.356 89.7640  41
  -2   6   4 524.027 95.3956  39
  -2   6   4 88.5447 151.262   5
  -2   6   4 403.315 162.660   4
   2  -6  -4 479.286 104.222  59
   2  -6  -4 365.048 97.0890  60
  -2  -6   4 232.134 92.2487  20
  -2  -6   4 1237.46 172.429  21
  -2  -6   4 275.821 95.6567  22
  -2  -6   4 155.079 65.6160  19
   2  -6  -3 941.645 111.506  46
   2  -6  -3 646.732 105.447  41
   2  -6  -3 1655.49 335.087  17
   2  -6  -3 494.246 104.613  15
   2  -6  -3 963.371 112.976  60
   2  -6  -3 3591.76 243.278  11
  -2  -6   3 1384.99 184.601  12
  -2  -6   3 1623.50 175.826  13
  -2  -6   3 1077.10 290.060  29
   2  -6  -3 2968.28 227.233  27
  -2  -6   3 1308.59 322.596  30
   2  -6  -3 2329.87 398.420  28
  -2  -6   3 1160.12 169.660  23
  -2  -6   3 900.873 113.878  26
  -2  -6   3 709.725 107.267  22
  -2  -6   3 771.433 109.316  24
  -2  -6   3 915.369 113.688  25
   2  -6  -3 568.556 105.515  19
  -2  -6   3 454.705 89.2732  19
  -2  -6   3 1784.76 180.898  21
  -2   6   3 497.612 178.651   5
  -2   6   3 587.362 180.641   4
   2  -6  -2 3946.84 262.955  60
  -2  -6   2 3940.14 292.429  13
  -2  -6   2 4662.99 325.648  12
   2  -6  -2 4754.19 319.545  11
   2  -6  -2 4923.35 546.616  28
  -2  -6   2 4134.42 481.799  29
   2  -6  -2 4623.16 321.641  27
  -2  -6   2 3687.81 469.853  30
   2  -6  -2 4096.45 275.876  41
   2  -6  -2 5037.27 507.037  17
   2  -6  -2 4045.00 278.391  35
  -2  -6   2 4001.72 298.977  34
  -2  -6   2 3597.80 471.579  33
  -2   6   2 4296.87 410.800   5
  -2   6   2 3770.45 388.484   4
   2  -6  -2 4058.37 278.115  19
  -2  -6   2 4261.33 276.974  19
  -2  -6   2 3708.95 291.724  21
  -2  -6   2 3553.28 271.514  20
  -2  -6   2 3891.87 303.898  64
  -2  -6   2 3893.06 274.179  24
  -2  -6   2 3642.16 309.824  23
   2  -6  -2 4119.63 287.444  24
  -2  -6   2 3681.57 269.069  26
  -2  -6   2 3634.22 272.149  25
  -2  -6   1 873.411 152.318  23
   2  -6  -1 1127.99 147.503  27
   2  -6  -1 1097.50 277.127  28
  -2  -6   1 811.887 237.264  29
  -2  -6   1 728.154 236.525  33
   2  -6  -1 1048.41 120.688  35
  -2  -6   1 881.035 132.461  34
  -2   6   1 841.672 165.887   4
  -2   6   1 1060.27 180.623   5
  -2  -6   1 536.213 130.862  21
   2  -6  -1 890.157 118.110  20
  -2  -6   1 802.811 106.350  20
  -2  -6   1 895.913 109.534  19
  -2  -6   1 778.728 122.915  13
   2  -6  -1 916.332 140.200  11
  -2  -6   1 960.397 125.090  11
   2  -6  -1 1397.37 277.032  17
  -2  -6   1 778.592 135.789  64
   2  -6   0 25401.0 1360.66  35
  -2  -6   0 26713.8 1381.95  34
  -2  -6   0 23287.9 1629.24  33
  -2  -6   0 25683.4 1377.56  64
   2   6   0 21288.7 1460.21   4
   2  -6   0 23936.4 1584.84  28
  -2  -6   0 22608.2 1484.91  17
   2  -6   0 23643.5 1537.35  17
   2  -6   1 21994.8 1288.15  25
   2  -6   1 19731.7 1289.40  26
   2  -6   1 22373.1 1493.83  30
  -2  -6  -1 29189.9 1328.29  27
   2  -6   1 20212.6 1292.60  27
   2  -6   1 21752.2 1488.69  28
   2  -6   1 22121.7 1308.67  21
  -2  -6  -1 28276.4 1355.17  21
  -2  -6  -1 23308.5 1293.90  19
  -2  -6  -1 26648.2 1524.06  17
   2  -6   1 21725.1 1430.50  17
   2  -6   1 24332.5 1314.04  35
   2  -6   1 23261.1 1322.72  34
  -2  -6  -1 30045.9 1684.09  33
  -2  -6  -1 30353.9 1353.07  34
   2   6   1 24545.8 1471.25   4
   2  -6   1 22009.7 1322.50  64
  -2  -6  -1 31210.3 1360.60  64
   2  -6   1 21473.2 1299.89  11
  -2  -6  -1 28910.7 1329.18  11
   2  -6   1 21150.6 1300.32  13
  -2  -6  -2 117.334 80.2758  24
   2  -6   2 101.168 78.1362  26
   2  -6   2 147.993 96.3711  23
   2  -6   2 119.380 62.4962  24
  -2  -6  -2 163.741 69.9534  25
  -2  -6  -2 114.155 95.5019  27
   2  -6   2 143.461 182.145  31
   2  -6   2 193.048 170.162  28
   2  -6   2 123.343 156.512  30
   2  -6   2 88.7773 80.0880  27
   2  -6   2 193.513 167.199  29
   2  -6   2 217.422 96.6762  32
  -2  -6  -2 167.238 97.9234  11
   2  -6   2 320.487 97.0756  11
   2  -6   2 90.3226 107.440  12
   2  -6   2 165.697 94.8388  13
   2   6   2 50.4774 122.496   4
  -2  -6  -2 157.509 62.5706  19
   2  -6   2 146.631 72.3450  20
   2  -6   2 130.635 55.8579  19
   2  -6   2 128.806 96.5732  21
   2  -6   2 30.4340 54.7303  22
  -2  -6  -2 368.379 184.814  17
  -2  -6  -2 199.964 121.205  34
   2  -6   2 314.107 117.971  34
  -2  -6  -2 244.557 247.640  33
   2  -6   2 255.954 193.417  33
  -2  -6  -2 275.124 117.746  64
   2  -6   2 229.637 122.865  64
   2  -6   2 191.620 88.7689  63
  -2  -6  -2 137.281 73.1907  59
  -2  -6  -3 700.170 112.301  59
  -2  -6  -3 656.504 101.336  60
  -2  -6  -3 521.200 133.831  11
   2  -6   3 1107.11 147.008  11
   2  -6   3 581.049 135.046  13
  -2  -6  -3 702.689 109.827  55
   2  -6   3 697.592 117.958  27
   2  -6   3 438.547 231.322  31
   2  -6   3 671.103 252.219  30
  -2  -6  -3 407.871 124.011  27
  -2  -6  -3 438.114 239.749  28
   2  -6   3 491.245 236.457  29
   2  -6   3 587.789 124.339  32
   2  -6   3 869.325 124.873  26
   2  -6   3 711.609 145.107  23
  -2  -6  -3 319.813 87.6299  25
   2  -6   3 807.766 108.993  22
   2  -6   3 524.456 103.299  25
   2  -6   3 549.819 89.6790  24
   2   6   3 444.399 144.001   6
  -2  -6  -3 508.563 94.8501  19
   2  -6   3 592.578 134.855  21
   2  -6   3 549.948 83.0839  19
   2  -6   3 515.859 98.7462  20
  -2  -6  -3 485.949 234.153  17
  -2  -6  -3 440.266 96.6035  15
  -2  -6  -3 599.356 149.959  34
  -2  -6  -3 588.553 300.346  33
   2  -6   3 510.818 110.688  35
   2  -6   3 534.301 128.137  63
  -2  -6  -3 404.697 143.191  64
   2   6   3 589.082 180.364   4
  -2  -6  -4 7697.38 465.077  59
  -2  -6  -4 7836.64 460.662  60
  -2  -6  -4 7276.71 493.132  11
   2  -6   4 6887.82 473.016  13
   2  -6   4 7245.75 494.811  12
   2  -6   4 6251.88 693.525  29
   2  -6   4 8462.86 477.616  27
   2  -6   4 6650.86 669.198  31
  -2  -6  -4 6603.58 481.622  27
  -2  -6  -4 4427.05 626.323  28
  -2  -6  -4 7267.90 466.151  55
   2  -6   4 7790.50 460.383  25
   2  -6   4 7255.72 454.301  22
   2  -6   4 6971.31 434.619  24
   2  -6   4 8279.26 467.115  26
   2  -6   4 6970.67 486.344  23
  -2  -6  -4 6537.70 444.728  25
   2   6   4 6719.67 444.739  50
   2   6   4 6029.92 584.003   6
  -2  -6  -4 7192.46 454.045  19
   2  -6   4 7408.31 487.422  21
   2  -6   4 7157.93 451.185  20
  -2  -6  -4 8100.30 728.425  17
  -2  -6  -4 8035.27 472.494  15
   2  -6   4 6984.65 465.823  32
  -2  -6  -4 6596.22 770.114  33
  -2  -6  -4 7349.79 511.472  34
   2   6   4 7050.76 640.435   4
  -2  -6  -4 7394.48 511.821  64
   2  -6   4 7297.04 474.489  63
  -2  -6  -5 19553.8 1008.77  59
  -2  -6  -5 18597.8 998.340  60
   2  -6   5 14411.8 1260.92  30
  -2  -6  -5 17380.7 1338.20  28
   2  -6   5 16779.9 1306.14  29
   2  -6   5 16464.2 1270.47  31
  -2  -6  -5 16811.4 1024.25  27
   2  -6   5 15071.6 1007.65  23
   2  -6   5 16685.1 963.438  24
   2  -6   5 18072.8 1032.97  12
  -2  -6  -5 17577.5 1029.25  11
   2  -6   5 17426.0 1015.79  13
  -2  -6  -5 17583.5 1002.72  55
   2   6   5 17473.4 985.764  50
   2   6   5 17743.7 1231.13   4
   2   6   5 15660.7 1200.16   5
   2  -6   5 18366.3 985.652  20
   2  -6   5 18754.4 1028.75  21
   2   6   5 16411.0 964.967  39
   2  -6   5 18049.1 1010.92  32
  -2  -6  -5 16250.2 1393.27  33
  -2  -6  -5 16910.1 1048.41  34
  -2  -6  -5 19993.2 1015.05  15
  -2  -6  -5 17549.8 1310.57  17
   2  -6   5 17299.9 1007.57  63
  -2  -6  -5 17249.7 1052.34  64
  -2  -6  -6 3966.54 291.453  59
  -2  -6  -6 4007.99 286.752  60
  -2  -6  -6 4543.74 330.240  27
   2  -6   6 3392.61 481.657  30
   2  -6   6 3397.20 505.083  29
  -2  -6  -6 3216.96 511.413  28
  -2  -6  -6 3905.13 294.138  55
   2  -6   6 3486.84 297.337  23
   2  -6   6 3850.55 273.603  22
   2  -6   6 3263.15 294.009  13
  -2  -6  -6 4482.32 332.938  11
   2  -6   6 3697.17 317.752  12
   2   6   6 3292.09 264.059  50
   2   6   6 2786.54 395.794   4
   2  -6   6 3790.02 311.031  21
   2  -6   6 3646.06 258.525  20
   2   6   6 2748.48 240.606  39
  -2  -6  -6 3883.78 339.116  34
   2  -6   6 3264.07 284.926  32
  -2  -6  -6 3423.92 497.641  17
  -2  -6  -6 4310.90 350.595  64
   2  -6   6 3084.84 288.292  63
  -2  -6  -7 18526.2 1068.20  55
   2  -6   7 20797.3 1058.95  22
   2  -6   7 18829.1 1067.49  23
  -2  -6  -7 17485.8 1080.45  27
  -2  -6  -7 19793.5 1095.84  11
   2  -6   7 19460.6 1080.25  13
   2  -6   7 18663.1 1079.00  12
   2   6   7 18569.2 1050.58  50
  -2  -6  -7 17664.6 1103.21  64
   2  -6   7 17686.2 1066.69  63
   2  -6   7 20234.9 1088.17  21
   2  -6   7 18539.1 1033.23  20
   2   6   7 16573.1 1029.25  39
  -2  -6  -7 23348.1 1089.01  15
  -2  -6  -7 17868.4 1103.94  34
   2  -6   7 18863.5 1070.47  32
  -2  -6  -7 20180.3 1068.72  60
  -2  -6  -7 19422.6 1071.19  59
   2   6   8 1803.77 149.971  50
   2   6   8 1893.06 152.665  49
  -2  -6  -8 1540.39 174.337  11
   2  -6   8 1716.69 169.254  12
   2  -6   8 2185.19 180.778  13
   2  -6   8 1670.15 150.327  23
   2   6   8 1577.14 129.837  39
   2  -6   8 2060.49 170.404  32
  -2  -6  -8 1704.46 191.155  34
  -2  -6  -8 1633.28 173.974  27
   2   6   8 1739.51 187.445  63
   2  -6   8 1664.45 160.096  63
  -2  -6  -8 1499.52 186.252  64
  -2  -6  -8 1751.49 163.863  59
  -2  -6  -8 1865.44 162.485  60
  -2  -6  -8 2018.93 170.482  15
   2  -6   8 1753.37 175.219  21
   2  -6   9 936.660 101.123  13
  -2  -6  -9 881.380 105.911  11
  -2  -6  -9 806.966 100.943  15
   2  -6   9 972.764 104.824  21
  -2  -6  -9 897.428 103.216  27
   2  -7  -9 661.528 69.7299  27
   2  -7  -9 737.102 73.1452  11
  -2  -7   9 1035.05 73.8073  13
  -2   7   9 993.846 73.1409  13
   2  -7  -9 653.773 69.7390  15
  -2  -7   8 1475.63 124.954  21
   2  -7  -8 1677.47 125.837  15
  -2  -7   8 1401.97 110.538  32
   2  -7  -8 1356.48 127.598  27
   2  -7  -8 1510.34 124.593  26
  -2  -7   8 1525.39 119.500  13
   2  -7  -8 1642.75 135.987  11
   2  -7  -8 1250.13 141.019  64
  -2   7   8 1533.71 101.781  50
  -2   7   8 1500.70 102.604  49
  -2  -7   7 1086.61 142.638  21
  -2  -7   7 479.727 87.2421  20
  -2   7   7 1007.90 88.6288  39
   2  -7  -7 883.859 118.383  60
   2  -7  -7 1683.58 173.463  27
  -2  -7   7 2297.74 164.264  23
  -2  -7   7-7.58996 12.5723  24
  -2  -7   7 2635.56 189.560  12
   2  -7  -7 1475.36 173.226  11
  -2  -7   7 1063.36 138.902  13
   2  -7  -7 1710.60 198.200  64
  -2   7   7 1209.02 122.147  50
   2  -7  -6 7167.33 571.095  64
  -2  -7   6 9213.68 519.824  20
  -2  -7   6 8228.29 543.100  21
  -2   7   6 7168.65 486.481  39
   2  -7  -6 7583.41 511.665  59
   2  -7  -6 8175.07 517.936  60
   2  -7  -6 7840.26 548.939  27
  -2  -7   6 10248.6 551.687  23
  -2  -7   6 8130.10 496.819  24
   2  -7  -6 8322.50 556.674  11
  -2  -7   6 10726.5 562.643  12
  -2  -7   6 8109.02 536.306  13
  -2   7   6 8255.39 510.587  50
   2  -7  -6 11146.4 550.080  15
  -2   7   5 37992.8 2354.56   5
  -2  -7   5 35939.3 2088.23  19
  -2  -7   5 39427.6 2156.87  21
  -2  -7   5 41578.3 2128.57  20
  -2   7   5 33553.0 2090.15  39
   2  -7  -5 36922.6 2118.15  60
  -2  -7   5 37615.1 2477.51  29
   2  -7  -5 33087.3 2456.01  28
   2  -7  -5 41755.6 2169.11  27
  -2  -7   5 39837.9 2112.03  24
  -2  -7   5 44758.7 2125.34  22
  -2  -7   5 44584.2 2158.50  23
  -2  -7   5 44398.2 2129.71  25
  -2  -7   5 38470.6 2145.82  13
   2  -7  -5 39177.7 2165.94  11
  -2  -7   5 46494.7 2168.93  12
  -2   7   5 36864.9 2112.15  50
   2  -7  -5 42271.3 2134.80  15
   2  -7  -5 34968.8 2442.89  17
   2  -7  -4 7562.46 460.473  15
   2  -7  -4 7090.95 726.692  17
   2  -7  -4 6474.85 439.278  60
  -2  -7   4 6203.67 699.803  29
   2  -7  -4 7688.24 495.431  27
   2  -7  -4 5031.29 681.357  28
  -2  -7   4 6419.67 471.947  21
  -2  -7   4 6797.50 430.288  19
  -2  -7   4 6966.65 452.783  20
  -2  -7   4 7366.24 442.751  22
  -2  -7   4 7056.44 440.938  24
  -2  -7   4 6991.67 483.943  23
  -2  -7   4 7453.34 435.417  26
  -2  -7   4 7270.54 452.107  25
  -2   7   4 6743.20 619.738   4
  -2   7   4 7090.06 647.062   5
   2  -7  -4 6527.67 485.842  11
  -2  -7   4 6541.33 465.658  13
  -2  -7   4 7660.68 495.108  12
  -2  -7   3 49358.8 2267.40  12
  -2  -7   3 39735.3 2223.54  13
   2  -7  -3 46083.2 2259.20  11
  -2  -7   3 40672.3 2193.49  22
  -2  -7   3 44237.6 2248.31  23
   2  -7  -3 40095.7 2190.74  25
  -2  -7   3 39273.8 2189.28  26
  -2  -7   3 42173.1 2208.19  25
  -2  -7   3 39248.7 2197.27  24
  -2  -7   3 37723.6 2520.20  29
   2  -7  -3 41042.4 2577.36  28
   2  -7  -3 46401.1 2255.97  27
   2  -7  -3 41064.5 2208.02  19
  -2  -7   3 37965.4 2192.78  19
  -2  -7   3 41645.7 2234.57  21
   2  -7  -3 38528.7 2194.88  15
   2  -7  -3 45607.7 2571.75  17
  -2   7   3 39096.7 2402.55   4
  -2   7   3 36444.9 2396.81   5
   2  -7  -2 6402.96 404.082  11
  -2  -7   2 7909.12 460.848  12
  -2  -7   2 5887.14 382.323  13
  -2  -7   2 4985.23 345.590  24
  -2  -7   2 5189.16 351.513  25
  -2  -7   2 4510.93 333.123  26
  -2  -7   2 4749.64 329.310  22
   2  -7  -2 5191.00 341.745  25
   2  -7  -2 6044.55 393.347  27
  -2  -7   2 5960.15 628.750  29
   2  -7  -2 4241.46 568.210  28
  -2  -7   2 5021.60 353.205  20
   2  -7  -2 5290.99 351.229  19
  -2  -7   2 4734.27 382.908  21
  -2  -7   2 5041.30 344.139  19
  -2   7   2 4681.23 480.959   5
  -2   7   2 5339.92 484.371   4
   2  -7  -2 4315.12 332.090  15
   2  -7  -2 6297.56 622.985  17
   2  -7  -1 14110.8 1054.32  17
  -2  -7   1 12141.7 1048.90  33
   2  -7  -1 15661.3 802.021  35
  -2  -7   1 13097.9 805.414  34
   2  -7  -1 14716.1 1084.49  28
   2  -7  -1 17151.5 823.643  27
  -2  -7   1 11871.4 797.863  21
  -2  -7   1 12704.8 775.972  19
  -2  -7   1 11444.8 771.893  20
   2  -7  -1 14897.2 784.594  25
  -2  -7   1 11234.1 749.165  22
  -2  -7   1 12090.9 771.173  24
   2  -7  -1 16672.5 823.378  26
  -2  -7   1 14877.1 823.370  23
  -2  -7   1 12007.9 775.620  25
  -2  -7   1 11897.6 769.857  26
   2  -7  -1 14258.1 789.379  24
   2  -7  -1 22089.9 879.650  23
  -2  -7   1 12414.8 806.620  64
  -2  -7   1 12953.4 796.017  13
   2  -7  -1 18163.9 838.725  11
   2  -7   0 1022.37 236.456  17
   2  -7   0 703.206 125.365  35
  -2  -7   0 1106.39 159.517  34
  -2  -7   0 1396.09 339.429  33
   2  -7   0 1085.58 272.362  28
   2  -7   0 882.142 140.239  27
  -2  -7   0 800.540 160.175  21
   2  -7   0 934.765 134.289  20
  -2  -7   0 910.465 126.384  20
   2  -7   0 903.702 118.245  19
   2  -7   0 801.642 101.291  22
   2  -7   0 1239.74 176.300  23
   2  -7   0 784.309 135.010  26
   2  -7   0 883.154 122.524  24
  -2  -7   0 1303.82 188.694  23
  -2  -7   0 859.358 129.974  26
  -2  -7   0 915.144 124.972  24
  -2  -7   0 768.947 120.262  25
   2  -7   0 788.790 110.833  25
  -2  -7   0 1137.90 174.119  64
   2  -7   0 917.017 145.845  11
  -2  -7   0 1027.78 147.133  11
   2   7   1 1660.73 259.283   5
   2   7   1 2012.20 283.569   4
  -2  -7  -1 2286.84 329.942  17
  -2  -7  -1 2066.03 410.811  33
  -2  -7  -1 2342.88 232.867  34
   2  -7   1 1824.77 400.067  33
   2  -7   1 2131.44 201.525  35
   2  -7   1 1709.48 324.496  28
   2  -7   1 1963.92 193.589  27
  -2  -7  -1 2412.01 211.132  27
   2  -7   1 2012.69 175.712  19
  -2  -7  -1 2083.65 195.473  20
  -2  -7  -1 2071.23 181.980  19
   2  -7   1 2006.72 219.361  21
   2  -7   1 1950.78 179.713  25
   2  -7   1 1910.01 176.031  24
  -2  -7  -1 2004.03 201.998  26
   2  -7   1 2278.84 225.617  23
   2  -7   1 1554.73 182.134  26
   2  -7   1 1778.09 165.001  22
  -2  -7  -1 2056.86 188.884  25
  -2  -7  -1 2600.99 251.017  64
   2  -7   1 2051.49 232.325  12
   2  -7   1 2484.95 219.070  13
   2  -7   1 1990.41 199.152  11
  -2  -7  -1 2475.43 214.274  11
   2   7   2 9482.07 810.835   5
   2   7   2 10456.8 841.830   4
   2  -7   2 10331.3 682.701  21
   2  -7   2 11588.3 656.547  19
   2  -7   2 10372.9 658.140  20
  -2  -7  -2 11820.8 667.517  19
  -2  -7  -2 11678.4 655.100  15
  -2  -7  -2 11476.1 908.273  17
  -2  -7  -2 10687.8 993.849  33
  -2  -7  -2 13418.9 728.681  34
   2  -7   2 11137.6 668.552  27
   2  -7   2 9578.93 904.363  29
   2  -7   2 10577.5 907.159  30
  -2  -7  -2 12707.3 694.361  27
   2  -7   2 11227.8 887.986  28
  -2  -7  -2 10932.0 927.785  28
  -2  -7  -2 10926.1 675.086  24
   2  -7   2 9605.85 656.891  26
  -2  -7  -2 13030.1 704.160  26
   2  -7   2 11067.8 653.533  22
  -2  -7  -2 10407.8 660.244  25
   2  -7   2 10888.6 649.014  24
   2  -7   2 11383.4 702.267  23
   2  -7   2 10194.8 658.207  25
   2  -7   2 11251.0 713.307  12
  -2  -7  -2 13316.8 703.378  11
   2  -7   2 11317.6 684.289  13
   2  -7   2 11494.1 676.281  11
  -2  -7  -2 13220.8 730.931  64
   2   7   3 13892.1 980.790   4
   2   7   3 11214.0 934.335   5
   2  -7   3 13532.6 759.628  20
   2  -7   3 13576.0 789.154  21
   2  -7   3 12978.1 737.604  19
  -2  -7  -3 12693.4 754.282  19
  -2  -7  -3 11870.5 1003.43  17
  -2  -7  -3 12459.0 749.665  15
  -2  -7  -3 12672.4 1129.10  33
  -2  -7  -3 14166.9 819.441  34
   2  -7   3 14236.2 1081.33  29
   2  -7   3 13687.9 766.571  27
  -2  -7  -3 12675.3 1045.58  28
   2  -7   3 11646.6 1012.82  30
  -2  -7  -3 14476.1 793.519  27
  -2  -7  -3 12830.2 753.487  25
   2  -7   3 12801.6 756.358  26
   2  -7   3 13283.4 759.689  25
   2  -7   3 12200.0 745.847  22
   2  -7   3 12527.6 736.943  24
   2  -7   3 13569.4 771.980  11
  -2  -7  -3 14610.8 797.689  11
   2  -7   3 12814.7 775.238  13
   2   7   3 11258.8 727.432  50
  -2  -7  -3 14321.5 823.531  64
   2   7   4 3466.85 268.057  50
   2  -7   4 4099.07 319.276  13
  -2  -7  -4 4827.74 341.673  11
   2  -7   4 4617.21 354.657  12
   2  -7   4 4041.91 327.186  23
   2  -7   4 3704.47 281.158  22
  -2  -7  -4 4003.97 278.608  25
   2  -7   4 3587.14 264.088  24
   2  -7   4 4164.03 296.126  25
   2  -7   4 4052.99 292.775  26
   2   7   4 3390.70 434.809   4
   2   7   4 2979.59 410.425   5
  -2  -7  -4 4305.74 355.782  64
   2  -7   4 3905.42 308.430  63
   2  -7   4 4259.63 327.754  21
   2  -7   4 3759.35 286.310  20
  -2  -7  -4 3374.16 496.477  17
  -2  -7  -4 3509.79 287.348  15
   2  -7   4 3946.49 504.679  31
  -2  -7  -4 4228.84 325.386  27
   2  -7   4 3384.04 507.388  29
   2  -7   4 4533.13 313.873  27
  -2  -7  -4 2730.38 488.100  28
   2  -7   4 3741.55 509.979  30
  -2  -7  -4 3293.03 554.968  33
   2  -7   4 4067.32 308.964  32
  -2  -7  -4 4519.82 360.002  34
  -2  -7  -4 3844.90 298.350  59
   2  -7   5 26227.1 1504.67  63
  -2  -7  -5 25646.3 1545.50  64
   2  -7   5 29070.0 1489.78  20
   2  -7   5 29159.7 1527.24  21
  -2  -7  -5 30415.4 1507.45  15
  -2  -7  -5 25134.3 1516.45  27
   2  -7   5 25794.1 1459.41  24
   2  -7   5 27410.7 1522.35  23
   2  -7   5 28631.4 1535.75  12
  -2  -7  -5 26068.3 1522.43  11
   2  -7   5 28701.1 1518.28  13
   2   7   5 26238.9 1477.13  50
  -2  -7  -5 25411.0 1542.71  34
   2  -7   5 28031.3 1508.32  32
  -2  -7  -5 26726.8 1501.29  59
   2  -7   6-24.9829 110.320  63
  -2  -7  -6 169.868 146.819  64
   2  -7   6-23.7620 69.0991  20
   2  -7   6 18.5142 121.848  21
  -2  -7  -6 85.4109 97.1366  15
  -2  -7  -6 132.177 142.598  34
   2  -7   6 35.4991 115.299  23
   2  -7   6 194.984 137.127  12
  -2  -7  -6 276.704 132.979  11
   2  -7   6-43.5724 119.063  13
   2   7   6-36.9358 71.0103  50
   2   7   6 25.4917 78.0050  49
  -2  -7  -6-123.012 113.711  59
  -2  -7  -6 193.560 130.231  27
   2  -7   6 172.031 113.258  32
   2  -7   7 733.936 131.630  21
   2  -7   7 658.931 84.4432  20
   2  -7   7 751.636 116.923  32
  -2  -7  -7 781.063 134.944  27
  -2  -7  -7 750.792 144.951  34
   2  -7   7 690.130 126.901  23
  -2  -7  -7 875.097 140.888  11
   2  -7   7 614.677 132.835  12
   2  -7   7 755.064 125.338  13
   2   7   7 625.004 98.3249  49
   2   7   7 646.446 95.5497  50
  -2  -7  -7 671.852 146.892  64
   2  -7   7 684.315 117.941  63
  -2  -7  -7 488.408 112.015  59
   2  -7   8 1621.59 128.395  23
  -2  -7  -8 1428.01 144.091  11
   2  -7   8 1709.03 145.347  13
   2  -7   8 1647.26 143.921  12
   2  -7   8 1584.04 148.512  21
   2   7   8 1700.72 132.216  38
  -2  -7  -8 1439.61 158.492  34
  -2  -7  -8 1452.36 146.398  27
  -2  -7  -8 1470.12 155.814  64
   2   7   8 1461.76 153.097  63
  -2  -7  -8 2088.52 152.287  15
   2   7   8 1607.30 126.808  50
   2  -8  -8 1331.70 112.640  27
   2  -8  -8 1545.14 111.349  26
  -2  -8   8 1539.80 116.897  21
  -2  -8   8 1735.51 116.353  13
   2  -8  -8 1732.19 120.483  11
   2  -8  -8 1593.91 117.524  15
   2  -8  -7 223.961 81.5491  15
   2  -8  -7 522.717 105.163  27
   2  -8  -7 540.567 119.394  64
   2  -8  -7 601.994 109.125  11
  -2  -8   7 505.046 95.0020  13
  -2  -8   7 346.260 99.7759  21
  -2  -8   7 167.317 62.0764  20
   2  -8  -7 538.891 97.0850  26
  -2   8   7 261.801 65.5149  49
  -2   8   7 284.645 61.8293  50
   2  -8  -6 1548.64 164.014  27
  -2  -8   6 1745.26 159.200  23
   2  -8  -6 1575.01 154.567  26
  -2  -8   6 3.90143 17.6593  24
  -2  -8   6 599.188 119.636  13
   2  -8  -6 1651.39 169.649  11
  -2  -8   6 243.486 86.1470  20
  -2  -8   6 545.646 129.124  21
   2  -8  -6 1310.06 136.537  15
  -2   8   6 734.979 91.8007  50
   2  -8  -5 3713.98 302.883  27
  -2  -8   5 4183.90 303.022  23
  -2  -8   5 3246.29 244.359  24
   2  -8  -5 3696.46 294.187  26
  -2  -8   5 3787.00 256.067  22
   2  -8  -5 4444.82 317.439  11
  -2  -8   5 3411.93 282.228  13
  -2  -8   5 4402.68 314.494  12
  -2  -8   5 2955.71 283.394  21
  -2  -8   5 3571.97 263.609  20
   2  -8  -5 3734.12 272.192  15
  -2   8   5 3011.93 241.376  50
  -2  -8   4 1768.60 162.504  26
   2  -8  -4 2238.92 228.658  27
  -2  -8   4 1951.83 182.633  25
  -2  -8   4 2599.30 243.436  23
  -2  -8   4 1782.39 166.235  22
  -2  -8   4 1689.86 166.855  24
  -2  -8   4 2282.44 219.181  13
   2  -8  -4 2574.78 241.330  11
  -2  -8   4 2661.25 251.180  12
  -2  -8   4 1848.72 158.672  19
  -2  -8   4 2037.84 222.266  21
   2  -8  -4 1598.47 174.871  15
  -2   8   4 1490.68 156.186  50
   2  -8  -3 7739.28 466.184  25
  -2  -8   3 7832.89 488.047  25
  -2  -8   3 7441.35 467.565  22
  -2  -8   3 7174.03 466.973  26
  -2  -8   3 9578.88 543.776  23
  -2  -8   3 7650.29 478.829  24
   2  -8  -3 7157.69 468.663  15
   2  -8  -3 8463.92 772.122  17
  -2  -8   3 7392.50 487.841  20
  -2  -8   3 7741.46 514.401  21
  -2  -8   3 7917.49 476.956  19
   2  -8  -3 7347.97 510.471  27
   2  -8  -3 6544.04 738.842  28
   2  -8  -3 7863.83 523.268  11
  -2  -8   3 10643.7 568.047  12
  -2  -8   3 7392.75 505.603  13
   2  -8  -2 13459.0 717.434  25
  -2  -8   2 11469.5 705.897  26
  -2  -8   2 11952.7 717.283  24
  -2  -8   2 11432.3 694.792  22
   2  -8  -2 14177.7 1046.16  17
  -2  -8   2 12477.0 718.433  19
  -2  -8   2 11886.3 726.787  20
   2  -8  -2 11428.2 721.752  19
  -2  -8   2 11848.4 747.724  21
   2  -8  -2 14403.8 765.696  27
   2  -8  -2 12084.6 1030.05  28
  -2  -8   2 11950.7 742.608  13
   2  -8  -2 14209.2 769.290  11
  -2  -8   1 234.954 135.221  34
  -2  -8   1 220.462 246.765  33
   2  -8  -1-249.194 380.007  33
  -2  -8   1 226.377 145.765  64
  -2  -8   1 83.3244 136.405  21
  -2  -8   1 24.8346 95.3628  20
  -2  -8   1 108.948 77.1047  19
  -2  -8   1 208.721 88.9231  25
   2  -8  -1 152.903 79.2333  25
  -2  -8   1 444.808 165.977  23
   2  -8  -1 268.298 130.338  26
  -2  -8   1 22.9917 86.8335  24
  -2  -8   1 160.366 97.1561  26
   2  -8  -1 179.559 125.409  27
   2  -8  -1 232.040 224.056  28
   2  -8  -1 218.411 154.074  11
   2  -8   0 907.863 325.046  33
  -2  -8   0 1456.43 196.391  34
  -2  -8   0 1400.46 346.286  33
  -2  -8   0 1722.63 213.814  64
  -2  -8   0 1029.54 148.297  20
   2  -8   0 989.942 136.010  19
   2  -8   0 1116.40 158.433  20
   2  -8   0 872.930 131.145  25
   2  -8   0 1116.79 161.702  26
  -2  -8   0 1314.87 154.791  24
  -2  -8   0 1044.25 143.974  25
   2  -8   0 1110.95 147.043  24
  -2  -8   0 1284.56 154.952  26
   2  -8   0 1281.93 313.118  28
   2  -8   0 1048.63 159.396  27
   2  -8   0 1088.36 171.806  11
  -2  -8  -1 33682.8 1536.94  34
   2  -8   1 21161.9 1762.24  33
  -2  -8  -1 27437.1 1872.21  33
  -2  -8  -1 35738.5 1553.40  64
  -2  -8  -1 27614.2 1467.63  19
   2  -8   1 25988.5 1457.39  19
   2  -8   1 25186.8 1463.45  20
  -2  -8  -1 31776.5 1491.12  26
   2  -8   1 25323.4 1456.20  25
   2  -8   1 23490.7 1458.99  26
   2  -8   1 25899.7 1452.53  24
  -2  -8  -1 28439.8 1472.07  25
   2  -8   1 23757.9 1436.65  22
   2  -8   1 30028.5 1512.89  23
   2  -8   1 25549.0 1467.90  27
   2  -8   1 21618.1 1677.13  28
  -2  -8  -1 29001.2 1780.36  28
   2  -8   1 24258.2 1468.88  11
  -2  -8  -2 1498.45 204.642  34
  -2  -8  -2 1280.29 356.362  33
  -2  -8  -2 1532.60 216.906  64
   2  -8   2 1339.16 188.191  21
   2  -8   2 1266.10 146.406  19
  -2  -8  -2 1244.20 154.277  19
   2  -8   2 1365.63 145.267  24
  -2  -8  -2 1234.82 149.579  25
  -2  -8  -2 1255.16 174.447  26
   2  -8   2 1436.56 206.483  23
   2  -8   2 1247.57 136.700  22
   2  -8   2 1381.84 154.729  25
   2  -8   2 1333.36 164.665  26
   2  -8   2 1804.33 237.343  12
  -2  -8  -2 1678.83 193.289  11
   2  -8   2 1613.66 185.770  11
   2  -8   2 1677.04 190.126  13
   2  -8   2 1388.34 299.780  28
  -2  -8  -2 1775.74 358.176  28
   2  -8   2 1192.20 164.656  27
   2  -8   3 8269.94 488.002  11
  -2  -8  -3 8374.63 500.363  11
   2  -8   3 7708.60 490.812  13
  -2  -8  -3 6670.80 446.582  15
  -2  -8  -3 7285.93 509.704  34
  -2  -8  -3 7295.25 516.325  64
   2  -8   3 6817.52 461.257  20
  -2  -8  -3 7059.54 461.544  19
   2  -8   3 7170.05 493.122  21
   2  -8   3 6898.00 439.095  19
   2  -8   3 6909.81 440.615  24
   2  -8   3 7169.06 450.081  22
  -2  -8  -3 7075.26 486.120  26
  -2  -8  -3 7333.02 454.644  25
   2  -8   3 7059.46 458.732  26
   2  -8   3 8116.48 477.210  27
  -2  -8  -3 7574.60 487.471  27
  -2  -8  -3 6231.54 684.914  28
   2   8   4 14489.0 930.872  50
   2  -8   4 17245.0 985.808  13
   2  -8   4 18195.8 1017.19  12
  -2  -8  -4 17673.4 996.409  11
  -2  -8  -4 17180.2 961.386  15
  -2  -8  -4 16374.4 1009.25  34
  -2  -8  -4 17161.4 1018.75  64
   2  -8   4 17653.4 966.236  20
   2  -8   4 17541.6 995.256  21
   2  -8   4 15835.8 929.125  19
   2  -8   4 18354.3 1005.78  23
  -2  -8  -4 15551.2 940.743  25
   2  -8   4 15935.1 935.520  24
   2  -8   4 19028.5 974.377  25
  -2  -8  -4 17706.0 996.911  26
   2  -8   4 17984.7 960.876  22
   2  -8   4 19314.7 980.086  27
   2  -8   4 20035.9 972.123  26
  -2  -8  -4 16691.6 987.047  27
   2   8   5 1982.06 186.189  49
   2   8   5 1937.79 178.489  50
   2  -8   5 2604.80 231.822  13
   2  -8   5 2634.75 256.086  12
  -2  -8  -5 3324.42 255.813  11
  -2  -8  -5 2899.09 220.810  15
  -2  -8  -5 2591.40 255.858  34
  -2  -8  -5 2683.88 264.263  64
   2  -8   5 2247.25 235.696  21
   2  -8   5 2479.29 201.279  20
   2  -8   5 2627.42 203.626  22
  -2  -8  -5 3054.84 254.721  26
   2  -8   5 2630.87 251.159  23
  -2  -8  -5 2869.46 245.999  27
   2   8   6 272.916 71.3583  49
   2   8   6 185.921 59.1010  50
   2  -8   6 388.966 133.409  12
   2  -8   6 269.320 104.076  13
  -2  -8  -6 227.533 103.870  11
  -2  -8  -6 358.916 90.1803  15
  -2  -8  -6 135.704 106.973  34
  -2  -8  -6 249.248 115.891  64
   2  -8   6 354.532 77.9615  20
   2  -8   6 129.232 108.231  21
  -2  -8  -6 497.187 118.130  26
   2  -8   6 302.117 118.133  23
  -2  -8  -6 287.338 107.487  27
   2   8   7 6580.90 173.549  49
   2  -8   7 7244.20 229.334  12
   2  -8   7 6792.57 204.891  13
  -2  -8  -7 5968.67 200.517  11
  -2  -8  -7 5313.40 211.302  34
   2   8   7 4772.72 198.267  63
  -2  -8  -7 4963.55 209.568  64
   2  -8   7 6354.37 207.818  21
   2  -8   7 7064.10 210.093  23
  -2  -8  -7 7806.46 210.182  15
  -2  -8  -7 5975.09 198.168  27
  -2  -8  -8 2720.21 159.392  15
  -2  -8  -8 2285.47 150.897  27
  -2  -9   7 276.226 49.4167  21
   2  -9  -7 179.111 38.5692  26
   2  -9  -7 186.825 42.5707  11
   2  -9  -7 188.618 39.8583  27
   2  -9  -6 4642.18 170.097  27
   2  -9  -6 4852.31 170.111  26
  -2  -9   6 4479.86 149.884  20
   2  -9  -6 4500.44 172.112  11
   2  -9  -5 4953.21 211.145  27
   2  -9  -5 5190.38 221.934  11
  -2  -9   5 5103.41 223.250  21
  -2  -9   5 5521.51 199.982  20
  -2   9   5 4237.40 151.695  49
  -2  -9   4 426.865 97.9009  25
  -2  -9   4 326.735 76.4790  24
  -2  -9   4 1214.53 173.162  23
   2  -9  -4-4.36116 13.9642  15
  -2  -9   4 216.367 56.9401  19
  -2  -9   4 382.147 123.383  21
   2  -9  -4 699.172 134.343  11
   2  -9  -4 782.709 130.294  27
  -2  -9   3 7635.57 469.571  19
  -2  -9   3 7559.71 509.162  21
  -2  -9   3 7981.62 492.310  20
   2  -9  -3 7796.40 506.219  11
   2  -9  -3 7765.64 458.187  25
  -2  -9   3 7552.06 483.260  25
  -2  -9   3 8068.06 459.697  22
  -2  -9   3 8103.09 477.270  24
  -2  -9   3 7924.47 465.742  26
   2  -9  -3 8438.46 507.247  27
  -2  -9   2 19273.3 1081.73  21
  -2  -9   2 18166.9 1039.91  19
  -2  -9   2 18103.1 1054.67  20
   2  -9  -2 20204.2 1076.00  11
   2  -9  -2 22065.5 1078.18  26
  -2  -9   2 18748.5 1043.51  24
   2  -9  -2 19014.5 1034.82  25
  -2  -9   2 16204.2 1024.76  26
   2  -9  -2 19394.4 1066.24  27
  -2  -9   1 7206.57 481.194  20
  -2  -9   1 7254.81 471.809  19
  -2  -9   1 6568.15 459.690  26
   2  -9  -1 8445.46 495.872  26
  -2  -9   1 7110.98 475.441  25
  -2  -9   1 7402.06 473.099  24
   2  -9  -1 8141.21 473.463  25
   2  -9  -1 9320.80 514.652  11
   2  -9  -1 8667.96 499.876  27
   2  -9   0-24.3874 108.045  27
  -2  -9   0 174.538 128.953  64
   2  -9   0-28.9395 77.6550  19
  -2  -9   0 6.99895 80.4048  26
   2  -9   0 55.4908 77.2884  25
   2  -9   0 55.7567 96.4029  26
  -2  -9   0 90.0775 75.3161  25
  -2  -9   0 104.255 88.3960  24
   2  -9   0 8.69470 107.215  11
  -2  -9   0 61.7600 112.583  34
   2  -9   1 5316.80 380.130  27
  -2  -9  -1 6980.65 437.405  64
  -2  -9  -1 5950.23 378.005  19
   2  -9   1 5368.54 366.709  19
   2  -9   1 4596.32 366.273  26
  -2  -9  -1 6494.22 388.559  26
   2  -9   1 8584.82 476.268  23
   2  -9   1 5569.71 365.410  24
   2  -9   1 4959.61 339.626  22
  -2  -9  -1 6025.82 377.581  25
   2  -9   1 5298.84 371.632  25
   2  -9   1 5461.30 388.511  11
  -2  -9  -1 7508.01 435.731  34
   2  -9   2 595.021 127.288  27
  -2  -9  -2 773.940 156.678  64
   2  -9   2 667.184 99.4875  19
  -2  -9  -2 708.687 110.845  19
   2  -9   2 549.492 87.8619  22
  -2  -9  -2 629.873 105.525  25
   2  -9   2 624.172 101.135  24
   2  -9   2 471.680 115.834  25
   2  -9   2 693.440 122.236  26
  -2  -9  -2 670.868 125.961  26
   2  -9   2 807.842 138.510  11
  -2  -9  -2 753.983 141.979  11
  -2  -9  -2 613.941 145.408  34
   2  -9   3 5576.88 330.455  27
  -2  -9  -3 3912.86 337.626  34
  -2  -9  -3 4382.76 350.065  64
   2  -9   3 4445.61 290.068  19
   2  -9   3 4745.69 323.223  20
   2  -9   3 5444.30 354.518  21
  -2  -9  -3 3663.25 288.783  25
   2  -9   3 5372.97 320.223  26
   2  -9   3 4395.75 291.226  24
  -2  -9  -3 4035.84 318.983  26
   2  -9   3 5326.07 304.382  22
  -2  -9  -3 4383.38 329.851  11
   2   9   4 24158.0 337.035  49
  -2  -9  -4 26403.6 482.551  11
  -2  -9  -4 24270.9 514.362  34
  -2  -9  -4 25132.7 532.674  64
   2  -9   4 28919.6 520.265  21
   2  -9   4 29236.6 457.203  20
  -2  -9  -4 25345.3 468.095  26
   2  -9   4 30886.1 567.881  23
   2  -9   4 29922.4 416.222  22
  -2  -9  -4 25534.5 466.075  27
   2   9   5 1537.84 110.391  49
  -2  -9  -5 1493.48 159.918  64
  -2  -9  -5 1457.76 141.734  27
   2  -9   5 1618.10 155.875  21
   2  -9   5 1872.82 133.037  20
  -2  -9  -5 1415.62 143.913  11
  -2  -9  -5 1526.34 144.908  26
   2  -9   5 1953.18 127.743  22
   2  -9   5 2161.92 181.000  23
  -2  -9  -5 1760.45 163.162  34
   2  -9   6 1923.70 158.688  21
  -2  -9  -6 1507.45 133.038  15
  -2  -9  -6 1761.63 148.172  26
   2  -9   6 2371.50 173.240  23
  -2  -9  -6 2037.94 151.656  11
  -2  -9  -6 1946.46 149.268  27
   2 -10  -5 260.617 57.6665  11
   2 -10  -5 235.012 54.0501  27
   2 -10  -4 1547.83 140.031  11
   2 -10  -4 1542.26 134.266  27
   2 -10  -3 662.716 102.960  26
  -2 -10   3 1063.64 109.958  25
  -2 -10   3 905.865 92.1264  24
   2 -10  -3 814.360 115.815  11
   2 -10  -3 519.920 101.044  27
  -2 -10   3 776.798 84.1386  19
   2 -10  -2 10790.5 606.874  25
  -2 -10   2 11027.2 619.556  24
   2 -10  -2 11983.3 636.651  26
  -2 -10   2 9569.58 602.102  26
   2 -10  -2 11995.3 642.433  11
   2 -10  -2 11593.2 635.224  27
  -2 -10   2 10921.5 618.204  19
  -2 -10   1 851.669 113.848  25
   2 -10  -1 1016.40 123.316  26
  -2 -10   1 644.040 94.4162  26
   2 -10  -1 839.125 100.356  25
   2 -10  -1 1080.36 132.821  11
   2 -10  -1 757.458 121.456  27
  -2 -10   1 742.218 102.810  19
  -2 -10   0 26296.8 1418.82  25
   2 -10   0 26087.4 1413.47  25
   2 -10   0 24752.9 1416.43  26
  -2 -10   0 26127.9 1408.31  26
   2 -10   0 27349.3 1431.05  11
   2 -10   0 26810.4 1424.55  27
  -2 -10  -1-36.9585 70.8218  25
   2 -10   1 27.2068 74.7805  26
  -2 -10  -1-30.3944 69.4120  26
   2 -10   1 65.4573 71.5607  25
   2 -10   1-76.8701 96.0090  11
   2 -10   1-64.9327 86.4686  27
  -2 -10  -1 80.2992 69.3994  19
  -2 -10  -2 3069.81 245.423  64
  -2 -10  -2 2913.69 206.599  25
  -2 -10  -2 2704.47 211.963  26
   2 -10   2 3092.23 222.404  25
   2 -10   2 2835.14 213.108  26
  -2 -10  -2 3849.39 239.333  11
   2 -10   2 3167.42 225.587  27
  -2 -10  -2 2932.46 238.623  34
  -2 -10  -3 69.5476 79.6070  64
  -2 -10  -3 32.5629 40.1140  25
   2 -10   3 127.488 62.5718  26
  -2 -10  -3 27.5170 63.3148  26
  -2 -10  -3 151.876 82.3823  11
  -2 -10  -3 89.8552 73.7797  27
  -2 -10  -3 98.9304 78.3455  34
  -2 -10  -4 145.319 74.0995  64
  -2 -10  -4 7.45266 53.5246  26
  -2 -10  -4 111.926 65.5392  34
  -2 -10  -4 37.7888 62.6922  11
  -2 -10  -4 44.1890 60.1380  27
  -2 -10  -5 541.673 60.0390  26
  -2 -10  -5 533.100 65.5480  11
  -2 -10  -5 523.175 61.8526  27
   2 -11  -3 79.9495 37.8841  11
   2 -11  -3 96.4488 34.9358  27
   2 -11  -2 450.372 61.5721  26
   2 -11  -2 584.244 72.0721  11
   2 -11  -2 454.610 65.6043  27
   2 -11  -1 3191.91 208.097  26
  -2 -11   1 2986.57 211.829  25
   2 -11  -1 3966.72 222.359  11
   2 -11  -1 3669.36 217.638  27
  -2 -11   0 339.476 56.5011  25
   2 -11   0 175.622 53.4447  26
   2 -11   0 365.421 71.2920  11
   2 -11   0 293.727 66.5038  27
  -2 -11  -1 15.2097 35.7539  25
   2 -11   1-29.7887 41.4106  26
  -2 -11  -1-3.56432 6.79548  26
  -2 -11  -1 29.7266 55.0987  11
   2 -11   1-28.1917 53.0867  27
  -2 -11  -2 1685.43 125.370  11
  -2 -11  -2 1754.41 122.133  27
  -3   0  11-11.9280 56.7064  21
  -3   0  11-3.74471 57.2321  13
  -3   0  10 2691.54 204.097  52
  -3   0  10 2393.57 192.954  39
   3   0 -10 2405.38 199.358  60
   3   0 -10 2668.86 219.573  59
   3   0 -10 2376.44 262.084  64
  -3   0  10 2829.78 226.306  21
  -3   0  10 2799.14 220.578  13
   3   0 -10 2833.36 232.909  56
   3   0 -10 2830.10 228.325  55
  -3   0   9-25.3277 48.4964  20
  -3   0   9 55.0209 75.9110  39
   3   0  -9 49.3342 95.0309  55
  -3   0   9 17.7745 69.7500  14
  -3   0   9-159.566 113.624  13
  -3   0   9 114.017 88.4495  51
  -3   0   9 22.5976 83.5195  52
   3   0  -9 132.748 91.8731  59
   3   0  -9-8.52797 78.0781  60
  -3   0   8 37276.9 2045.23  52
  -3   0   8 39153.4 2065.01  13
  -3   0   8 37050.9 2058.91  51
  -3   0   8 34766.7 2010.72  50
  -3   0   8 30676.0 2183.56   4
   3   0  -8 38720.5 2426.97  45
   3   0  -8 40324.8 2047.05  46
   3   0  -8 35382.6 2486.65   8
  -3   0   8 36144.5 2035.99  39
  -3   0   8 37021.3 2032.06  14
   3   0  -8 40744.9 2074.12  59
  -3   0   8 38424.4 2065.03  61
   3   0  -8 41485.2 2068.62  60
   3   0  -8 41015.8 2447.47  36
   3   0  -8 42068.0 2080.36  55
  -3   0   7-7.27173 75.3207  52
   3   0  -7 17.3117 86.3266  55
  -3   0   7 92.7623 117.575   4
   3   0  -7 72.1942 67.4049  46
   3   0  -7-38.8198 164.154  45
   3   0  -7-52.8524 59.2631  41
  -3   0   7-33.5740 69.9135  39
   3   0  -7-28.1937 129.918  17
   3   0  -7 17.0498 76.4711  59
  -3   0   7-34.5630 80.6750  61
   3   0  -7 89.7991 77.1907  60
  -3   0   7 33.3342 76.8030  51
  -3   0   7 10.0438 53.0902  50
   3   0  -7-76.2998 166.286  36
   3   0  -7 139.485 190.366   8
  -3   0   6 10346.7 636.801  51
  -3   0   6 10042.0 610.284  50
   3   0  -6 10631.3 868.612   1
  -3   0   6 10879.0 706.883   5
  -3   0   6 10036.4 743.752   4
   3   0  -6 11534.5 642.817  59
  -3   0   6 10702.9 641.311  61
   3   0  -6 11584.2 641.755  60
   3   0  -6 11402.5 626.299  47
   3   0  -6 11128.9 631.581  46
   3   0  -6 11107.7 864.672  45
   3   0  -6 11000.4 625.844  41
   3   0  -6 12377.2 880.216  36
  -3   0   6 11134.6 628.471  39
  -3   0   6 11148.5 632.758  52
   3   0  -6 9530.83 775.889  17
   3   0  -6 11919.2 951.690   8
   3   0  -5 41.6908 42.6938  46
   3   0  -5-17.0539 41.0643  47
   3   0  -5-14.8553 47.6931  60
   3   0  -5 30.3110 46.5599  59
  -3   0   5 38.8037 51.7577  61
  -3   0   5 21.9822 43.6014  39
   3   0  -5-22.4130 113.633  36
  -3   0   5-12.4205 73.1080  30
  -3   0   5-4.76696 48.3382  52
  -3   0   5 5.75506 45.1220  53
  -3   0   5 22.4466 64.9871   5
   3   0  -5-23.5294 121.859   1
  -3   0   5 14.9022 78.7704   4
  -3   0   5-40.8310 78.0002  63
  -3   0   5-3.42147 36.7112  50
  -3   0   5 37.6206 48.8763  51
  -3   0   4 1605.76 184.384   4
   3   0  -4 1790.03 233.730   1
  -3   0   4 1569.24 164.932   5
   3   0  -4 1729.14 231.401  36
  -3   0   4 1334.53 175.360  30
   3   0  -3-11.3940 78.0691  36
  -3   0   3 59.6030 117.547  62
  -3   0   3 7.49726 59.8480  30
  -3   0   3 8.25314 55.8768   4
  -3   0   3 40.4430 43.9394   5
   3   0  -3 23.6398 79.0356   1
  -3   0   2 24660.4 1312.54  30
   3   0  -2 23431.7 1334.69   1
  -3   0   2 24310.0 1305.93   5
  -3   0   1 61.3506 37.3048   9
   3   0  -1 12.5659 36.4283  17
  -3   0   0 2843.14 194.702  45
   3   0   0 2793.96 176.524  17
  -3   0  -1 12.5585 48.0870  36
  -3   0  -1 8.78317 43.3194   2
  -3   0  -1 10.1680 49.2730  45
   3   0   1 46.5775 44.5547   6
  -3   0  -1 34.2259 42.9230   9
   3   0   2 73866.1 3877.82   4
  -3   0  -2 66917.5 3893.26   2
  -3   0  -2 77959.6 3907.93  36
   3   0   2 78370.6 3906.39   6
  -3   0  -3 77.4878 75.8399  36
   3   0   3 34.0385 75.8606  30
   3   0   3 36.9953 112.900  62
   3   0   3 32.1686 70.7914   6
  -3   0  -3-72.9208 97.5099   1
   3   0   3-21.3839 54.3383   4
  -3   0  -4 7857.80 541.895  36
   3   0   4 7064.14 469.494   4
  -3   0  -4 7030.60 562.664   1
   3   0   4 6905.92 519.657  30
   3   0   4 6583.18 545.344  62
   3   0   4 7666.41 531.191   6
  -3   0  -5-44.6847 118.097  36
   3   0   5-21.6825 50.2853  51
   3   0   5 3.82426 42.5951  50
   3   0   5 3.30516 41.9300  49
   3   0   5 31.2756 55.1062   5
  -3   0  -5-82.9347 120.498   1
   3   0   5-12.9191 66.9085   4
  -3   0  -5 10.5071 51.8033  55
   3   0   5-57.5754 107.358  30
  -3   0  -5-5.00523 46.1296  59
  -3   0  -5-9.23263 49.2882  60
   3   0   5-16.8248 47.8005  61
   3   0   5-159.304 181.637  62
   3   0   5 60.8251 95.8554   6
   3   0   6 7277.31 562.649   5
   3   0   6 8354.39 611.911   4
  -3   0  -6 9347.01 786.685   1
   3   0   6 8587.11 499.976  49
   3   0   6 8764.15 508.741  50
   3   0   6 9007.61 530.754  51
  -3   0  -6 9958.96 774.985  45
  -3   0  -6 9891.66 540.945  44
   3   0   6 8641.99 538.378  63
   3   0   6 8663.41 497.413  38
   3   0   6 7319.65 697.192  62
  -3   0  -6 9368.38 530.882  59
  -3   0  -6 9325.58 525.099  60
   3   0   6 7734.98 655.847  30
   3   0   6 7204.63 694.110  31
  -3   0  -6 10315.9 542.315  55
   3   0   6 7787.15 530.532  32
  -3   0  -6 9540.77 750.187  36
  -3   0  -7-51.0208 72.6991  60
  -3   0  -7 32.5002 78.7307  59
   3   0   7-34.8022 217.662  62
   3   0   7-19.7363 88.5263   4
  -3   0  -7-43.4127 171.722   1
   3   0   7 383.907 227.441  31
  -3   0  -7-77.3337 85.2196  55
   3   0   7-34.7103 115.679  13
   3   0   7-5.62584 70.1267  50
   3   0   7 71.2534 60.4790  49
  -3   0  -7 39.4137 166.669  45
  -3   0  -7 61.6756 90.3124  44
   3   0   7 106.705 76.9165  39
  -3   0  -7 222.040 187.624  36
   3   0   7 173.831 116.229  32
  -3   0  -7 188.429 205.332   8
   3   0   7-44.5338 110.214  63
  -3   0  -8 31337.2 1503.02  55
   3   0   8 22907.4 1460.34  12
   3   0   8 26214.5 1485.33  13
   3   0   8 19958.2 1687.71  31
   3   0   8 26386.7 1446.96  50
  -3   0  -8 30840.2 1507.34  44
  -3   0  -8 30199.3 1869.68  45
  -3   0  -8 22841.4 1799.99   1
  -3   0  -8 30291.4 1854.84  36
   3   0   8 23356.2 1474.14  32
  -3   0  -8 30837.2 1493.48  59
  -3   0  -8 30690.1 1477.27  60
   3   0   8 20452.9 1697.87  62
   3   0   8 24219.8 1479.50  63
  -3   0  -8 23250.8 1849.64   8
   3   0   8 27617.8 1463.41  39
  -3   0  -9 90.7428 94.4814  55
  -3   0  -9-38.2372 95.8728  44
   3   0   9 6.66900 79.1405  39
  -3   0  -9 16.2728 79.7690  59
  -3   0  -9-19.3827 67.6184  60
   3   0   9 8.45265 99.5064  32
   3   0   9 17.4751 106.927  63
  -3   0  -9-38.1875 139.198  64
   3   0   9 57.4461 60.9833  50
   3   0   9-25.9137 112.584  13
   3   0  10 28323.2 1586.30  21
   3   0  10 31247.2 1576.80  39
   3   0  10 25373.4 1576.24  32
  -3   0 -10 33135.4 1604.67  55
  -3   0 -10 34078.5 1619.41  56
   3   0  10 24748.5 1576.73  63
  -3   0 -10 24046.4 1607.67  64
  -3   0 -10 31473.6 1586.26  59
  -3   0 -10 32913.1 1616.98  43
  -3   0 -10 32116.0 1609.03  44
  -3   0 -10 33284.0 1625.02  42
   3   0  10 26578.0 1581.33  13
  -3   0 -11-48.6081 66.5741  11
   3   0  11-59.5768 51.8104  13
   3   0  11-85.7469 47.8256  21
  -3  -1  11 552.982 79.7794  13
  -3   1  11 522.788 81.9705  13
  -3   1  11 695.960 86.1945  21
  -3  -1  11 554.794 84.9076  21
   3  -1 -10 3804.58 295.201  44
   3   1 -10 4073.22 305.135  44
  -3  -1  10 4418.40 301.718  21
  -3  -1  10 4244.33 264.398  39
  -3   1  10 4591.75 283.038  39
   3   1 -10 2997.11 273.209  59
   3  -1 -10 3817.63 290.655  59
   3  -1 -10 3027.42 270.038  60
   3  -1 -10 3532.98 327.803  64
   3  -1 -10 4150.91 298.458  56
   3   1 -10 3732.33 292.629  55
  -3   1  10 4559.51 296.241  13
  -3  -1  10 4617.76 299.258  13
  -3   1  10 4670.79 288.641  52
  -3  -1  10 4553.41 277.592  52
  -3   1   9 3637.30 288.976  51
  -3   1   9 3326.49 247.344  50
  -3  -1   9 4431.44 311.287  13
  -3   1   9 4102.29 300.658  13
   3   1  -9 3796.37 278.992  60
   3   1  -9 4218.47 298.620  59
   3  -1  -9 3741.39 288.619  60
   3  -1  -9 4004.04 301.141  59
   3  -1  -9 3794.37 296.560  44
   3  -1  -9 3605.67 270.859  46
   3   1  -9 4145.93 312.012  44
  -3  -1   9 3184.61 244.658  20
  -3   1   9 4051.82 280.177  39
  -3  -1   9 3558.83 265.017  39
  -3   1   9 4258.44 271.555  14
  -3  -1   9 3384.64 251.755  14
  -3  -1   9 3587.79 272.515  52
  -3   1   9 4249.93 290.685  52
   3   1  -9 3893.44 303.887  55
  -3   1   8 53.2931 126.324   4
   3   1  -8 181.025 88.8465  60
   3  -1  -8 213.856 105.366  60
   3   1  -8 221.322 106.617  59
  -3   1   8 266.841 105.598  61
   3  -1  -8 95.7180 94.3033  59
  -3   1   8 283.493 79.9357  50
  -3   1   8 416.656 111.565  51
  -3  -1   8 46.2232 76.4046  14
  -3  -1   8 104.925 109.007  13
   3   1  -8 182.895 110.986  55
  -3  -1   8 181.077 88.9520  52
   3   1  -8 94.9386 194.580  45
   3  -1  -8 349.057 209.272  45
   3  -1  -8 171.659 76.9353  47
   3  -1  -8 83.7596 83.1187  46
   3  -1  -8 111.494 97.1879  44
   3  -1  -8 204.462 78.9928  41
  -3   1   8 218.101 99.2556  39
  -3  -1   8 281.511 90.2691  39
   3  -1  -8 34.4948 167.371  17
   3   1  -8 220.334 192.304  36
   3  -1  -8 170.845 191.793  36
   3  -1  -8 555.751 297.523   8
  -3   1   7 205.186 113.954   5
  -3   1   7 342.563 149.111   4
   3  -1  -7 243.708 94.8318  59
   3   1  -7 238.297 81.9213  60
   3   1  -7 206.217 91.2237  59
  -3   1   7 348.160 105.240  61
   3  -1  -7 199.696 88.8297  60
  -3  -1   7 305.154 86.7044  52
  -3  -1   7 295.235 106.982  13
  -3  -1   7 235.725 82.3170  14
  -3   1   7 290.524 79.1570  50
  -3   1   7 296.116 98.3503  51
   3   1  -7 209.961 178.000  45
   3  -1  -7 240.889 88.1976  46
   3  -1  -7 233.788 81.9515  47
   3  -1  -7 138.239 163.858  45
   3  -1  -7 243.524 78.9343  41
  -3  -1   7 272.987 82.8537  39
  -3   1   7 214.757 88.1493  39
   3  -1  -7 32.2084 156.523  17
   3  -1  -7 161.101 78.3585  15
   3  -1  -7 74.2753 167.027  36
   3   1  -7 311.956 198.087  36
   3  -1  -7 314.629 228.214   8
   3   1  -7 285.348 256.657   8
  -3  -1   6 20854.3 1122.09  52
  -3  -1   6 20332.0 1136.64  13
  -3   1   6 20428.3 1112.77  50
  -3  -1   6 20596.5 1133.51  51
  -3   1   6 20010.1 1132.83  51
  -3  -1   6 21362.6 1264.23   4
  -3   1   6 22106.0 1288.37   4
   3   1  -6 18190.7 1317.18   1
  -3   1   6 19776.2 1231.83   5
   3  -1  -6 20849.5 1354.04  45
   3  -1  -6 21100.3 1130.30  46
   3  -1  -6 20239.5 1123.62  47
   3   1  -6 20148.6 1118.37  46
   3  -1  -6 18946.8 1117.82  41
   3   1  -6 19965.4 1112.71  41
  -3  -1   6 20543.1 1115.76  39
   3   1  -6 21335.5 1385.37  36
  -3   1   6 20786.7 1124.87  39
   3  -1  -6 20531.3 1330.62  17
   3   1  -6 21553.5 1133.19  60
   3  -1  -6 20316.6 1130.98  60
   3   1  -6 20727.3 1135.75  59
  -3   1   6 20382.6 1135.97  61
   3  -1  -6 20674.0 1131.94  59
  -3  -1   6 18462.5 1257.90  30
   3  -1  -6 22642.1 1458.32   8
   3   1  -6 22366.0 1474.58   8
  -3  -1   5 1843.94 163.436  53
   3  -1  -5 2054.21 156.104  54
  -3  -1   5 2116.61 158.396  52
  -3   1   5 2060.96 167.527  53
  -3   1   5 1924.12 162.104  51
  -3  -1   5 1855.19 158.655  51
   3  -1  -5 2109.62 158.228  47
   3   1  -5 2188.58 155.547  46
   3  -1  -5 1992.86 156.584  46
   3  -1  -5 2106.76 156.524  41
   3   1  -5 2266.48 299.274  36
  -3   1   5 2041.10 159.328  39
  -3  -1   5 1980.94 150.374  39
  -3  -1   5 1422.07 159.557   9
   3  -1  -5 1939.56 319.001   8
  -3  -1   5 2032.38 195.765   5
   3   1  -5 2093.69 337.247   8
   3  -1  -5 2368.12 331.047   1
   3   1  -5 1754.79 264.419   1
  -3   1   5 2140.97 246.423   4
  -3  -1   5 2343.74 246.243   4
  -3   1   5 1988.08 222.752   5
  -3   1   5 1977.70 164.160  61
   3  -1  -5 2049.33 159.576  60
  -3  -1   5 2031.31 165.386  61
   3   1  -5 2360.08 165.221  60
  -3  -1   5 2697.55 187.730  63
  -3  -1   5 1551.52 157.685  66
   3  -1  -5 2202.13 284.452  17
  -3  -1   5 2116.28 258.691  30
  -3   1   4 1096.63 159.842   5
  -3  -1   4 1385.29 144.729   5
   3   1  -4 1574.77 205.741   1
   3  -1  -4 2406.36 291.534   1
  -3  -1   4 1567.61 177.348   4
  -3   1   4 1185.82 166.608   4
   3  -1  -4 2018.98 298.997   8
   3   1  -4 1850.00 286.342   8
  -3  -1   4 1069.79 117.147   9
  -3  -1   4 1212.54 197.782  30
   3   1  -4 1053.97 197.267  36
   3  -1  -3 11356.0 666.502  17
  -3  -1   3 10779.7 663.360  30
   3   1  -3 9184.20 674.616   8
  -3  -1   3 9484.21 571.498   9
   3  -1  -3 10938.3 691.124   8
   3   1  -3 9214.56 626.959   1
  -3   1   3 10299.5 627.115   5
   3  -1  -3 10323.3 684.941   1
  -3  -1   3 10657.4 597.321   5
  -3  -1   3 10893.7 628.409   4
   3   1  -3 10863.4 676.219  36
   3  -1  -3 11427.9 663.823  36
  -3  -1   3 10986.6 672.949  62
   3  -1  -2 361785. 17537.0  17
  -3  -1   2 370289. 17551.4  30
  -3  -1   2 387535. 17546.6  31
  -3   1   2 367586. 17531.7   6
   3  -1  -2 357866. 17553.4   8
  -3  -1   2 339431. 17492.2   5
   3   1  -2 309271. 17545.2   8
  -3  -1   2 323848. 17473.1   9
   3   1  -2 298897. 17495.1   1
  -3  -1   2 313348. 17457.6   2
  -3  -1   2 361278. 17519.7   4
   3  -1  -2 350463. 17526.6  36
   3   1  -2 378318. 17555.8  36
  -3  -1   2 396471. 17546.4  62
   3  -1  -1 806.754 106.919  17
   3  -1  -1 666.874 113.286   8
   3  -1  -1 520.126 99.5913   7
  -3  -1   1 737.580 73.2182   9
   3   1  -1 613.284 107.972   8
  -3  -1   1 870.947 127.193  30
  -3  -1   1 1187.69 105.071  28
  -3  -1   1 1060.99 113.360  31
   3  -1  -1 920.307 89.9257  36
  -3  -1   1 977.314 112.758  62
  -3  -1   1 820.837 67.9241   2
  -3  -1   1 555.782 78.1249   5
  -3   1   1 788.599 88.4722   4
   3   1   0 5876.58 402.183   7
  -3   1   0 7267.69 382.720   9
  -3  -1   0 6923.59 384.840   9
   3  -1   0 6397.51 391.066   8
   3  -1   0 6425.66 376.262   7
   3   1   0 5835.73 387.841   8
  -3   1   0 5820.07 369.050  45
  -3   1   0 7174.63 362.879   4
   3   1   0 5960.77 408.530   3
  -3  -1   0 8356.66 393.804   2
   3  -1   0 6235.50 354.374   3
  -3   1   0 6974.36 374.141   5
  -3  -1   0 8934.04 375.651   1
  -3  -1   0 5893.49 387.736  29
   3  -1   0 5893.33 378.122  31
  -3  -1   0 5746.95 376.552  28
  -3  -1   0 6408.00 385.546  31
   3  -1   0 5688.57 379.693  29
   3  -1   0 6413.31 386.079  28
   3  -1   0 6558.28 398.136  33
  -3  -1   0 6580.17 391.629  33
  -3   1  -1 15145.1 813.153  36
  -3   1  -1 12051.1 802.088   5
  -3   1  -1 13615.6 820.753   9
   3  -1   1 15863.0 815.285   6
   3   1   1 15935.4 841.557   7
  -3   1  -1 15198.7 841.632  45
  -3  -1  -1 16007.5 846.770  45
  -3  -1  -1 17398.1 862.488   1
   3  -1   1 15575.5 830.997   3
   3   1   1 15639.0 849.511   3
  -3   1  -1 15668.3 832.863   2
   3  -1   1 16114.9 841.532  31
   3  -1   1 17503.7 838.153  28
   3  -1   1 16996.3 847.586  29
   3  -1   1 15098.8 837.701  62
   3   1   2 136247. 6681.44   3
  -3   1  -2 111453. 6630.52   2
  -3   1  -2 136554. 6692.19   1
   3   1   2 131093. 6665.41   4
   3  -1   2 116212. 6604.45   4
  -3  -1  -2 135157. 6680.67  36
   3  -1   2 130006. 6649.09   6
  -3  -1  -2 135722. 6674.17  45
  -3   1  -2 123806. 6673.86  45
  -3   1  -2 129601. 6648.89  36
   3  -1   2 135516. 6674.56  31
   3  -1   2 136775. 6701.22  30
   3  -1   2 142464. 6679.37  62
   3  -1   3 50553.0 2861.12   4
  -3   1  -3 45295.8 2878.95   2
   3   1   3 56151.9 2950.19   3
   3   1   3 56082.6 2920.25   4
  -3   1  -3 55854.5 2968.01   1
  -3  -1  -3 57211.5 2947.11  45
  -3   1  -3 57673.9 2961.64  45
   3  -1   3 55138.1 2920.78   6
  -3   1  -3 57961.9 2932.19  36
  -3  -1  -3 59336.1 2955.03  36
   3  -1   3 57295.1 2951.73  62
   3  -1   3 55706.3 2949.82  31
   3  -1   3 57884.9 2971.77  30
   3   1   4 19653.8 1017.51  50
   3   1   4 20188.3 1119.07   4
   3  -1   4 14817.8 1021.66   5
  -3   1  -4 18101.9 1175.65   1
   3  -1   4 18860.7 1063.59   4
  -3  -1  -4 19970.3 1212.78   1
  -3  -1  -4 18328.4 1021.08  55
   3  -1   4 18826.0 1166.35  31
   3  -1   4 19708.2 1174.63  30
   3   1   4 20117.8 1121.59  30
  -3  -1  -4 21344.2 1173.67  45
  -3   1  -4 23108.5 1217.27  45
   3  -1   4 19839.6 1138.07   6
   3   1   4 18449.5 1017.72  39
  -3   1  -4 23454.1 1176.40  36
  -3  -1  -4 21276.3 1178.40  36
   3  -1   4 18964.7 1019.45  52
   3   1   4 18302.1 1019.93  52
   3  -1   4 21490.0 1189.39  62
  -3  -1  -4 19688.5 1025.24  59
  -3  -1  -5 18957.6 971.187  55
  -3   1  -5 18276.1 968.064  55
   3   1   5 15638.8 1057.78  30
   3  -1   5 16582.4 1131.91  30
   3  -1   5 14693.3 1115.15  31
   3   1   5 17034.5 961.495  52
   3  -1   5 18278.6 963.873  52
  -3   1  -5 14983.8 1143.85   1
   3  -1   5 17042.9 1025.75   4
  -3  -1  -5 15678.5 1171.97   1
   3   1   5 17852.5 1071.97   4
   3   1   5 17055.1 953.648  50
   3  -1   5 17755.1 948.372  50
   3  -1   5 17327.5 969.383  51
   3   1   5 18383.9 967.961  51
  -3  -1  -5 19436.3 962.962  46
  -3   1  -5 19011.5 1192.70  45
  -3  -1  -5 19118.4 959.115  47
  -3  -1  -5 18414.1 1152.10  45
  -3  -1  -5 18344.7 954.125  41
   3  -1   5 17331.1 955.884  39
   3   1   5 16616.6 956.900  39
  -3  -1  -5 20628.2 1180.34  36
   3  -1   5 15835.8 966.477  32
  -3   1  -5 21239.9 1172.25  36
   3   1   5 14023.0 1126.29  62
   3   1   5 14530.7 971.944  63
   3  -1   5 16554.3 971.131  63
  -3   1  -5 18760.2 965.169  59
  -3  -1  -5 18577.0 966.036  60
  -3  -1  -5 17464.9 965.275  59
   3  -1   5 15597.7 1125.78  62
   3   1   5 16943.0 965.055  61
  -3   1  -5 17266.6 953.418  60
   3   1   6 6091.04 390.070  52
   3  -1   6 6216.58 387.232  52
   3  -1   6 6547.19 411.623  13
   3   1   6 5451.78 468.167   5
  -3   1  -6 4935.39 570.461   1
  -3  -1  -6 5770.58 617.504   1
   3  -1   6 5126.94 452.178   4
   3   1   6 5611.82 486.341   4
   3   1   6 6004.33 378.276  50
   3   1   6 5415.41 368.247  49
   3  -1   6 5839.98 371.821  50
   3   1   6 6358.67 397.207  51
   3  -1   6 6107.66 396.244  51
  -3  -1  -6 6797.12 391.642  46
  -3  -1  -6 7280.91 611.753  45
  -3   1  -6 6470.67 630.455  45
   3   1   6 6140.50 397.386  61
   3  -1   6 5942.24 590.093  62
  -3  -1  -6 6878.86 398.818  60
   3   1   6 6980.04 625.438  62
  -3   1  -6 6582.36 395.226  59
  -3  -1  -6 6832.42 402.875  59
  -3   1  -6 6677.63 386.666  60
   3  -1   6 5400.85 570.086  31
   3  -1   6 5884.90 561.071  30
   3  -1   6 6286.93 383.302  39
   3   1   6 5942.15 385.220  39
  -3   1  -6 6901.04 597.923  36
   3  -1   6 5911.86 404.081  32
  -3  -1  -6 6563.45 601.008  36
   3   1   6 6970.58 424.163  63
   3  -1   6 5920.99 405.974  63
  -3   1  -6 7087.31 406.743  55
  -3  -1  -6 6572.66 401.156  55
  -3  -1  -7 4477.11 303.075  55
  -3   1  -7 4137.13 296.136  55
   3  -1   7 2027.66 405.415  31
   3   1   7 2444.84 437.986  31
  -3   1  -7 3398.43 487.137   1
  -3  -1  -7 3870.24 539.672   1
   3   1   7 3053.60 365.193   4
   3   1   7 4514.48 288.720  52
   3  -1   7 4779.50 289.303  52
   3  -1   7 2931.10 284.656  12
   3  -1   7 3363.92 291.395  13
   3   1   7 2994.23 274.548  12
   3   1   7 4041.42 261.548  49
   3  -1   7 4164.81 264.649  50
   3   1   7 3838.35 267.224  50
   3   1   7 4241.89 291.973  51
  -3  -1  -7 4608.04 281.172  46
  -3   1  -7 4020.76 300.403  44
  -3  -1  -7 4679.09 510.114  45
  -3  -1  -7 4115.69 560.179   8
   3  -1   7 4300.29 279.172  39
   3   1   7 3949.89 277.087  39
   3   1   7 3846.04 254.639  38
  -3   1  -7 5298.01 533.877  36
  -3  -1  -7 3893.14 492.228  36
   3   1   7 2419.83 277.707  32
   3  -1   7 2697.07 278.750  32
   3   1   7 2716.07 291.317  63
   3  -1   7 3280.71 291.660  63
   3  -1   7 2929.39 456.660  62
  -3  -1  -7 4562.47 301.578  59
  -3  -1  -7 5048.76 303.000  60
   3   1   7 2146.51 426.304  62
  -3   1  -7 4254.17 274.625  60
  -3   1  -7 4256.46 288.483  59
   3   1   8 29.0106 123.550  63
   3  -1   8 75.5947 117.801  63
  -3  -1  -8 89.4193 151.004  64
   3  -1   8 231.895 223.804  62
  -3  -1  -8 142.487 88.1992  60
  -3   1  -8-49.2153 93.0253  59
  -3  -1  -8 27.5103 95.0178  59
   3   1   8-228.923 245.358  62
   3  -1   8 152.315 227.731  31
   3   1   8-38.2982 218.044  31
  -3  -1  -8 97.2827 109.353  56
   3  -1   8 79.5037 100.613  12
   3   1   8-75.0170 114.781  13
   3  -1   8 9.49527 120.064  13
  -3  -1  -8 28.4763 98.3520  55
  -3   1  -8 101.902 100.384  55
   3  -1   8 60.1083 89.5495  52
   3   1   8 139.565 71.3760  49
   3   1   8 50.8277 82.0265  50
   3   1   8 62.3914 91.8444  52
   3  -1   8 83.6352 69.2906  50
  -3  -1  -8 249.580 263.856   1
  -3   1  -8-87.3381 190.360   1
  -3  -1  -8-160.145 207.362  45
  -3   1  -8 39.5619 108.690  44
   3  -1   8 85.0322 83.1189  39
  -3  -1  -8 77.7028 174.272  17
  -3  -1  -8-97.1265 217.827   8
  -3   1  -8 272.929 201.943  36
   3   1   8 84.8369 122.480  32
  -3  -1  -8-41.8307 182.347  36
   3  -1   8 27.8086 114.308  32
   3   1   9 2765.43 209.192  50
  -3   1  -9 3084.82 253.047  44
  -3  -1  -9 3047.47 248.916  55
  -3   1  -9 3197.23 244.846  55
  -3  -1  -9 2749.14 249.657  56
  -3   1  -9 3112.59 263.407  56
   3   1   9 2649.22 240.208  13
   3  -1   9 2484.22 237.085  13
   3  -1   9 3201.45 225.737  39
   3  -1   9 2402.95 235.757  32
   3   1   9 1997.25 226.290  32
   3  -1   9 2856.07 248.062  21
   3  -1   9 3027.28 228.020  52
   3   1   9 2664.92 225.055  52
   3   1   9 2210.97 240.338  63
   3  -1   9 2482.67 241.324  63
  -3  -1  -9 2316.01 269.316  64
  -3   1  -9 3211.62 232.922  59
  -3  -1  -9 3129.40 232.405  60
  -3  -1  -9 3121.93 244.859  59
  -3  -1 -10 725.806 111.827  59
   3   1  10 373.824 102.358  13
   3  -1  10 466.967 108.351  13
  -3  -1 -10 623.341 116.908  55
  -3   1 -10 507.959 101.846  55
   3   1  10 918.507 112.182  52
   3  -1  10 288.856 104.203  21
   3  -1  10 353.380 100.433  32
   3   1  10 499.240 104.370  32
  -3   1 -10 731.133 129.136  56
  -3  -1 -10 807.235 132.579  56
  -3   1 -10 518.842 163.277  64
  -3  -1 -10 735.065 144.458  64
   3   1  10 284.513 99.6459  63
   3  -1  10 456.363 107.793  63
   3   1  10 666.538 102.329  39
   3  -1  10 710.526 97.0879  39
  -3  -1 -10 673.711 130.131  42
  -3   1 -10 732.188 124.437  44
  -3  -1 -10 747.586 122.059  43
   3   1  11 1333.79 101.100  13
  -3  -1 -11 1172.38 112.384  11
   3  -1  11 1151.79 98.7703  13
   3  -1  11 1254.85 96.9966  21
   3   1  11 1193.69 97.6378  21
  -3  -2  11 870.251 86.2605  13
   3  -2 -11 1013.71 109.983  11
  -3   2  11 906.825 87.6177  13
  -3   2  11 985.563 92.3918  21
  -3  -2  11 798.103 88.0086  21
   3  -2 -10 3120.89 163.331  56
   3  -2 -10 3619.23 194.208  55
   3   2 -10 3599.89 184.469  55
  -3   2  10 7.61724 23.1355  14
  -3   2  10 3176.82 172.755  13
  -3  -2  10 3216.37 177.558  13
   3   2 -10 3689.62 200.560  44
   3  -2 -10 3314.43 182.582  44
   3  -2 -10-6.03698 19.1536  42
  -3   2  10 3685.34 170.983  39
   3  -2 -10 2630.66 207.990  64
   3  -2 -10 3470.47 191.040  59
   3  -2 -10 3666.92 186.903  60
   3   2 -10 3094.24 156.082  59
  -3  -2  10 3314.95 186.360  21
   3  -2  -9 10578.3 679.256  55
   3   2  -9 12167.1 696.992  55
   3  -2  -9 9792.45 667.023  56
  -3  -2   9 11781.3 663.306  52
  -3   2   9 12165.9 680.839  52
  -3   2   9 11075.8 681.536  13
  -3  -2   9 11188.7 689.029  13
  -3   2   9 11228.5 653.362  50
  -3   2   9 11607.0 680.942  51
   3   2  -9 12612.4 709.276  44
   3  -2  -9 13198.8 687.113  46
   3  -2  -9 10766.9 677.160  44
   3  -2  -9 11440.5 664.329  41
  -3   2   9 11222.8 671.627  39
  -3  -2   9 10881.4 649.420  39
  -3   2   9 11546.7 659.776  14
   3  -2  -9 11313.4 686.996  59
   3  -2  -9 12294.6 692.085  60
   3   2  -9 12556.4 686.140  59
  -3  -2   9 10723.0 643.693  20
  -3  -2   9 11072.3 692.770  21
   3   2  -8 14280.2 1161.43  36
   3  -2  -8 13730.9 1140.00  36
  -3   2   8 15191.6 868.727  61
   3   2  -8 16313.4 873.148  59
   3  -2  -8 15204.1 866.977  60
   3   2  -8 14113.2 845.393  60
  -3  -2   8 12122.8 1110.40  29
   3   2  -8 16151.9 882.264  55
   3  -2  -8 14952.3 864.812  55
  -3  -2   8 15131.0 844.705  52
  -3   2   8 15370.2 863.454  52
  -3  -2   8 16001.8 880.740  13
  -3   2   8 12511.4 1007.07   4
  -3   2   8 14020.9 823.887  49
  -3   2   8 15562.7 869.154  51
  -3   2   8 14880.6 841.712  50
   3  -2  -8 11738.9 1040.57  45
   3  -2  -8 15801.1 866.812  46
   3  -2  -8 15078.7 860.688  44
   3  -2  -8 14232.5 849.268  41
  -3  -2   8 14732.5 835.180  39
   3   2  -8 14775.0 1298.54   8
   3  -2  -8 12638.5 1194.87   8
   3  -2  -8 14185.0 1125.43  17
  -3  -2   8 13932.3 829.383  14
   3  -2  -8 15170.5 850.808  15
  -3  -2   8 14258.7 835.821  20
  -3  -2   8 14655.8 879.360  21
   3  -2  -7 473.105 228.768  36
   3   2  -7 542.592 246.905  36
   3   2  -7 366.037 93.6051  60
  -3   2   7 521.578 119.917  61
   3   2  -7 422.046 108.430  59
   3  -2  -7 462.338 110.890  60
  -3  -2   7 748.136 129.654  61
  -3   2   7 336.201 144.018   5
  -3   2   7 53.0225 162.637   4
   3  -2  -7 524.680 110.366  55
  -3   2   7 680.230 123.830  52
  -3  -2   7 794.335 113.187  52
  -3  -2   7 441.576 94.2904  14
  -3  -2   7 880.490 148.521  13
  -3   2   7 435.630 115.109  51
  -3   2   7 401.384 102.694  50
  -3  -2   7 559.120 119.503  51
   3  -2  -7 209.466 168.966  45
   3  -2  -7 336.274 103.339  46
   3   2  -7 306.866 228.200  45
   3  -2  -7 386.384 106.305  47
   3  -2  -7 400.284 103.256  44
   3  -2  -7 269.304 89.8478  41
  -3  -2   7 635.803 109.782  39
   3  -2  -7 1363.05 349.558   8
   3   2  -7 581.662 324.900   8
   3  -2  -7 312.902 114.279  15
   3  -2  -7 215.705 205.956  17
  -3  -2   7 279.571 87.7538  20
   3   2  -6 1737.83 167.699  59
  -3  -2   6 1930.36 174.544  61
   3   2  -6 1528.81 154.190  60
  -3   2   6 1521.97 164.698  61
   3  -2  -6 1482.02 159.878  60
  -3  -2   6 2374.06 339.406  30
  -3   2   6 1971.58 288.430   4
  -3   2   6 1539.87 252.239   5
   3  -2  -6 1611.02 164.245  55
  -3  -2   6 2049.34 160.681  52
  -3   2   6 1941.24 171.479  52
  -3  -2   6 2047.17 192.569  13
  -3   2   6 1628.53 168.373  51
  -3   2   6 1576.99 156.285  50
  -3  -2   6 1866.83 171.633  51
   3  -2  -6 1471.77 159.767  46
   3  -2  -6 1516.07 158.535  47
   3  -2  -6 2155.89 320.329  45
   3  -2  -6 1433.58 154.537  41
  -3  -2   6 2266.87 162.065  39
   3  -2  -6 1459.90 173.850  15
   3  -2  -6 2133.45 334.432  17
   3  -2  -6 1741.74 314.026  36
   3   2  -6 2185.06 349.785  36
   3   2  -6 3250.40 511.562   8
  -3  -2   5 52807.7 3134.46  66
   3  -2  -5 59336.2 3125.64  55
  -3  -2   5 58124.9 3308.96  30
  -3  -2   5 59694.6 3133.50  61
   3   2  -5 58609.1 3125.35  60
   3  -2  -5 60638.0 3130.45  59
  -3   2   5 59152.8 3133.35  61
  -3   2   5 57997.6 3130.94  52
  -3  -2   5 60879.9 3118.36  52
  -3   2   5 57752.5 3129.22  53
   3  -2  -5 65522.5 3135.48  54
  -3   2   5 63122.7 3271.23   5
  -3   2   5 63512.1 3289.96   4
   3   2  -5 49412.3 3236.25   1
  -3   2   5 57101.6 3130.50  51
  -3  -2   5 62216.5 3132.77  51
   3  -2  -5 60159.0 3130.49  46
   3  -2  -5 59158.1 3270.62  45
   3  -2  -5 63466.6 3132.84  47
   3  -2  -5 60045.9 3127.75  41
   3   2  -5 63133.7 3356.00  36
  -3   2   5 55242.5 3125.31  39
  -3  -2   5 59483.1 3112.17  39
   3  -2  -5 57663.9 3117.60  40
   3  -2  -5 63983.0 3350.13  17
   3  -2  -5 62187.1 3327.62  36
   3  -2  -5 62959.2 3378.02   8
   3   2  -5 57994.1 3383.73   8
  -3  -2   4 17607.1 1093.15  66
  -3  -2   4 21585.9 1097.78  63
   3  -2  -4 19743.8 1080.91  55
  -3  -2   4 20635.9 1240.44  30
  -3  -2   4 20609.2 1089.20  61
   3  -2  -4 20655.5 1085.69  59
   3  -2  -4 20445.2 1086.42  46
   3  -2  -4 20748.2 1186.37  45
   3  -2  -4 21258.5 1088.00  47
   3  -2  -4 20602.8 1085.20  41
   3  -2  -4 22105.9 1230.72  36
   3   2  -4 24185.8 1271.86  36
   3  -2  -4 21915.7 1252.33  17
  -3   2   4 19633.9 1087.45  51
  -3   2   4 22490.2 1231.58   6
   3   2  -4 19433.1 1261.27   8
  -3  -2   4 18463.5 1094.39   5
   3  -2  -4 21943.8 1266.85   8
  -3   2   4 18126.6 1085.91  52
  -3  -2   4 20033.1 1092.90  53
   3  -2  -4 19184.6 1083.34  54
  -3   2   4 20551.3 1194.55   5
   3   2  -4 17608.1 1158.08   1
  -3  -2   4 21713.5 1098.00  32
   3  -2  -3 71127.5 3653.53  17
  -3  -2   3 76912.9 3677.90  30
   3   2  -3 66218.9 3653.65   8
   3  -2  -3 69968.6 3644.26   8
  -3   2   3 74549.1 3629.33   6
  -3  -2   3 60669.4 3533.86   5
   3   2  -3 55978.7 3556.52   1
  -3   2   3 76348.8 3630.71   4
   3  -2  -3 75786.5 3632.46  36
   3   2  -3 78230.7 3665.73  36
   3  -2  -2 136665. 7036.39  17
  -3  -2   2 149969. 7044.03  62
   3  -2  -2 137957. 7018.88   8
  -3   2   2 143959. 7005.46   6
   3   2  -2 125369. 7026.64   8
  -3   2   2 132187. 7007.13   5
  -3   2   2 143714. 7015.80   4
   3   2  -2 104955. 6939.96   1
   3  -2  -2 146741. 7010.77  36
  -3  -2   2 149526. 7071.35  30
  -3  -2   2 174355. 7040.73  28
  -3  -2   2 149950. 7044.88  31
  -3  -2   2 142740. 7049.01  29
   3  -2  -1 86814.2 4551.50  30
  -3  -2   1 98879.6 4595.71  28
  -3  -2   1 89080.8 4615.36  29
  -3  -2   1 94035.8 4608.75  31
   3  -2  -1 89074.7 4630.90  33
   3  -2  -1 89019.8 4553.61  36
  -3  -2   1 97199.7 4623.34  33
   3   2  -1 77808.1 4567.53   8
   3   2  -1 83219.9 4591.60   7
   3  -2  -1 83641.7 4586.32   8
  -3   2   1 87234.9 4548.18   6
   3  -2  -1 81300.2 4550.33   7
  -3  -2   1 87879.1 4522.49  17
  -3   2   1 88070.2 4569.84   4
  -3   2   1 83140.9 4571.64   5
  -3  -2   0 12981.4 757.373  17
  -3   2   0 12429.4 733.594  45
   3   2   0 12910.2 783.279   7
   3   2   0 13384.2 747.731   8
  -3  -2   0 14177.9 799.292  28
   3  -2   0 13141.2 792.998  31
   3  -2   0 14923.6 812.362  28
  -3  -2   0 15324.6 816.977  31
   3  -2   0 13510.9 805.694  29
  -3  -2   0 14132.6 821.865  29
   3  -2   0 18360.9 816.714  30
   3   2   0 12645.9 809.944   3
  -3   2   0 14838.4 767.259   5
  -3   2   0 13842.1 751.105   4
   3  -2   0 15846.2 844.466  33
  -3  -2   0 14965.8 822.861  33
  -3   2  -1 243002. 11867.7   2
   3   2   1 231701. 11883.4   3
  -3  -2  -1 258368. 11899.1   1
  -3   2  -1 203742. 11817.6  36
   3  -2   1 233960. 11905.1  17
  -3  -2  -1 225147. 11913.9  33
   3  -2   1 261635. 11933.0  33
   3  -2   1 233365. 11894.3  31
   3  -2   1 240390. 11894.4  28
   3  -2   1 241665. 11908.4  29
  -3  -2  -1 223617. 11883.8  45
  -3   2  -1 224959. 11862.4  45
  -3   2  -1 230304. 11829.2   5
  -3   2  -1 237382. 11854.7   9
   3   2   1 236670. 11891.9   6
  -3   2  -2 17703.4 1140.80   9
   3   2   2 24250.1 1235.70   6
  -3   2  -2 21091.0 1169.79  36
   3  -2   2 23135.7 1242.81  29
   3  -2   2 22890.6 1262.38  30
   3  -2   2 23865.8 1237.54  31
   3  -2   2 23768.9 1236.80  62
   3   2   2 24270.1 1226.94   3
  -3  -2  -2 23716.0 1256.20   1
  -3   2  -2 19803.6 1167.51   2
  -3   2  -2 24373.6 1241.13   1
  -3  -2  -2 22933.0 1207.31  45
  -3   2  -2 21724.9 1213.74  45
   3   2   3 45069.4 2309.02   6
  -3   2  -3 44029.9 2263.00  36
   3  -2   3 42142.0 2310.51  62
   3  -2   3 40983.9 2333.07  30
   3  -2   3 42546.8 2306.82  31
   3   2   3 44529.4 2296.18   4
  -3  -2  -3 43564.3 2350.18   1
  -3   2  -3 33428.6 2201.90   2
  -3   2  -3 43811.7 2312.80   1
   3   2   3 44446.5 2300.99   3
  -3  -2  -3 45471.8 2284.12  45
  -3   2  -3 43329.8 2312.71  45
   3  -2   4 10120.4 694.861  62
  -3  -2  -4 9405.08 539.981  59
  -3  -2  -4 9540.36 540.216  60
   3   2   4 9071.17 602.588  30
   3  -2   4 9599.34 691.465  31
   3  -2   4 8572.20 688.991  30
   3  -2   4 9584.48 534.801  52
   3   2   4 8610.84 534.206  52
  -3  -2  -4 9956.22 542.244  55
   3   2   4 9682.73 671.999   3
   3   2   4 10198.8 656.112   4
  -3   2  -4 8823.98 677.794   1
  -3   2  -4 9633.93 698.785  45
  -3  -2  -4 9565.75 653.887  45
  -3  -2  -4 9737.50 539.258  47
  -3  -2  -4 9510.56 538.526  44
  -3  -2  -4 9756.88 539.986  46
  -3  -2  -4 9265.61 534.961  41
   3   2   4 8911.21 534.440  39
  -3   2  -4 10387.0 659.295  36
   3  -2   4 9690.58 532.264  39
   3  -2   4 9716.27 547.547  32
   3   2   4 10582.5 687.370   6
   3  -2   4 9941.70 549.644  63
   3  -2   5 4503.27 465.733  62
   3   2   5 4517.43 309.312  61
  -3  -2  -5 5022.87 315.593  60
  -3  -2  -5 5009.87 316.644  59
  -3   2  -5 5164.01 307.726  59
   3  -2   5 4266.53 461.331  31
   3  -2   5 5066.64 492.298  30
  -3   2  -5 5107.76 315.415  55
   3  -2   5 5158.23 309.982  52
   3   2   5 4774.85 311.581  52
   3  -2   5 4677.42 323.383  63
   3   2   5 4387.85 307.006  51
   3  -2   5 5207.49 299.042  50
  -3   2  -5 5319.06 509.255  45
  -3  -2  -5 5273.49 315.155  46
  -3  -2  -5 4972.99 314.657  44
  -3  -2  -5 5508.90 462.107  45
  -3  -2  -5 4997.05 308.208  41
   3   2   5 4271.55 304.924  39
   3  -2   5 5046.02 305.501  39
   3   2   5 5572.55 476.607   6
  -3   2  -5 4205.45 460.713   1
   3   2   5 4959.79 424.969   4
   3  -2   5 4603.17 320.137  32
  -3   2  -5 5628.90 463.782  36
  -3  -2  -5 5309.98 477.414  36
  -3  -2  -6 378.671 204.821   8
   3   2   6 611.697 199.431   6
   3  -2   6 626.176 123.511  63
   3   2   6 546.954 132.317  63
  -3  -2  -6 707.649 146.915  64
  -3  -2  -6 716.357 104.644  60
   3  -2   6 592.235 218.141  62
   3   2   6 565.088 93.0914  61
  -3   2  -6 585.743 91.0035  59
  -3  -2  -6 451.337 97.8064  59
   3   2   6 630.064 252.136  62
  -3  -2  -6 318.894 216.946   1
  -3   2  -6 262.276 172.407   1
   3   2   6 571.929 157.129   4
   3   2   6 585.619 152.402   5
   3  -2   6 337.283 207.180  31
   3  -2   6 504.375 212.880  30
   3   2   6 579.145 98.5152  52
  -3   2  -6 532.578 96.3535  55
   3  -2   6 546.443 124.087  12
   3  -2   6 611.102 121.460  13
   3   2   6 554.871 88.0214  49
   3  -2   6 581.546 85.7606  50
   3   2   6 463.312 90.5812  50
   3  -2   6 656.647 98.4729  52
   3   2   6 555.468 94.0967  51
  -3  -2  -6 703.171 196.207  45
  -3  -2  -6 671.662 101.907  46
  -3   2  -6 866.754 252.137  45
  -3  -2  -6 557.370 102.599  44
  -3  -2  -6 638.554 91.6437  41
   3   2   6 629.270 101.749  39
   3  -2   6 695.631 97.8926  39
  -3  -2  -6 550.028 99.8260  15
  -3   2  -6 586.182 193.566  36
   3  -2   6 463.200 112.355  32
  -3  -2  -6 837.549 231.495  36
   3  -2   6 606.016 83.7507  22
  -3  -2  -7 4883.25 385.232  64
   3   2   7 4259.78 361.944  63
   3  -2   7 4629.27 353.626  63
  -3  -2  -7 5315.52 354.344  59
  -3   2  -7 4967.61 329.932  59
   3   2   7 4035.70 548.006  62
   3  -2   7 4509.84 546.450  62
  -3  -2  -7 5694.54 351.840  60
   3  -2   7 4039.69 539.502  29
   3  -2   7 4358.19 506.587  30
   3  -2   7 4514.34 553.488  31
   3   2   7 3648.68 413.285   5
  -3   2  -7 3298.24 488.370   1
  -3  -2  -7 4095.35 584.982   1
   3   2   7 4303.16 452.678   4
  -3  -2  -7 5233.23 350.675  56
  -3   2  -7 5651.54 351.086  55
   3  -2   7 5347.45 336.918  52
   3   2   7 5249.35 340.336  52
   3  -2   7 4542.55 353.526  13
   3  -2   7 4394.05 357.349  12
   3   2   7 5125.49 328.752  50
   3   2   7 4896.08 338.716  51
   3   2   7 4697.12 316.704  49
  -3  -2  -7 4681.58 524.824  45
  -3  -2  -7 5264.98 349.509  44
  -3  -2  -7 5489.36 344.140  46
  -3   2  -7 6881.89 671.377  45
  -3   2  -7 5527.24 361.230  44
  -3  -2  -7 5423.37 332.447  41
   3  -2   7 4759.47 325.897  39
   3   2   7 4232.26 326.297  39
  -3  -2  -7 3835.80 520.928  17
  -3  -2  -7 4191.11 330.648  15
  -3  -2  -7 4465.36 579.126   8
   3  -2   7 4685.86 354.569  32
  -3   2  -7 4876.04 532.977  36
  -3  -2  -7 5869.18 596.726  36
  -3  -2  -8 13611.3 1285.52   8
  -3   2  -8 14024.8 1359.34   8
   3   2   8 16213.3 1174.01   4
   3  -2   8 17616.6 1036.15  63
   3   2   8 17103.4 1038.80  63
  -3  -2  -8 16338.9 1057.44  64
  -3  -2  -8 19663.0 1037.93  56
  -3   2  -8 20886.2 1037.10  55
   3  -2   8 16040.6 1281.51  31
   3  -2   8 14390.9 1269.70  29
   3   2   8 12936.6 1233.88  31
   3   2   8 17828.5 1015.60  52
   3  -2   8 19508.4 1018.26  52
   3  -2   8 16460.0 1024.11  12
   3  -2   8 18936.8 1042.57  13
  -3   2  -8 19543.7 1013.62  59
  -3  -2  -8 20785.3 1040.53  60
   3   2   8 13749.9 1246.93  62
  -3  -2  -8 19541.3 1038.83  59
   3  -2   8 15349.6 1278.21  62
   3   2   8 18468.2 997.109  49
   3   2   8 18051.2 1003.96  50
  -3   2  -8 20641.4 1047.67  44
  -3   2  -8 19517.8 1405.21  45
  -3  -2  -8 20614.1 1025.62  46
  -3  -2  -8 15399.8 1250.15  45
  -3  -2  -8 19583.1 1039.45  44
   3  -2   8 18190.5 1007.11  39
   3   2   8 17836.8 989.365  38
   3   2   8 17579.4 1009.99  39
  -3  -2  -8 14873.6 1271.77  17
  -3  -2  -8 14594.7 995.245  15
   3   2   8 15777.6 1026.00  32
   3  -2   8 17736.2 1034.05  32
   3  -2   8 19146.1 1047.53  21
  -3   2  -9 1557.55 180.130  56
  -3  -2  -9 1428.21 169.317  55
  -3  -2  -9 1264.70 163.688  56
  -3   2  -9 1482.45 153.114  55
  -3  -2  -9 1514.22 163.735  60
  -3  -2  -9 1740.55 171.286  59
   3   2   9 1182.97 123.014  49
   3   2   9 1464.61 142.142  50
   3   2   9 1771.84 180.763  13
   3  -2   9 1510.56 176.768  13
   3  -2   9 1355.89 151.828  12
   3   2   9 1313.36 146.666  52
  -3   2  -9 1488.18 165.023  44
  -3  -2  -9 1381.88 173.584  42
  -3  -2  -9 1784.02 176.957  44
  -3  -2  -9 1303.95 156.451  43
   3   2   9 1327.43 149.475  39
   3  -2   9 1335.56 143.560  39
   3   2   9 1176.37 164.648  32
   3  -2   9 1499.19 171.806  32
   3  -2   9 1435.20 173.869  63
  -3  -2  -9 1506.72 201.280  64
   3   2   9 1247.57 169.579  63
   3  -2   9 1437.89 177.504  21
  -3   2 -10 493.870 84.4747  55
  -3  -2 -10 655.529 112.037  55
   3  -2  10 532.086 104.273  13
  -3  -2 -10 446.349 119.432  11
   3   2  10 482.953 101.174  13
  -3  -2 -10 737.650 97.8725  60
  -3  -2 -10 752.142 112.836  59
  -3   2 -10 543.611 100.895  44
  -3  -2 -10 792.277 121.590  44
  -3  -2 -10 588.223 115.385  42
   3   2  10 637.823 91.1172  39
   3  -2  10 482.479 94.8056  32
   3   2  10 562.531 101.595  32
   3   2  10 516.619 101.332  63
  -3   2 -10 586.117 151.493  64
  -3  -2 -10 587.776 128.814  64
   3  -2  10 407.804 96.8957  63
   3  -2  10 661.180 111.848  21
   3   2  10 629.654 91.9954  52
   3   2  10 567.425 78.3411  50
  -3  -2 -10 549.609 109.027  56
  -3   2 -10 648.996 111.868  56
  -3  -3  11 792.765 69.3619  13
  -3   3  11 879.946 73.5795  13
   3  -3 -11 817.378 84.9356  11
   3  -3 -11 805.165 81.2572  27
  -3   3  11 963.157 75.3976  21
  -3  -3  11 877.016 72.8020  21
  -3   3  10 1217.45 117.618  52
   3   3 -10 1132.49 126.780  44
   3  -3 -10 865.727 109.053  44
   3  -3 -10 693.244 111.631  60
   3  -3 -10 1451.78 158.898  11
  -3   3  10 1189.92 128.894  13
  -3  -3  10 1264.99 134.174  13
  -3   3  10 1017.18 97.8575  14
   3   3 -10 839.404 105.525  55
   3  -3 -10 1159.73 128.062  55
  -3  -3  10 845.363 124.640  21
   3  -3  -9 3607.16 346.357  56
   3   3  -9 6702.76 396.348  55
   3  -3  -9 5388.49 382.520  55
  -3  -3   9 6114.46 399.991  13
  -3   3   9 6151.99 384.913  52
  -3  -3   9 5887.68 362.100  24
  -3   3   9 5962.98 355.477  49
  -3   3   9 6191.21 369.974  50
   3   3  -9 6933.67 408.511  44
   3  -3  -9 7131.61 397.935  46
   3  -3  -9 6770.35 384.899  41
   3  -3  -9 5342.09 375.519  44
  -3   3   9 5916.91 379.697  39
   3  -3  -9 5707.49 376.194  15
   3   3  -9 5913.72 371.477  59
   3  -3  -9 6135.48 390.442  60
  -3  -3   9 5549.81 351.432  20
  -3  -3   9 5720.12 399.256  21
   3  -3  -8 710.462 131.377  60
  -3   3   8 738.979 126.234  61
   3  -3  -8 827.872 134.011  59
   3   3  -8 943.614 123.865  59
  -3  -3   8 829.601 272.537  29
  -3   3   8 776.325 208.355   4
   3  -3  -8 820.539 119.453  56
   3  -3  -8 947.048 139.909  55
   3   3  -8 677.064 131.423  55
  -3   3   8 907.553 135.889  52
  -3  -3   8 1272.51 170.313  13
  -3  -3   8 814.275 119.224  52
  -3   3   8 827.556 124.019  50
  -3   3   8 558.845 108.546  49
  -3   3   8 809.915 127.167  51
   3  -3  -8 925.809 133.173  46
   3  -3  -8 730.645 117.702  41
   3  -3  -8 813.076 127.479  44
  -3   3   8 1045.89 142.094  39
   3   3  -8 1388.56 371.216   8
   3  -3  -8 715.845 131.832  15
   3  -3  -8 840.508 271.010  17
  -3  -3   8 901.387 115.734  20
  -3  -3   8 1017.96 168.745  21
   3  -3  -7 2670.32 412.127  36
  -3   3   7 3249.29 254.862  61
   3  -3  -7 3095.81 250.832  60
   3  -3  -7 3108.91 250.451  59
   3   3  -7 3348.04 250.698  59
  -3  -3   7 2844.82 443.891  29
  -3  -3   7 3289.77 426.952  30
  -3   3   7 3195.66 378.227   5
  -3   3   7 2911.20 381.516   4
   3  -3  -7 2896.44 234.433  56
   3  -3  -7 2917.88 244.079  55
  -3   3   7 3426.47 260.031  52
  -3  -3   7 3102.71 234.051  52
  -3  -3   7 3211.92 271.787  13
  -3   3   7 3453.27 252.005  50
  -3   3   7 3290.39 255.989  51
   3  -3  -7 3205.40 255.102  47
   3   3  -7 3697.03 504.145  45
   3  -3  -7 2947.24 248.560  46
   3  -3  -7 2943.62 242.098  44
   3  -3  -7 3124.64 249.237  41
   3   3  -7 3679.71 462.753  36
  -3   3   7 3112.28 250.888  39
  -3  -3   7 3064.28 223.814  39
   3  -3  -7 3182.08 491.298   8
   3   3  -7 3139.59 527.910   8
   3  -3  -7 4136.75 509.861  17
  -3  -3   7 2830.67 224.741  14
   3  -3  -7 3215.69 264.707  15
  -3  -3   7 2791.26 233.784  20
  -3  -3   7 3095.40 276.363  21
   3  -3  -6 5336.73 560.818  36
  -3   3   6 5696.43 382.149  61
   3   3  -6 4753.10 358.078  60
   3  -3  -6 5973.23 383.182  59
  -3  -3   6 5084.01 590.821  29
  -3  -3   6 6281.50 611.796  30
  -3   3   6 6002.20 535.631   5
   3  -3  -6 5631.42 373.389  55
  -3   3   6 6581.61 395.583  52
  -3  -3   6 6439.75 368.214  52
  -3  -3   6 5701.37 399.930  13
  -3   3   6 5795.76 382.696  51
  -3  -3   6 6649.21 387.581  51
   3  -3  -6 5822.39 383.652  46
   3  -3  -6 6120.21 388.154  47
   3  -3  -6 5590.53 369.738  44
   3  -3  -6 5208.52 494.025  45
   3  -3  -6 5362.08 372.785  41
  -3  -3   6 6417.81 361.966  39
   3   3  -6 6009.83 587.528  36
   3  -3  -6 5175.11 363.065  40
  -3   3   6 7016.80 395.869  39
   3  -3  -6 7765.33 697.928   8
   3   3  -6 4786.26 632.189   8
   3  -3  -6 6731.27 403.175  15
  -3  -3   6 5503.44 366.851  14
   3  -3  -6 6267.38 618.565  17
  -3  -3   6 5381.35 372.194  20
  -3  -3   6 5306.15 400.882  21
  -3   3   5 39674.0 2216.44   5
   3  -3  -5 38089.7 2040.46  55
  -3  -3   5 40902.7 2302.12  30
  -3  -3   5 37580.0 2299.94  29
   3   3  -5 37337.6 2036.73  60
  -3  -3   5 40429.1 2052.13  61
  -3   3   5 37242.9 2047.37  61
   3  -3  -5 38542.0 2047.89  60
   3  -3  -5 39227.1 2047.15  59
  -3  -3   5 36949.7 2029.00  52
  -3   3   5 37389.5 2051.58  52
  -3  -3   5 38685.6 2070.67  66
  -3  -3   5 40783.6 2048.42  51
  -3   3   5 36732.1 2046.94  51
   3  -3  -5 38966.7 2050.72  47
   3  -3  -5 39701.3 2051.23  46
   3  -3  -5 37426.3 2156.11  45
   3  -3  -5 38108.0 2036.23  44
   3  -3  -5 37444.6 2046.30  41
  -3   3   5 37194.1 2049.42  39
   3   3  -5 41259.4 2274.86  36
   3  -3  -5 38495.0 2043.18  40
   3  -3  -5 41325.2 2300.19  17
   3  -3  -5 39587.9 2246.24  36
   3   3  -5 34571.0 2287.26   8
   3  -3  -5 40207.3 2275.78   8
  -3   3   4 562.485 169.343   4
   3  -3  -4 720.519 101.235  55
   3  -3  -4 778.640 122.657  54
  -3   3   4 2704.07 161.974  52
  -3  -3   4 4076.86 227.442  66
  -3  -3   4 8503.76 285.628  63
  -3  -3   4 2641.71 153.108  51
  -3   3   4 1440.72 139.205  51
   3  -3  -4 763.138 118.023  47
   3  -3  -4 950.555 158.053  45
   3  -3  -4 567.556 101.576  41
   3   3  -4 1617.89 260.970  36
   3  -3  -4 500.486 100.564  40
   3  -3  -4 1697.29 311.369  17
  -3  -3   4 7397.96 523.975  29
  -3  -3   4 2423.14 383.982  30
   3  -3  -4 784.234 108.255  60
   3  -3  -4 698.225 104.647  59
  -3  -3   4 2510.26 158.682  61
  -3   3   4 1342.81 136.945  61
  -3  -3   4 6650.56 258.256  32
   3  -3  -4 689.993 198.490  36
  -3   3   4 531.449 167.951   6
   3   3  -4 508.086 251.526   8
   3  -3  -4 2375.23 317.656   8
  -3  -3   3 80208.4 4644.83  66
  -3  -3   3 89913.5 4641.62  63
   3  -3  -3 96292.8 4667.13  64
   3  -3  -3 90610.8 4668.70  45
   3  -3  -3 88297.3 4632.51  46
   3   3  -3 94217.4 4779.81  36
   3  -3  -3 95030.9 4802.37  17
  -3  -3   3 99123.8 4836.96  30
  -3  -3   3 89459.0 4808.34  29
  -3   3   3 92160.9 4738.24   6
   3   3  -3 79834.6 4757.70   8
   3  -3  -3 89650.3 4746.00   8
   3  -3  -3 82778.3 4631.73  54
   3  -3  -3 94978.6 4748.67  36
  -3  -3   3 91694.3 4641.30  32
  -3   3   3 95113.7 4759.37   4
  -3   3   3 83354.8 4735.93   5
  -3  -3   2 841.961 181.755  30
  -3  -3   2 709.775 159.508  29
  -3  -3   2 1195.27 167.221  28
  -3  -3   2 859.649 164.562  31
  -3   3   2 714.065 117.961   4
   3  -3  -2 761.378 195.921  33
   3  -3  -2 858.781 119.654  36
   3  -3  -2 363.307 47.1066  45
   3  -3  -2 422.573 85.5961   7
   3   3  -2 398.457 108.864   8
   3  -3  -2 611.189 130.688   8
  -3   3   2 656.361 101.392   6
   3  -3  -1 11030.2 635.277  30
  -3  -3   1 10510.5 684.288  31
  -3  -3   1 11478.5 671.291  28
  -3  -3   1 10349.0 695.881  29
  -3   3   1 11827.7 640.407   4
  -3   3   1 10408.1 636.375   5
   3  -3  -1 11372.7 738.684  33
  -3  -3   1 11492.4 708.093  33
   3   3  -1 9873.20 649.509   7
   3   3  -1 9514.86 611.917   8
   3  -3  -1 9672.69 599.494   8
  -3   3   1 10673.5 596.655   6
  -3  -3   1 10204.9 600.017  17
   3  -3  -1 10751.4 678.192  17
  -3  -3   0-26.3897 106.248  31
   3  -3   0 93.3466 97.1454  31
   3  -3   0 63.7149 101.723  28
   3  -3   0 33.2119 80.2558  30
  -3  -3   0 29.7289 110.014  29
   3  -3   0 52.4531 98.0420  29
  -3  -3   0-11.4140 89.5061  28
  -3   3   0 20.3961 46.0589   5
   3   3   0 98.7706 91.3713   3
  -3   3   0 28.3651 42.8698   4
   3  -3   0 144.213 117.375  33
  -3  -3   0 28.4888 99.9043  33
   3  -3   0 97.7459 107.309  17
  -3  -3   0 52.6357 69.3242  17
  -3   3   0 33.3317 15.3343   6
   3   3   0 51.3015 51.1661   7
   3   3   1 752.118 122.445   6
  -3   3  -1 917.860 101.279   9
  -3  -3  -1 741.000 118.627  17
   3  -3   1 652.335 134.070  17
   3  -3   1 911.562 157.571  30
   3  -3   1 561.977 137.616  31
   3  -3   1 772.389 153.161  29
   3  -3   1 775.925 146.402  28
  -3  -3  -1 830.151 156.835  33
   3  -3   1 1003.86 182.084  33
  -3   3  -1 657.113 88.9612  45
   3   3   1 845.693 121.587   3
  -3   3  -1 754.385 77.0288   5
  -3   3  -1 598.589 62.1283   4
  -3   3  -1 485.151 49.7824  36
  -3   3  -2 15822.3 862.392  36
   3   3   2 17584.5 955.447   6
   3  -3   2 18046.4 964.688  28
   3  -3   2 17694.8 989.229  29
   3  -3   2 17934.5 971.652  31
  -3  -3  -2 16551.6 928.814  45
  -3   3  -2 15976.0 920.306  45
  -3  -3  -2 16868.1 1010.61  33
  -3   3  -2 15777.1 888.152   2
  -3  -3  -2 17087.1 976.229   1
  -3   3  -2 17572.2 956.264   1
   3   3   2 17472.7 939.585   3
   3  -3   3 8921.55 527.430  63
  -3  -3  -3 8805.14 540.596  64
   3  -3   3 9406.21 660.711  31
   3  -3   3 9009.88 686.388  30
   3  -3   3 8589.77 660.968  29
  -3  -3  -3 9350.32 523.105  59
   3  -3   3 9288.62 659.812  62
  -3  -3  -3 9506.55 613.133  45
  -3   3  -3 8607.96 630.131  45
  -3  -3  -3 9538.39 524.661  46
  -3  -3  -3 9766.82 525.364  41
  -3   3  -3 9371.14 580.451  36
   3   3   3 9535.57 643.908   6
   3  -3   3 9016.56 526.575  32
  -3   3  -3 9063.15 632.352   1
   3   3   3 9739.17 635.112   3
  -3  -3  -3 9398.14 681.499   1
  -3  -3  -4 5514.75 372.723  64
   3  -3   4 5796.71 356.604  63
   3  -3   4 5779.87 338.565  52
   3   3   4 5183.88 337.396  52
   3  -3   4 6557.63 529.312  62
  -3  -3  -4 5621.69 344.488  59
  -3  -3  -4 5591.73 344.267  60
   3  -3   4 5608.53 526.451  30
   3  -3   4 6075.70 513.069  31
   3  -3   4 5960.17 522.036  29
  -3  -3  -4 5840.69 345.873  55
  -3  -3  -4 5706.52 341.641  56
   3   3   4 5487.03 343.723  50
  -3  -3  -4 5748.66 347.198  46
  -3   3  -4 6213.40 510.782  45
  -3  -3  -4 6007.18 455.815  45
  -3  -3  -4 5686.43 343.870  44
  -3  -3  -4 5869.31 345.361  41
   3   3   4 4951.07 336.604  39
  -3   3  -4 5895.31 437.990  36
   3  -3   4 5505.08 334.002  39
   3   3   4 6052.28 488.686   6
  -3  -3  -4 5644.21 484.987  36
   3  -3   4 5826.25 356.377  32
  -3  -3  -4 6011.57 541.722   1
  -3   3  -4 5010.28 463.396   1
   3   3   4 5596.41 466.549   3
   3  -3   5 27799.3 1506.05  63
  -3  -3  -5 27820.7 1527.87  64
   3   3   5 25336.8 1477.96  61
   3  -3   5 26249.2 1714.79  62
  -3  -3  -5 29202.3 1497.38  60
   3  -3   5 26829.8 1745.65  30
   3  -3   5 25858.5 1699.50  31
   3  -3   5 30087.1 1763.59  29
  -3  -3  -5 29043.2 1495.68  55
  -3  -3  -5 27805.4 1488.88  56
  -3   3  -5 26901.1 1483.53  55
   3  -3   5 29699.3 1487.07  52
   3   3   5 27393.2 1488.08  52
   3   3   5 25400.3 1485.61  50
   3   3   5 25124.7 1477.89  51
  -3   3  -5 30113.9 1761.63  45
  -3  -3  -5 28455.3 1492.58  44
  -3  -3  -5 28819.0 1658.64  45
  -3  -3  -5 29161.6 1498.04  46
  -3  -3  -5 29515.6 1495.23  41
   3   3   5 25522.2 1484.18  39
   3  -3   5 28956.2 1482.78  39
  -3  -3  -5 24428.9 1662.00   8
   3   3   5 28057.1 1699.89   6
  -3   3  -5 23641.9 1661.05   1
   3   3   5 28664.8 1669.22   4
  -3  -3  -5 26969.1 1781.96   1
  -3   3  -5 30037.6 1656.96  36
   3  -3   5 28267.7 1504.77  32
  -3  -3  -5 28610.1 1709.43  36
  -3  -3  -6 4819.65 566.859   8
   3   3   6 6696.34 609.048   6
  -3   3  -6 4951.61 558.165   1
   3   3   6 6380.81 561.196   4
   3   3   6 5481.26 528.060   5
  -3  -3  -6 6203.43 448.486  64
   3  -3   6 6061.46 421.987  63
   3  -3   6 6527.81 636.041  62
  -3  -3  -6 6776.43 414.539  60
   3  -3   6 6956.65 664.550  29
   3  -3   6 5626.01 618.616  30
   3  -3   6 6476.30 644.223  31
   3  -3   6 7288.65 439.201  13
   3  -3   6 5981.82 429.433  12
  -3  -3  -6 6191.85 403.864  56
  -3   3  -6 6998.48 407.581  55
  -3  -3  -6 6531.47 410.691  55
   3   3   6 6217.61 403.269  52
   3  -3   6 6837.09 402.667  52
   3  -3   6 6131.19 397.960  22
   3  -3   6 5705.05 423.860  23
   3   3   6 5842.57 395.043  51
  -3  -3  -6 6548.57 573.545  45
  -3   3  -6 6286.44 646.419  45
  -3  -3  -6 7066.96 418.999  46
  -3  -3  -6 6416.63 408.249  44
  -3  -3  -6 7104.85 412.586  41
   3   3   6 6291.07 402.967  39
   3  -3   6 6839.91 399.659  39
  -3  -3  -6 4921.37 583.602  17
  -3  -3  -6 5618.27 408.006  15
   3  -3   6 6343.01 426.387  32
  -3   3  -6 6811.51 580.928  36
   3  -3   6 7116.24 441.902  21
  -3   3  -7 10425.3 1041.34   8
   3   3   7 10150.7 847.793   5
   3   3   7 10294.4 858.493   4
   3   3   7 10328.1 728.020  63
  -3  -3  -7 9887.66 736.538  64
   3  -3   7 11727.0 722.937  63
  -3  -3  -7 13617.5 723.891  59
  -3  -3  -7 12944.0 717.948  60
   3   3   7 8333.47 918.190  62
   3  -3   7 10786.1 958.353  62
   3  -3   7 9567.05 913.495  30
   3  -3   7 10361.2 965.309  29
   3  -3   7 9434.39 927.776  31
  -3   3  -7 12795.8 706.052  55
  -3  -3  -7 12064.5 708.730  56
  -3  -3  -7 12379.7 715.941  55
   3  -3   7 10965.3 722.602  12
   3  -3   7 11607.8 725.598  13
   3   3   7 12458.8 705.349  52
   3  -3   7 12734.5 699.749  22
   3  -3   7 10653.2 707.157  23
   3   3   7 12213.7 692.545  49
   3   3   7 11636.3 696.493  50
  -3   3  -7 13655.0 723.908  44
  -3  -3  -7 13946.9 723.135  46
  -3   3  -7 12302.3 1026.68  45
  -3  -3  -7 10353.0 886.407  45
  -3  -3  -7 12245.7 721.364  42
  -3  -3  -7 14291.8 715.115  41
  -3  -3  -7 11150.6 696.951  43
  -3  -3  -7 12592.4 714.858  44
   3  -3   7 12630.5 696.171  39
   3   3   7 11925.4 699.797  39
  -3  -3  -7 11839.9 712.134  15
  -3  -3  -7 9451.89 930.891  17
   3  -3   7 12223.6 736.914  21
   3  -3   7 11673.8 722.127  32
  -3  -3  -8 927.710 137.753  59
  -3  -3  -8 798.323 135.594  60
   3   3   8 880.244 123.068  50
   3   3   8 840.317 112.646  49
   3  -3   8 769.021 151.308  13
   3  -3   8 715.200 140.548  12
  -3  -3  -8 776.781 135.259  55
  -3   3  -8 964.224 119.803  55
   3   3   8 863.057 127.284  52
   3  -3   8 901.396 163.815  21
  -3  -3  -8 848.709 142.787  42
  -3  -3  -8 974.094 142.226  44
  -3   3  -8 868.116 136.243  44
  -3  -3  -8 663.722 119.489  43
   3   3   8 779.456 108.208  38
   3   3   8 1005.13 130.461  39
   3  -3   8 674.805 148.268  32
  -3  -3  -8 555.168 124.112  56
  -3  -3  -8 779.440 127.672  15
   3   3   8 708.365 163.905  63
   3  -3   8 634.515 141.827  63
  -3  -3  -8 657.651 172.925  64
  -3  -3  -9 777.072 118.673  59
  -3  -3  -9 856.437 116.292  60
  -3  -3  -9 783.938 121.272  55
   3   3   9-4.35554 12.3662  14
   3  -3   9 666.220 128.358  13
  -3  -3  -9 714.553 138.887  11
   3  -3   9 572.912 105.765  12
  -3   3  -9 559.827 115.282  56
  -3  -3  -9 438.876 100.995  56
   3   3   9 795.418 102.087  50
   3   3   9 578.772 96.7378  52
   3   3   9 640.089 85.9954  49
   3  -3   9 667.450 131.343  21
  -3  -3  -9 478.369 111.434  42
  -3  -3  -9 651.254 117.884  44
  -3   3  -9 729.922 108.961  44
   3   3   9 597.811 97.6427  39
   3   3   9 17.1121 26.0811  38
   3  -3   9 525.361 109.481  32
   3   3   9 596.225 121.520  32
  -3  -3  -9 462.895 92.2245  15
  -3  -3  -9 682.772 149.637  64
   3  -3   9 801.795 126.626  63
   3   3   9 797.942 131.323  63
  -3  -3 -10 202.113 84.8746  55
   3   3  10 99.2621 56.0136  50
   3   3  10 105.746 56.9660  52
  -3   3 -10 137.207 80.1817  56
   3  -3  10 101.522 76.6264  21
  -3  -3 -10 60.8833 78.2019  44
   3   3  10 109.466 59.7658  39
  -3  -3 -10 71.7382 89.5568  34
   3   3  10 58.9800 71.4244  32
  -3  -3 -10 122.951 66.5241  60
  -3  -3 -10 114.173 79.2520  59
   3  -3  10 102.852 64.6407  32
   3   3  10 29.7447 71.0786  13
   3  -3  10 29.6221 75.4440  13
  -3  -3 -10 148.648 90.5792  11
  -3  -3 -10 28.3802 89.5242  64
   3  -3  10 203.371 73.6464  63
   3   3  10 50.8328 70.4559  63
  -3   4  10 67.4505 44.7414  14
  -3   4  10 35.9559 66.1732  13
  -3  -4  10 108.727 68.7299  13
   3  -4 -10 202.930 93.2014  11
  -3  -4  10 87.3059 71.3870  21
  -3   4  10 47.7148 48.7016  39
   3  -4 -10 70.5436 52.5906  15
   3  -4 -10 104.486 61.0666  60
   3  -4 -10 135.901 64.4640  59
  -3   4  10 140.567 52.5838  52
   3  -4  -9 1723.91 141.676  55
   3   4  -9 1810.39 126.856  55
   3  -4  -9 2056.20 184.217  11
  -3  -4   9 2257.46 169.285  13
  -3   4   9 2450.92 145.514  50
  -3   4   9 2042.93 122.182  49
  -3  -4   9 12.2894 16.1382  24
  -3   4   9 1735.58 134.627  52
   3   4  -9 2045.49 149.783  44
   3  -4  -9 2261.53 153.127  46
   3  -4  -9-5.81809 16.7669  44
   3  -4  -9 2170.76 140.640  41
  -3   4   9 2055.82 144.852  39
   3  -4  -9 1979.24 152.322  15
   3  -4  -9 1979.43 149.213  59
   3  -4  -9 1849.21 146.349  60
  -3  -4   9 2233.74 176.329  21
  -3  -4   9 144.207 37.9651  20
   3   4  -8 1765.83 183.974  55
   3  -4  -8 1430.75 181.690  55
  -3  -4   8 3891.46 267.509  13
   3  -4  -8 3014.27 268.467  11
  -3   4   8 3937.26 245.635  52
  -3  -4   8 1870.90 178.129  24
  -3   4   8 2516.58 197.683  51
  -3   4   8 3783.78 240.267  50
   3  -4  -8 1498.68 190.726  46
   3  -4  -8 806.874 160.056  41
   3  -4  -8 1628.59 184.604  44
  -3   4   8 3814.04 240.839  39
   3  -4  -8 1727.23 198.905  59
   3  -4  -8 4298.67 260.338  15
  -3  -4   8 2964.06 257.462  21
  -3  -4   8 814.955 148.499  20
  -3   4   7 14604.6 1026.12   5
   3  -4  -7 14281.0 828.970  59
  -3   4   7 13146.2 811.344  61
   3   4  -7 14796.3 817.037  59
  -3  -4   7 12914.6 1126.18  29
   3  -4  -7 12972.3 1064.01  36
   3  -4  -7 14116.1 822.777  55
  -3   4   7 14884.3 834.898  52
  -3   4   7 15445.2 834.590  50
  -3   4   7 12907.5 812.728  51
  -3  -4   7 15522.0 859.107  13
  -3  -4   7 14493.3 836.923  12
   3  -4  -7 15053.3 838.652  46
   3   4  -7 13970.4 1147.50  45
   3  -4  -7 15271.2 835.984  41
   3  -4  -7 13388.6 813.741  44
  -3   4   7 14282.6 831.583  39
   3   4  -7 14006.8 1184.59   8
   3  -4  -7 15707.9 1168.15  17
  -3  -4   7 12460.3 792.330  14
   3  -4  -7 15452.3 845.114  15
  -3  -4   7 15226.1 824.256  20
  -3  -4   7 14850.6 863.472  21
  -3   4   6 806.707 214.910   5
  -3   4   6 979.958 232.670   4
   3   4  -6 736.083 222.654  36
   3  -4  -6 699.376 217.997  36
  -3   4   6 540.366 99.7452  61
   3   4  -6 446.485 91.8924  59
   3  -4  -6 511.127 107.208  60
   3  -4  -6 695.555 118.605  59
  -3  -4   6 662.798 282.570  29
  -3  -4   6 831.800 272.584  30
   3  -4  -6 903.244 119.633  55
  -3   4   6 620.260 114.718  52
  -3  -4   6 835.482 153.229  13
  -3  -4   6 1027.70 158.594  12
  -3   4   6 586.779 100.211  51
   3  -4  -6 1049.31 119.184  44
   3   4  -6 537.673 217.650  45
   3  -4  -6 795.844 120.868  46
   3  -4  -6 482.905 105.865  47
   3  -4  -6 779.116 119.868  41
   3  -4  -6 606.610 100.764  40
  -3   4   6 732.393 118.202  39
  -3  -4   6 639.475 96.4527  14
   3  -4  -6 922.071 271.661  17
   3  -4  -6 613.386 130.073  15
  -3  -4   6 536.464 107.491  20
  -3  -4   6 758.031 119.054  22
  -3  -4   6 830.397 149.137  21
  -3   4   5 8491.53 664.459   4
   3  -4  -5 8799.92 684.207  36
   3  -4  -5 7253.95 476.041  60
  -3   4   5 7123.91 469.254  61
   3  -4  -5 7449.73 477.205  59
  -3  -4   5 8531.04 757.472  30
  -3  -4   5 9928.73 792.010  29
  -3  -4   5 10600.9 531.556  13
  -3  -4   5 10382.7 531.454  12
   3  -4  -5 8132.27 476.099  55
  -3   4   5 8310.72 489.031  52
  -3  -4   5 7518.85 475.956  22
  -3   4   5 6881.22 470.355  51
   3  -4  -5 6777.51 476.287  47
   3  -4  -5 8334.98 471.450  44
   3  -4  -5 7303.78 479.271  41
  -3   4   5 8354.80 490.137  39
   3   4  -5 7141.67 640.971  36
   3  -4  -5 7040.27 473.652  40
   3  -4  -5 8301.06 497.959  15
   3  -4  -5 10083.0 782.110  17
   3   4  -5 8093.59 759.378   8
  -3  -4   5 7251.52 478.033  20
  -3  -4   5 9810.72 531.096  21
   3  -4  -4 1342.60 113.766  55
  -3   4   4 1108.34 118.325  52
  -3  -4   4 1412.33 150.694  63
  -3  -4   4 1040.99 143.094  66
  -3   4   4 1041.80 108.008  51
   3  -4  -4 1159.01 118.395  46
   3   4  -4 1367.23 254.130   8
  -3   4   4 1308.20 203.838   6
   3  -4  -4 951.616 110.317  40
   3  -4  -4 1091.48 259.943  17
  -3  -4   4 1409.41 293.872  29
  -3  -4   4 940.744 251.872  30
   3  -4  -4 1277.68 117.059  59
   3  -4  -4 1139.91 114.846  60
  -3   4   4 827.986 195.586   5
  -3   4   4 1010.63 195.238   4
   3  -4  -4 954.890 195.178  36
   3   4  -4 835.142 193.183  36
  -3  -4   3 8183.05 490.255  63
   3  -4  -3 9666.54 528.257  64
   3  -4  -3 8544.47 478.104  47
   3  -4  -3 8393.22 476.952  46
   3  -4  -3 8398.51 480.217  41
   3  -4  -3 8309.86 481.099  40
   3   4  -3 8663.43 611.459  36
  -3   4   3 8487.21 604.415   5
  -3   4   3 8712.46 607.089   4
  -3  -4   3 7427.00 645.807  29
  -3  -4   3 8282.33 678.174  30
  -3   4   3 7398.19 474.777  52
   3  -4  -3 8127.16 468.113  59
   3  -4  -3 8173.93 471.403  60
   3  -4  -3 9081.22 522.432  34
   3  -4  -3 9183.08 592.246  36
  -3  -4   3 8066.52 487.579  32
   3   4  -3 7203.54 592.905   8
   3  -4  -3 6966.63 559.748   8
  -3   4   3 7891.95 567.589   6
  -3   4   2 72.5413 85.4869   5
  -3   4   2 56.4900 79.0993   4
   3  -4  -2 81.9733 43.5095  47
   3  -4  -2 89.9747 46.7727  41
   3  -4  -2 69.6934 47.3507  40
  -3  -4   2-21.2734 144.056  33
  -3  -4   2 84.7896 66.4044  34
   3  -4  -2 147.561 95.2137  34
   3  -4  -2 134.628 213.045  33
  -3  -4   2 112.243 130.265  28
  -3  -4   2 116.367 65.0288  32
  -3  -4   2 37.5690 139.063  31
  -3  -4   2-20.8986 130.764  29
   3   4  -2 77.4179 78.5307   8
  -3   4   2 48.2736 60.5121   6
   3  -4  -2 67.7899 50.0757   8
   3   4  -2 101.043 101.298   7
   3  -4  -2 138.454 50.1648  54
  -3  -4   2 50.7186 72.5838  66
  -3  -4   2 141.122 78.2067  65
  -3  -4   2 23.5312 62.0671  63
  -3  -4   2 33.6681 72.5181  64
   3  -4  -2 54.5502 88.6677  64
   3  -4  -2-18.6795 151.732  17
  -3  -4   1 263405. 14554.3  29
  -3  -4   1 285957. 14514.7  28
  -3  -4   1 319195. 14601.4  30
  -3  -4   1 278654. 14539.8  31
   3  -4  -1 291211. 14569.9  28
   3  -4  -1 300533. 14484.2  30
  -3   4   1 274526. 14470.5   5
  -3   4   1 281068. 14463.4   4
  -3   4   1 261278. 14400.7   6
   3   4  -1 253152. 14450.4   7
  -3  -4   1 262898. 14426.3  17
   3  -4  -1 321384. 14555.2  17
   3  -4  -1 306081. 14637.2  33
  -3  -4   1 273386. 14561.0  33
  -3  -4   0 13445.8 800.663  28
   3  -4   0 12374.6 779.450  30
   3  -4   0 12847.5 816.376  28
  -3  -4   0 10734.3 811.526  29
   3  -4   0 11752.0 809.627  29
  -3   4   0 11327.7 697.278   4
   3   4   0 11320.8 735.976   3
  -3   4   0 11627.5 709.370   5
   3   4   0 11518.0 737.354   6
  -3  -4   0 13099.4 842.774  33
   3  -4   0 11934.8 846.864  33
  -3  -4   0 11090.5 729.250  17
   3  -4   0 12673.0 794.235  17
  -3  -4  -1 208584. 10541.1  17
   3  -4   1 201173. 10561.6  17
  -3   4  -1 196930. 10445.5   5
   3   4   1 205274. 10505.6   3
  -3   4  -1 189831. 10435.2   4
   3  -4   1 199473. 10564.0  31
  -3  -4  -1 214493. 10591.7  28
   3  -4   1 207962. 10600.1  29
   3  -4   1 213288. 10597.0  30
   3  -4   1 204935. 10573.5  28
   3   4   1 208653. 10535.4   6
  -3   4  -1 209072. 10474.7   9
   3  -4   1 211171. 10640.4  33
  -3  -4  -1 214925. 10636.0  33
  -3   4  -1 188357. 10438.2  45
  -3   4  -2 2129.90 220.933  45
  -3  -4  -2 2287.28 164.178  46
   3   4   2 2380.84 253.868   6
  -3  -4  -2 2368.98 271.044  17
   3  -4   2 2369.98 175.343  35
   3  -4   2 2187.96 315.844  33
  -3  -4  -2 2710.69 200.652  34
  -3  -4  -2 2766.71 350.596  33
   3  -4   2 2459.98 191.751  34
   3  -4   2 2210.71 173.398  32
   3  -4   2 2049.23 289.571  29
   3  -4   2 2493.05 286.787  28
   3  -4   2 2491.41 309.923  30
   3  -4   2 2502.68 294.608  31
  -3  -4  -2 2015.71 163.299  59
  -3  -4  -2 2286.26 163.923  60
   3   4   2 2141.92 232.188   3
  -3   4  -2 2234.11 218.215   2
   3   4   2 2440.56 269.463   4
   3  -4   2 2405.51 197.264  64
  -3  -4  -2 2731.80 198.147  64
   3  -4   2 2237.90 174.208  63
  -3   4  -3-16.6317 96.3290   1
   3   4   3 40.2711 87.7958   4
   3   4   3 31.9564 81.0405   3
   3  -4   3-21.1717 65.2935  32
   3  -4   3-23.5298 138.515  29
   3  -4   3-42.8984 141.624  31
  -3  -4  -3 102.003 58.4527  55
  -3  -4  -3 46.3580 54.1789  60
  -3  -4  -3 92.5024 58.9213  59
   3  -4   3-21.5842 63.5632  63
  -3  -4  -3 93.0904 79.7883  64
  -3  -4  -3 15.6153 97.6877  45
  -3   4  -3 17.1043 84.8425  45
  -3  -4  -3 79.5371 53.1240  41
  -3  -4  -3 104.665 58.9120  44
   3   4   3 11.2273 40.9887  39
  -3  -4  -3 86.0989 122.560  17
  -3  -4  -3 231.671 212.111  33
   3  -4   3 21.2946 47.8093  35
  -3  -4  -3 93.1801 84.7483  34
   3   4   3 94.3763 101.772   6
   3   4   4 5843.66 498.722   4
  -3   4  -4 4504.21 441.663   1
  -3  -4  -4 5238.11 368.892  64
   3  -4   4 5611.45 352.405  63
  -3  -4  -4 5883.17 343.374  59
  -3  -4  -4 5371.97 338.107  60
   3  -4   4 5132.85 551.717  30
   3  -4   4 5168.21 530.756  29
   3  -4   4 5424.43 515.701  31
  -3  -4  -4 5172.07 334.403  56
  -3  -4  -4 5549.51 339.832  55
   3   4   4 4741.10 323.820  52
   3   4   4 4845.56 333.398  50
  -3  -4  -4 5710.79 344.304  46
  -3   4  -4 5767.69 505.254  45
  -3  -4  -4 4805.74 443.289  45
  -3  -4  -4 5741.56 344.686  41
  -3  -4  -4 5652.47 339.644  44
  -3  -4  -4 5552.11 347.699  42
   3   4   4 4831.28 326.304  39
  -3  -4  -4 4896.95 506.262  17
   3   4   4 6041.89 503.347   6
   3  -4   4 5678.82 342.862  35
   3  -4   4 5722.53 353.421  32
  -3  -4  -4 5261.53 572.994  33
   3   4   5 2372.21 329.515   6
  -3  -4  -5 2110.96 228.116  64
   3  -4   5 2418.73 210.562  63
  -3  -4  -5 2577.98 196.356  59
   3  -4   5 2786.90 407.869  30
   3  -4   5 2757.12 398.486  29
   3  -4   5 2943.87 395.372  31
   3  -4   5 2448.73 230.350  12
   3  -4   5 2363.95 213.837  13
  -3  -4  -5 2140.69 185.931  56
  -3  -4  -5 2325.70 192.012  55
   3   4   5 2021.27 177.385  52
   3  -4   5 2160.34 182.168  22
   3  -4   5 2080.42 213.655  23
   3   4   5 2334.45 193.435  50
  -3  -4  -5 2701.65 201.015  46
  -3   4  -5 2055.06 336.060  45
  -3  -4  -5 2393.30 202.771  42
  -3  -4  -5 2602.45 197.355  44
  -3  -4  -5 2444.22 191.679  41
   3   4   5 2082.25 179.298  39
  -3  -4  -5 1779.12 326.035  17
  -3  -4  -5 2007.02 194.869  15
  -3  -4  -5 1821.14 392.968  33
   3  -4   5 2360.97 207.764  32
   3  -4   5 2102.74 175.036  20
   3  -4   5 2837.95 230.466  21
   3   4   6 197.695 155.819   6
   3   4   6-29.1348 115.303   4
   3   4   6 28.1009 115.114   5
  -3  -4  -6 285.749 151.086  64
   3  -4   6 54.5795 113.844  63
  -3  -4  -6 157.162 99.0613  59
  -3  -4  -6-7.83332 85.3392  60
   3  -4   6 109.922 189.798  31
   3  -4   6 79.1852 191.842  30
   3  -4   6-79.7271 219.007  29
   3  -4   6 124.373 114.453  12
   3  -4   6 103.444 116.845  13
  -3  -4  -6 118.345 89.9138  56
   3   4   6 40.9395 72.9447  52
  -3  -4  -6 148.197 103.713  55
   3  -4   6-38.6420 106.688  23
   3   4   6-14.3122 82.9549  50
  -3  -4  -6 264.153 95.4357  46
  -3   4  -6-37.1217 141.543  45
  -3  -4  -6 144.495 107.515  42
  -3  -4  -6 210.392 96.1383  44
  -3  -4  -6 100.594 74.1686  41
   3   4   6 54.9668 74.5219  39
  -3  -4  -6 8.67624 89.0046  15
  -3  -4  -6 392.443 274.437  33
   3  -4   6 35.6003 107.341  32
   3  -4   6 96.3039 67.9305  22
   3  -4   6 29.5225 108.677  21
   3  -4   6 5.67970 61.9298  20
  -3   4  -7 14578.0 1262.01   8
   3   4   7 14066.6 1088.91   5
   3   4   7 14537.4 1098.25   4
   3   4   7 11328.4 1143.53  62
   3   4   7 14274.0 943.613  63
  -3  -4  -7 14877.2 961.502  64
   3  -4   7 15378.6 931.279  63
  -3  -4  -7 17563.0 930.110  60
   3  -4   7 13935.6 1171.10  30
   3  -4   7 14359.7 1181.33  31
   3  -4   7 15767.6 1233.33  29
   3  -4   7 15863.4 941.871  12
   3  -4   7 17341.1 946.114  13
  -3  -4  -7 14501.0 935.318  11
  -3  -4  -7 17398.0 930.365  55
  -3  -4  -7 14923.9 912.057  56
   3   4   7 16489.2 907.836  52
   3  -4   7 14135.1 919.433  23
   3  -4   7 18272.7 913.947  22
   3   4   7 16125.6 905.720  49
  -3   4  -7 17567.4 917.305  44
  -3   4  -7 17970.8 1263.60  45
  -3  -4  -7 18168.3 925.898  41
  -3  -4  -7 15202.6 925.756  42
  -3  -4  -7 16430.0 924.796  44
   3   4   7 15553.3 905.668  39
  -3  -4  -7 16477.4 927.374  15
  -3  -4  -7 13962.9 1193.12  17
   3  -4   7 17126.5 950.286  21
   3  -4   7 16070.0 933.529  32
  -3  -4  -7 11282.4 1206.57  33
  -3  -4  -8 902.608 136.564  60
   3  -4   8 1095.57 158.032  32
   3  -4   8 950.128 152.055  12
  -3  -4  -8 1158.32 173.261  11
   3  -4   8 911.820 152.941  13
  -3  -4  -8 930.936 143.887  55
   3  -4   8 808.137 122.813  23
   3   4   8 860.272 120.586  49
   3   4   8 761.462 115.709  52
   3  -4   8 951.453 159.661  21
  -3  -4  -8 885.239 145.081  44
  -3  -4  -8 792.294 136.472  42
  -3   4  -8 991.101 123.490  44
   3   4   8 726.703 113.796  39
  -3  -4  -8 830.669 168.774  34
  -3  -4  -8 873.364 134.073  56
  -3  -4  -8 532.612 130.084  15
  -3  -4  -8 990.993 180.426  64
   3  -4   8 955.429 153.415  63
   3   4   8 964.020 171.657  63
  -3  -4  -9 1731.03 167.197  60
   3   4   9 1843.20 157.590  50
   3   4   9 1911.05 150.568  49
   3  -4   9 2054.75 185.861  21
  -3  -4  -9 1505.81 165.242  44
   3   4   9 1820.97 143.396  38
   3   4   9 1560.08 146.633  39
  -3  -4  -9 1671.17 190.499  34
   3  -4   9 1835.87 171.831  32
   3   4   9 1687.04 172.736  32
  -3   4  -9 1926.30 170.207  56
  -3  -4  -9 1692.26 172.123  55
   3  -4   9 1539.40 160.809  12
   3  -4   9 1914.82 177.511  13
  -3  -4  -9 1661.59 181.442  11
  -3  -4  -9 1570.61 159.765  15
   3   4   9 1691.75 147.388  52
   3  -4   9 1794.97 172.132  63
   3   4   9 1935.96 183.410  63
  -3  -4  -9 1352.65 184.066  64
   3  -4  10 404.297 78.8762  21
   3   4  10 619.498 85.1425  13
  -3  -4 -10 595.046 96.2153  11
   3  -4  10 480.052 77.0072  13
  -3  -4 -10 620.594 96.6293  27
  -3  -5  10 1143.59 104.736  21
   3  -5 -10 1151.25 112.623  27
   3  -5 -10 1189.63 113.020  11
  -3  -5  10 1310.66 103.907  13
  -3   5   9 1594.65 112.411  49
  -3   5   9 1758.35 125.684  50
  -3  -5   9 1349.65 128.780  13
   3  -5  -9 1631.17 157.105  11
   3  -5  -9 1327.85 142.939  27
  -3  -5   9 1406.13 137.047  21
  -3  -5   9-3.29004 11.0172  20
  -3   5   9 7.25429 20.9497  38
  -3   5   9 1612.38 116.378  39
   3  -5  -9 1966.37 149.616  15
   3  -5  -9 1426.69 124.029  59
   3  -5  -9 1608.91 127.914  60
  -3   5   9 1537.63 110.197  52
   3  -5  -9 14.8987 17.7680  55
   3  -5  -8 1481.58 135.802  55
  -3   5   8 1929.74 145.671  52
  -3  -5   8 1792.63 124.779  24
  -3  -5   8 2858.92 204.064  13
   3  -5  -8 2242.05 207.283  11
  -3   5   8 2236.66 156.065  49
  -3   5   8 2550.94 167.751  50
   3  -5  -8 1986.10 154.318  46
   3  -5  -8 2150.64 153.780  41
  -3   5   8 1991.93 148.764  39
   3  -5  -8 2022.89 168.317  15
   3  -5  -8 1809.32 152.394  60
   3  -5  -8 1604.22 144.094  59
  -3  -5   8 2718.08 207.665  21
  -3  -5   8 1818.79 130.692  20
  -3  -5   7 267.376 228.488  29
  -3   5   7 216.703 153.801   4
  -3   5   7 558.726 118.108  52
   3  -5  -7 565.662 116.232  55
  -3  -5   7 1275.03 166.035  12
  -3  -5   7 1310.23 175.801  13
   3  -5  -7 889.312 187.032  11
  -3  -5   7 631.334 108.442  24
   3  -5  -7 584.739 119.689  46
   3  -5  -7 485.768 111.921  41
  -3   5   7 890.476 126.764  39
   3  -5  -7 552.800 260.479  17
   3  -5  -7 889.061 155.390  15
   3  -5  -7 677.116 125.066  60
   3  -5  -7 538.035 115.512  59
  -3  -5   7 991.472 178.674  21
  -3  -5   7 543.717 109.923  20
   3  -5  -6 4583.71 377.092  59
   3  -5  -6 4378.18 375.372  60
  -3  -5   6 5059.42 666.749  29
  -3  -5   6 5678.71 709.733  30
  -3   5   6 5244.90 575.393   4
   3  -5  -6 3659.82 360.991  55
  -3   5   6 7907.16 406.175  52
  -3  -5   6 6616.71 428.186  13
   3  -5  -6 10362.2 511.519  11
  -3  -5   6 11196.6 480.327  12
  -3  -5   6 6263.97 384.274  22
  -3  -5   6 9684.77 450.819  23
  -3  -5   6 4474.86 364.684  24
   3   5  -6 4470.20 611.040  45
   3  -5  -6 3458.24 360.901  41
  -3   5   6 8925.56 428.622  39
   3   5  -6 5419.72 820.782   7
  -3  -5   6 4017.29 339.957  14
   3  -5  -6 11415.6 481.473  15
   3  -5  -6 9134.63 828.273  17
  -3  -5   6 3286.87 349.164  20
  -3  -5   6 6828.44 436.851  21
   3  -5  -5 34448.3 1907.05  59
   3  -5  -5 34569.2 1908.80  60
  -3  -5   5 37298.7 2254.53  30
  -3  -5   5 34639.8 2242.09  29
  -3   5   5 37434.5 2152.74   4
  -3   5   5 37079.3 2154.75   5
   3  -5  -5 32803.3 1900.33  55
  -3   5   5 35786.6 1912.64  52
  -3  -5   5 36511.5 1934.66  23
  -3  -5   5 35997.2 1915.58  24
  -3  -5   5 37391.7 1908.07  25
  -3  -5   5 38633.9 1944.33  12
  -3  -5   5 34708.9 1936.91  13
   3  -5  -5 39122.1 1964.96  11
   3  -5  -5 35842.7 1916.57  46
   3  -5  -5 34016.1 1916.88  41
  -3   5   5 36185.1 1915.04  39
   3  -5  -5 35616.4 1918.22  40
   3   5  -5 32187.8 2210.42   7
  -3  -5   5 32316.3 1889.45  14
  -3  -5   5 35943.9 1916.69  20
  -3  -5   5 37014.8 1949.54  21
  -3   5   4 7826.94 449.345  52
  -3  -5   4 9832.31 502.714  13
   3  -5  -4 7631.87 497.010  11
  -3  -5   4 12421.4 548.979  12
  -3  -5   4 11252.4 527.671  23
  -3  -5   4 6099.47 428.514  25
  -3  -5   4 6927.95 440.793  22
  -3  -5   4 8506.49 462.653  24
   3  -5  -4 6164.11 432.238  46
   3  -5  -4 6710.16 441.635  47
  -3  -5   4 6679.61 445.857  20
  -3  -5   4 9920.95 508.445  21
   3   5  -4 6801.78 580.373  36
  -3   5   4 7783.10 450.234  39
   3  -5  -4 6717.87 444.125  40
  -3   5   4 6336.77 587.516   4
  -3   5   4 5881.41 583.417   5
  -3  -5   4 8162.13 745.553  30
  -3  -5   4 6946.45 444.065  27
  -3  -5   4 9575.78 788.812  29
   3  -5  -4 5541.62 421.281  59
   3  -5  -4 5980.32 426.814  60
   3  -5  -4 6461.84 450.011  15
   3   5  -4 5371.20 633.646   7
   3  -5  -3 18371.6 885.125  64
  -3  -5   3 13533.8 812.362  63
   3  -5  -3 14340.7 799.326  46
   3  -5  -3 14120.7 800.665  47
   3  -5  -3 14584.0 805.479  41
   3   5  -3 14555.6 941.152  36
   3  -5  -3 14324.2 810.935  40
  -3   5   3 13526.4 949.827   5
  -3   5   3 14969.9 961.535   4
  -3  -5   3 12804.8 1014.79  29
  -3   5   3 12795.0 794.083  52
   3  -5  -3 13743.3 793.969  60
   3  -5  -3 14039.3 792.989  59
   3  -5  -3 19069.2 888.212  34
   3  -5  -3 17291.9 1217.10  33
  -3  -5   3 14149.5 814.355  32
   3  -5  -3 14927.0 1032.76  17
   3  -5  -2 113.195 46.9036  41
   3  -5  -2 168.885 137.476  17
   3  -5  -2 210.527 203.252  33
   3  -5  -2 425.735 129.378  34
  -3  -5   2 216.440 159.353  33
  -3  -5   2 113.606 74.3262  34
   3  -5  -2 100.798 52.0381  35
  -3  -5   2 136.570 165.979  30
  -3  -5   2 95.2481 155.287  31
  -3  -5   2 101.991 138.201  28
   3  -5  -2 281.168 201.681  28
  -3  -5   2 80.0873 154.687  29
  -3  -5   2 111.262 68.3483  32
  -3  -5   2 63.5175 77.7571  66
   3  -5  -2 106.686 112.544  64
  -3  -5   2 56.5981 78.6606  64
  -3  -5   2 47.3296 67.6161  63
   3  -5  -2 124.064 46.7398  60
  -3   5   2 139.995 96.3054   4
  -3   5   2 36.7764 93.4113   5
   3  -5  -2 128.426 50.4984  47
   3  -5  -2 133.548 50.2328  46
  -3  -5   1 4491.87 301.620  63
   3  -5  -1 4836.42 338.270  64
  -3  -5   1 4570.28 317.188  65
  -3  -5   1 4733.18 312.608  64
   3  -5  -1 4974.67 297.604  40
   3   5  -1 4635.49 376.201   6
  -3  -5   1 4374.83 461.364  29
  -3  -5   1 4347.16 419.657  28
   3  -5  -1 4775.90 476.330  28
  -3  -5   1 4128.86 432.972  31
   3  -5  -1 4239.35 280.823  41
   3  -5  -1 4932.93 540.484  33
  -3  -5   1 4398.60 306.335  34
  -3  -5   1 4590.01 301.348  32
  -3  -5   1 4346.32 457.178  33
   3  -5  -1 4923.23 334.826  34
   3  -5  -1 4846.56 298.523  35
  -3   5   1 4828.15 385.441   5
   3   5  -1 3679.87 371.282   3
  -3   5   1 4620.68 372.773   4
  -3  -5   1 4435.58 342.883  17
   3  -5  -1 5791.35 486.612  17
   3  -5   0 48624.3 2851.15  33
  -3  -5   0 49228.6 2823.94  33
  -3  -5   0 50989.6 2609.22  34
   3  -5   0 48269.9 2594.97  35
   3  -5   0 49920.2 2617.08  34
   3  -5   0 50072.8 2792.87  28
   3  -5   0 46564.6 2731.81  30
  -3  -5   0 49071.7 2763.83  28
   3  -5   0 45932.9 2752.54  17
  -3  -5   0 39634.5 2689.90  17
   3  -5   0 48748.3 2622.82  64
  -3  -5   0 51050.7 2612.35  64
   3   5   0 45755.3 2681.99   6
  -3   5   0 44952.8 2643.79   4
  -3   5   0 44608.1 2652.53   5
   3   5   0 45557.5 2661.59   3
   3   5   1 48.7068 66.8915   3
   3  -5   1-19.7134 125.042  17
  -3  -5  -1 18.7458 106.721  17
  -3  -5  -1 142.531 150.679  33
   3  -5   1-23.9731 55.2383  35
  -3  -5  -1 35.2659 77.4909  34
   3  -5   1-84.7716 158.070  33
   3  -5   1 7.02467 81.0125  34
  -3  -5  -1 45.7148 132.352  28
   3  -5   1 21.6360 133.370  31
   3  -5   1 24.3596 152.351  29
   3  -5   1 45.2722 117.233  30
   3  -5   1-21.6787 127.602  28
   3  -5   1 26.6926 58.3820  32
   3  -5   1-29.7698 86.1902  64
   3  -5   1 5.40525 67.8554  63
  -3  -5  -1 43.1333 77.5054  64
   3   5   1-15.8664 71.1659   6
  -3   5  -1 10.2191 60.1532   9
  -3  -5  -1 50.5875 57.1037  59
  -3   5  -2 9704.66 710.163   1
   3   5   2 10885.0 769.470   4
   3   5   2 9768.75 688.550   3
   3  -5   2 10272.9 616.058  63
  -3  -5  -2 11933.6 652.531  64
   3  -5   2 10426.1 642.395  64
  -3  -5  -2 12237.4 796.051  17
   3   5   2 11814.8 757.901   6
   3  -5   2 10763.9 813.266  30
   3  -5   2 10437.1 777.220  31
   3  -5   2 10892.4 812.284  29
  -3  -5  -2 11582.4 827.753  28
   3  -5   2 11324.2 786.748  28
  -3  -5  -2 11149.0 620.867  55
  -3  -5  -2 11274.3 869.797  33
  -3  -5  -2 12362.8 654.955  34
   3  -5   2 10644.4 841.801  33
   3  -5   2 11081.4 640.042  34
   3  -5   2 10732.1 624.819  35
   3  -5   2 9939.27 614.272  32
  -3  -5  -2 10119.7 612.222  59
  -3  -5  -2 10140.8 606.156  60
  -3  -5  -3 4039.66 274.390  55
   3  -5   3 3911.75 437.892  31
   3  -5   3 4458.31 466.019  29
   3  -5   3 3624.44 454.718  30
   3   5   3 3692.06 403.161   4
   3   5   3 3735.39 350.319   3
   3  -5   3 3675.29 276.492  63
  -3  -5  -3 4163.33 308.766  64
  -3  -5  -3 3530.97 271.279  44
  -3  -5  -3 3969.26 270.904  41
   3   5   3 4272.70 400.383   6
  -3  -5  -3 4217.88 437.546  17
  -3  -5  -3 4247.36 310.340  34
   3  -5   3 4175.15 279.781  32
   3  -5   3 3944.49 278.377  35
  -3  -5  -3 3240.30 465.643  33
  -3  -5  -3 4052.98 269.687  59
  -3  -5  -3 4188.84 269.715  60
   3   5   4 2040.83 297.755   6
   3   5   4 1673.46 284.268   4
   3  -5   4 2157.86 195.185  63
  -3  -5  -4 1858.57 226.705  64
  -3  -5  -4 2338.02 189.886  59
  -3  -5  -4 2215.16 182.899  60
   3  -5   4 2054.00 356.574  29
   3  -5   4 2519.03 200.677  27
   3  -5   4 1886.04 334.893  31
  -3  -5  -4 2379.23 196.007  55
   3  -5   4 2621.50 202.578  26
   3  -5   4 1871.00 207.080  23
   3  -5   4 2024.72 178.004  22
   3  -5   4 2176.80 179.981  25
  -3  -5  -4 1936.10 210.698  11
   3  -5   4 2174.28 221.670  12
   3  -5   4 1967.23 199.244  13
   3   5   4 1913.65 175.391  50
  -3   5  -4 1887.47 280.753  45
  -3  -5  -4 2386.60 190.936  41
  -3  -5  -4 2087.26 192.392  44
   3   5   4 1903.75 162.961  39
  -3  -5  -4 2160.02 192.758  15
  -3  -5  -4 2476.46 369.979  17
   3  -5   4 1787.03 185.609  32
  -3  -5  -4 2199.80 248.083  34
   3  -5   4 2290.03 189.417  35
  -3  -5  -4 1476.19 403.643  33
   3  -5   4 1930.98 204.188  21
   3  -5   4 2056.33 173.040  20
   3   5   5 16301.1 1188.39   6
  -3   5  -5 14454.5 1202.98   8
   3   5   5 16105.9 1177.45   4
  -3  -5  -5 19610.9 1043.97  64
   3  -5   5 16690.4 988.150  63
  -3  -5  -5 18818.7 985.539  59
  -3  -5  -5 18124.9 980.366  60
   3  -5   5 15844.8 1264.38  30
   3  -5   5 15999.9 1228.89  31
   3  -5   5 15962.8 1250.08  29
   3  -5   5 17464.7 996.535  13
   3  -5   5 16673.8 1007.80  12
  -3  -5  -5 19913.4 1025.77  11
  -3  -5  -5 17650.5 985.448  55
   3   5   5 15163.6 947.117  52
   3  -5   5 18148.9 972.407  22
   3  -5   5 14677.1 992.038  23
   3   5   5 17438.2 972.222  50
  -3   5  -5 17292.7 1203.35  45
  -3  -5  -5 17852.3 989.320  44
  -3  -5  -5 18017.1 984.509  41
   3   5   5 16609.5 957.167  39
  -3  -5  -5 17258.6 1266.70  17
  -3  -5  -5 18089.0 1035.35  34
  -3  -5  -5 17088.9 1371.26  33
   3  -5   5 16931.8 988.615  32
   3  -5   5 17667.3 964.098  20
   3  -5   5 17540.5 1003.06  21
   3   5   6 799.878 220.719   6
   3   5   6 865.695 220.340   5
   3  -5   6 811.466 153.409  63
  -3  -5  -6 636.084 175.630  64
  -3  -5  -6 723.211 127.766  59
   3  -5   6 692.556 163.294  12
   3  -5   6 903.272 163.566  13
  -3  -5  -6 749.632 167.175  11
   3  -5   6 811.311 151.073  32
   3  -5   6 842.879 280.438  31
   3  -5   6 548.150 262.872  29
   3  -5   6 882.647 276.709  30
   3   5   6 688.100 105.876  52
  -3  -5  -6 1030.54 142.320  55
   3  -5   6 797.142 152.880  23
   3   5   6 836.666 128.073  50
  -3   5  -6 593.033 209.057  45
  -3  -5  -6 860.094 135.393  44
   3   5   6 777.222 111.332  39
  -3  -5  -6 950.608 279.120  17
  -3  -5  -6 750.178 133.842  15
   3  -5   6 650.212 102.479  20
   3  -5   6 688.142 116.291  22
   3  -5   6 792.760 161.818  21
  -3  -5  -6 560.179 167.308  34
  -3  -5  -6 999.203 340.449  33
  -3  -5  -7 1928.02 190.568  59
   3  -5   7 1413.44 186.448  32
   3  -5   7 1251.24 196.983  12
  -3  -5  -7 1653.21 211.003  11
   3  -5   7 1730.76 202.557  13
  -3  -5  -7 1878.59 189.712  55
   3   5   7 1438.53 148.781  52
   3  -5   7 1889.98 169.288  22
   3  -5   7 1335.43 178.506  23
   3   5   7 1717.87 168.155  50
   3   5   7 1366.01 162.343  49
   3  -5   7 1405.75 136.010  20
   3  -5   7 1711.67 208.942  21
  -3  -5  -7 1630.73 181.633  44
   3   5   7 1659.89 157.104  39
  -3  -5  -7 1622.30 224.226  34
  -3  -5  -7 1759.70 193.390  15
  -3  -5  -7 1294.97 215.512  64
   3  -5   7 1448.14 184.327  63
  -3  -5  -8 925.519 129.996  60
  -3  -5  -8 990.988 140.902  59
   3  -5   8 897.053 135.462  32
   3  -5   8 795.793 143.673  12
   3  -5   8 848.863 143.939  13
  -3  -5  -8 864.416 151.736  11
  -3   5  -8 908.339 118.706  56
  -3  -5  -8 1093.13 143.222  55
   3  -5   8 812.085 119.360  23
   3   5   8 960.097 120.289  49
   3   5   8 932.430 120.549  50
   3   5   8 860.404 103.930  52
   3  -5   8 854.585 148.071  21
  -3  -5  -8 911.815 136.713  44
   3   5   8 905.848 107.427  39
  -3  -5  -8 973.656 169.758  34
  -3  -5  -8 891.741 138.883  15
  -3  -5  -8 898.520 161.270  64
   3  -5   8 773.722 133.709  63
   3   5   8 911.955 164.960  63
  -3  -5  -9 817.296 120.021  55
  -3  -5  -9 848.388 127.648  27
   3  -5   9 1033.19 117.320  12
  -3  -5  -9 1019.00 134.358  11
   3  -5   9 1364.70 131.117  13
   3   5   9 1483.59 112.978  38
   3   5   9 1061.01 102.242  39
   3   5   9 907.169 123.527  32
   3  -5   9 1043.61 118.468  32
  -3  -5  -9 699.807 128.785  34
   3  -5   9 1043.39 119.954  63
  -3  -5  -9 823.925 133.183  64
   3   5   9 948.680 126.786  63
   3   5   9 1332.71 114.066  49
  -3  -5  -9 1179.78 131.615  59
  -3  -5  -9 1243.13 127.069  60
   3  -5   9 1309.31 134.301  21
  -3  -5  -9 1229.99 124.059  15
  -3  -5 -10 79.2769 42.9419  27
   3  -6  -9 8525.93 549.724  11
  -3  -6   9 10463.1 548.840  13
   3  -6  -9 9872.83 548.198  15
  -3   6   9 10799.4 542.510  50
  -3  -6   9 9557.10 549.554  21
   3  -6  -9 8147.18 546.043  27
  -3  -6   8 7878.05 280.426  21
  -3  -6   8 7018.79 207.760  20
   3  -6  -8 7744.82 289.593  27
   3  -6  -8 7815.18 297.195  11
  -3  -6   8 8243.41 274.782  13
  -3  -6   8 8432.77 237.745  12
  -3   6   8 6684.64 209.510  39
   3  -6  -8 8950.43 280.072  15
  -3   6   8 8371.85 245.072  49
   3  -6  -8 5667.57 218.794  59
   3  -6  -8 6738.89 236.769  60
  -3   6   8 6607.89 194.012  52
  -3   6   7 4628.95 287.500  52
  -3  -6   7 6990.76 338.660  23
  -3  -6   7 2334.80 253.109  24
  -3   6   7 5343.49 318.339  50
  -3  -6   7 4450.98 336.478  21
  -3  -6   7 1591.84 249.123  20
   3  -6  -7 2396.67 271.191  41
  -3   6   7 4942.86 298.178  39
   3  -6  -7 9507.75 394.390  15
   3  -6  -7 6848.29 387.048  11
  -3  -6   7 8044.96 362.931  12
  -3  -6   7 5008.94 339.212  13
   3  -6  -7 2922.54 285.714  59
   3  -6  -7 3300.39 292.030  60
   3  -6  -7 6930.49 392.751  27
   3  -6  -6 4785.00 375.683  27
  -3  -6   6 4261.39 568.223  29
   3  -6  -6 4245.44 591.011  28
  -3  -6   6 4709.74 361.061  13
   3  -6  -6 4447.98 377.459  11
  -3  -6   6 5274.98 367.923  12
  -3   6   6 4381.82 503.499   4
  -3   6   6 5048.26 521.741   5
  -3   6   6 4003.33 312.067  52
  -3  -6   6 5061.14 329.080  24
  -3  -6   6 4861.72 356.614  23
  -3   6   6 4498.98 332.792  50
   3  -6  -6 4816.68 338.381  46
   3  -6  -6 5073.85 343.508  41
  -3   6   6 4733.69 324.871  39
   3  -6  -6 4571.24 332.239  59
   3  -6  -6 4995.92 337.575  60
   3  -6  -6 4600.96 676.356  33
  -3  -6   6 5291.98 377.991  21
  -3  -6   6 5311.06 341.602  20
  -3   6   5 14809.7 877.922  52
  -3   6   5 13729.2 1091.45   4
  -3   6   5 15436.0 1123.92   5
   3  -6  -5 15635.9 1367.92  33
  -3  -6   5 15211.0 885.779  25
  -3  -6   5 17295.3 897.680  22
  -3  -6   5 19478.3 947.522  23
  -3  -6   5 15040.3 887.801  24
   3  -6  -5 15142.0 893.599  46
  -3  -6   5 12985.4 859.824  19
  -3  -6   5 15672.1 895.579  20
  -3  -6   5 17385.8 939.998  21
  -3   6   5 15764.3 888.637  39
   3  -6  -5 13913.3 885.127  59
   3  -6  -5 14167.7 887.214  60
  -3  -6   5 20186.2 954.258  12
   3  -6  -5 19860.0 978.423  11
  -3  -6   5 16172.6 924.422  13
   3  -6  -5 16575.7 1297.83  28
   3  -6  -5 19824.7 973.862  27
  -3  -6   5 15621.1 1234.80  29
   3  -6  -5 18588.6 923.698  15
   3  -6  -5 18380.0 1285.38  17
  -3  -6   5 12915.2 859.207  14
  -3  -6   4 2506.26 421.025  29
   3  -6  -4 3422.06 280.305  27
   3  -6  -4 3212.58 493.311  28
  -3  -6   4 3009.62 235.600  27
   3  -6  -4 3790.24 304.281  11
  -3  -6   4 3295.84 275.933  12
  -3  -6   4 2650.86 249.491  13
   3  -6  -4 3576.34 576.112  33
  -3   6   4 2480.48 203.346  52
  -3  -6   4 3136.62 268.155  23
  -3  -6   4 2817.90 220.545  25
  -3  -6   4 2710.14 207.643  26
  -3  -6   4 2616.77 215.456  22
  -3  -6   4 2405.35 216.792  24
   3  -6  -4 2849.49 220.328  46
   3  -6  -4 2841.10 226.941  41
  -3   6   4 2783.18 215.143  39
   3  -6  -4 2788.24 433.627  17
   3  -6  -4 2488.32 227.043  15
  -3  -6   4 2297.78 196.557  14
  -3   6   4 2790.39 358.006   4
  -3   6   4 2107.50 331.448   5
   3  -6  -4 2731.04 216.239  60
   3  -6  -4 2486.54 212.529  59
  -3  -6   4 2744.36 207.749  19
  -3  -6   4 2971.40 259.116  21
  -3   6   3 396.346 143.962   4
  -3   6   3 468.816 169.963   5
   3  -6  -3 657.798 98.7886  60
  -3  -6   3 549.488 92.5453  26
  -3  -6   3 591.296 155.974  23
  -3  -6   3 534.681 101.844  24
  -3  -6   3 431.813 89.9314  25
  -3  -6   3 480.596 114.642  11
  -3  -6   3 504.507 147.683  12
   3  -6  -3 1662.11 206.467  11
  -3  -6   3 660.418 132.925  13
   3  -6  -3 514.324 89.9203  46
   3  -6  -3 1040.65 294.069  17
   3  -6  -3 331.445 94.5530  15
   3  -6  -3 1833.35 462.761  33
   3  -6  -3 2308.47 254.747  34
  -3  -6   3 692.890 139.030  63
  -3  -6   3 317.178 234.102  31
  -3  -6   3 463.810 249.012  29
   3  -6  -3 1471.79 367.365  28
   3  -6  -3 1547.17 187.628  27
  -3  -6   3 553.160 111.592  27
   3  -6  -3 573.497 102.704  19
  -3  -6   3 398.441 82.3569  19
  -3  -6   3 620.712 131.748  21
  -3  -6   3 460.833 88.3129  22
   3  -6  -3 510.961 95.3739  41
  -3  -6   2 1862.15 190.327  21
  -3  -6   2 1833.98 169.434  20
  -3  -6   2 1924.61 165.738  19
   3  -6  -2 2187.71 177.207  19
   3  -6  -2 2012.57 168.324  41
   3  -6  -2 2516.91 375.421  17
  -3  -6   2 1897.15 190.084  34
   3  -6  -2 2489.29 442.566  33
   3  -6  -2 2348.80 235.416  34
  -3  -6   2 1902.74 185.129  32
   3  -6  -2 1775.51 165.785  35
  -3  -6   2 1640.47 323.069  33
  -3  -6   2 1844.85 210.890  23
  -3  -6   2 1805.82 171.927  25
  -3  -6   2 1929.03 168.743  24
  -3  -6   2 1893.52 187.059  13
  -3  -6   2 1983.35 176.992  11
  -3  -6   2 2320.28 218.826  12
   3  -6  -2 2207.05 212.755  11
   3  -6  -2 2261.22 209.930  27
  -3  -6   2 1868.01 293.112  28
  -3  -6   2 1931.55 330.179  31
  -3  -6   2 1682.70 328.260  29
  -3  -6   2 1982.43 174.736  27
   3  -6  -2 1744.51 353.135  28
  -3  -6   2 2039.51 192.836  63
   3  -6  -2 2385.06 239.714  64
  -3   6   2 2131.15 273.157   4
  -3   6   2 1696.55 260.362   5
  -3   6   1-34.3436 96.1163   4
  -3   6   1 18.2919 117.672   5
   3  -6  -1 224.411 162.459  17
   3  -6  -1 48.5054 61.8160  35
  -3  -6   1 15.9232 81.6711  34
   3  -6  -1 77.9967 112.011  34
   3  -6  -1 39.7890 206.093  33
  -3  -6   1 32.3094 167.363  33
  -3  -6   1 66.8380 60.0079  24
  -3  -6   1 52.0483 77.2769  11
  -3  -6   1 105.912 83.9454  13
   3  -6  -1 81.5852 91.3379  11
   3  -6  -1 132.846 76.0278  20
  -3  -6   1 24.7595 54.4590  19
   3  -6  -1 557.668 149.239  21
  -3  -6   1 8.13656 101.831  21
  -3  -6   1 104.914 60.9457  20
  -3  -6   1-24.8072 138.810  28
   3  -6  -1 133.132 90.3743  27
   3  -6  -1 94.0622 165.764  28
  -3  -6   1 93.3006 67.4627  27
  -3  -6   1-32.5265 171.960  29
  -3  -6   1 150.899 93.4316  64
   3  -6  -1 10.1557 116.177  64
  -3  -6   0 2745.36 364.110  28
   3  -6   0 2583.45 328.148  30
   3  -6   0 2009.74 339.141  28
  -3   6   0 2196.61 256.436   9
  -3  -6   0 2690.97 299.270  17
   3  -6   0 1976.15 324.973  17
   3  -6   0 2465.27 202.799  35
  -3  -6   0 3108.35 233.097  34
   3  -6   0 2792.75 423.589  33
   3  -6   0 2694.77 239.751  34
  -3  -6   0 3205.11 422.363  33
  -3  -6   0 2268.05 189.223  19
   3  -6   0 2169.06 195.157  20
  -3  -6   0 3240.40 240.947  64
   3  -6   0 2219.99 235.168  64
   3   6   0 2240.20 292.630   4
   3  -6   1 7422.45 654.168  28
   3  -6   1 7702.46 654.860  30
   3  -6   1 7113.67 681.700  29
  -3  -6  -1 9217.08 496.878  27
   3  -6   1 7494.75 475.614  27
  -3  -6  -1 8445.52 687.866  28
   3  -6   1 7237.01 481.576  11
   3  -6   1 7144.56 480.964  13
  -3  -6  -1 7924.66 486.554  11
   3  -6   1 8372.08 511.938  12
   3  -6   1 6966.73 486.211  21
  -3  -6  -1 7149.07 467.128  19
  -3  -6  -1 8658.69 527.614  21
   3   6   1 7197.52 576.492   6
   3  -6   1 6540.22 596.740  17
  -3  -6  -1 7971.37 637.507  17
   3  -6   1 7559.21 723.078  33
  -3  -6  -1 9153.74 514.428  34
   3  -6   1 7921.38 486.516  35
  -3  -6  -1 8624.65 755.014  33
   3  -6   1 7866.00 502.744  34
   3  -6   1 7462.72 493.201  23
  -3  -6  -1 7554.64 476.656  25
   3  -6   1 7770.20 468.338  25
  -3  -6  -1 7063.51 471.562  24
   3  -6   1 7110.50 473.834  26
  -3  -6  -1 9145.84 487.380  65
  -3  -6  -1 9286.73 518.813  64
   3  -6   1 7963.25 509.885  64
   3   6   1 6634.91 602.825   4
   3  -6   2 16062.7 1110.61  30
   3  -6   2 15389.3 1064.58  28
  -3  -6  -2 14708.2 1094.40  28
  -3  -6  -2 15828.7 880.589  27
   3  -6   2 14943.0 1095.96  29
   3  -6   2 14333.3 858.861  27
   3  -6   2 15167.1 1072.77  31
   3  -6   2 14517.9 865.610  11
   3  -6   2 14416.8 866.465  13
   3  -6   2 15198.4 891.927  12
  -3  -6  -2 16498.9 887.057  11
  -3  -6  -2 14363.5 862.811  59
  -3  -6  -2 15606.4 865.021  25
   3  -6   2 14706.6 853.239  22
   3  -6   2 14273.3 858.119  26
  -3  -6  -2 15924.7 870.187  24
   3  -6   2 14765.8 854.026  25
   3  -6   2 14709.6 882.407  23
   3  -6   2 15786.1 849.623  19
   3  -6   2 15797.5 858.494  20
  -3  -6  -2 15607.7 857.034  19
   3  -6   2 14031.3 872.070  21
   3   6   2 14900.5 991.833   6
  -3  -6  -2 16152.9 1079.19  17
   3  -6   2 14667.4 860.587  32
  -3  -6  -2 17652.0 910.818  34
  -3  -6  -2 15914.1 1182.70  33
  -3  -6  -2 16240.4 902.523  64
   3  -6   2 14647.7 859.218  63
   3   6   2 16536.1 1065.44   4
   3  -6   3 4384.03 537.835  30
   3  -6   3 5452.38 351.236  27
   3  -6   3 5437.77 567.969  29
  -3  -6  -3 4646.24 357.427  27
   3  -6   3 4693.25 521.192  31
  -3  -6  -3 4830.90 548.145  28
   3  -6   3 5137.59 353.193  13
  -3  -6  -3 5279.91 369.622  11
   3  -6   3 5106.62 352.928  11
  -3  -6  -3 4907.20 335.687  60
  -3  -6  -3 5102.39 346.176  59
  -3  -6  -3 5090.88 348.800  55
   3  -6   3 4879.44 336.488  22
   3  -6   3 5453.58 349.484  26
  -3  -6  -3 4622.85 336.968  25
   3  -6   3 5272.71 341.102  25
   3  -6   3 5366.30 326.190  24
   3   6   3 4854.33 323.530  50
  -3  -6  -3 5487.38 341.464  19
   3  -6   3 5235.32 322.303  19
   3  -6   3 5323.91 340.413  20
   3  -6   3 4891.70 355.772  21
   3   6   3 4743.39 471.203   6
  -3  -6  -3 4945.72 535.170  17
  -3  -6  -3 5502.70 347.200  15
   3  -6   3 5592.74 362.294  35
  -3  -6  -3 4315.64 583.193  33
   3  -6   3 4874.33 344.738  32
  -3  -6  -3 5374.89 383.477  34
  -3  -6  -3 4683.15 375.130  64
   3  -6   3 4581.04 345.121  63
   3   6   3 4922.92 499.561   4
   3  -6   4 1304.69 303.704  31
   3  -6   4 1006.75 154.434  32
  -3  -6  -4 786.919 312.743  28
  -3  -6  -4 1193.68 179.229  27
   3  -6   4 795.873 270.998  30
   3  -6   4 1142.82 151.638  27
   3  -6   4 957.440 282.297  29
  -3  -6  -4 1289.71 185.108  11
   3  -6   4 894.455 175.174  12
   3  -6   4 970.150 153.732  13
  -3  -6  -4 1194.29 147.580  59
  -3  -6  -4 1108.79 139.588  60
  -3  -6  -4 1216.72 155.801  55
   3  -6   4 878.734 109.051  24
   3  -6   4 849.434 165.396  23
   3  -6   4 985.699 134.067  25
  -3  -6  -4 811.154 120.476  25
   3  -6   4 1141.09 151.777  26
   3   6   4 764.661 119.977  50
   3  -6   4 1074.40 161.794  21
   3  -6   4 842.242 119.651  20
  -3  -6  -4 880.589 123.022  19
   3   6   4 1081.33 219.971   6
  -3  -6  -4 890.306 290.105  17
  -3  -6  -4 1078.37 142.164  15
  -3  -6  -4 781.608 354.021  33
  -3  -6  -4 1406.38 209.208  34
  -3  -6  -4 1426.83 219.364  64
   3  -6   4 923.829 153.114  63
   3   6   4 1213.70 251.522   4
   3  -6   5 288.805 255.170  29
   3  -6   5 85.2763 212.440  30
   3  -6   5 232.576 139.569  32
  -3  -6  -5 2112.02 229.546  27
  -3  -6  -5 765.412 340.025  28
   3  -6   5 222.865 233.235  31
  -3  -6  -5 2446.57 239.426  11
   3  -6   5 483.752 175.620  12
   3  -6   5 162.484 144.398  13
  -3  -6  -5 758.081 150.095  60
  -3  -6  -5 747.279 161.221  59
  -3  -6  -5 458.305 155.749  55
   3  -6   5 480.371 165.622  23
   3   6   5 136.122 100.058  50
   3  -6   5 441.967 108.838  22
   3  -6   5 123.171 93.8338  20
   3  -6   5 151.449 132.797  21
   3   6   5 148.927 152.433   6
  -3  -6  -5 574.148 307.266  17
  -3  -6  -5 326.637 139.040  15
  -3  -6  -5 1316.29 428.043  33
  -3  -6  -5 1456.45 236.786  34
  -3  -6  -5 1823.04 242.916  64
   3  -6   5 292.156 146.259  63
   3   6   5 97.2109 138.590   4
   3   6   5 96.0102 136.917   5
   3  -6   6 1301.39 304.664  30
  -3  -6  -6 1073.28 333.614  28
  -3  -6  -6 1173.54 188.812  27
   3  -6   6 1288.36 323.368  29
   3  -6   6 1116.86 169.223  32
  -3  -6  -6 1458.96 200.146  11
   3  -6   6 1330.56 209.611  12
   3  -6   6 1315.66 182.880  13
  -3  -6  -6 1778.76 182.741  59
  -3  -6  -6 1473.05 163.612  60
  -3  -6  -6 1314.35 171.257  55
   3  -6   6 1180.66 178.397  23
   3  -6   6 1304.20 145.619  22
   3   6   6 1003.73 141.772  50
   3  -6   6 1336.30 192.113  21
   3  -6   6 1121.74 129.322  20
   3   6   6 995.202 234.242   4
   3   6   6 1239.63 125.802  39
  -3  -6  -6 1200.60 207.420  34
  -3  -6  -6 970.124 331.011  17
  -3  -6  -6 1295.81 213.496  64
   3  -6   6 1269.42 175.901  63
  -3  -6  -7 11163.7 673.928  55
   3  -6   7 13297.1 661.716  22
   3  -6   7 10592.8 665.514  23
  -3  -6  -7 12008.1 676.874  59
  -3  -6  -7 12070.6 669.144  60
   3  -6   7 12331.5 681.220  13
  -3  -6  -7 11184.9 685.419  11
   3  -6   7 10480.0 678.878  12
   3   6   7 11379.2 652.008  50
   3  -6   7 11971.4 683.948  21
   3  -6   7 10480.4 626.991  20
   3  -6   7 10051.4 662.593  63
  -3  -6  -7 10544.7 698.788  64
   3   6   7 9872.99 626.080  39
  -3  -6  -7 13113.0 682.295  15
  -3  -6  -7 10700.1 680.592  27
   3  -6   7 10607.3 662.879  32
  -3  -6  -7 10752.8 698.135  34
  -3  -6  -8 568.776 106.186  55
   3   6   8 699.262 98.6870  49
   3   6   8 699.573 94.4132  50
   3  -6   8 798.031 117.603  13
   3  -6   8 545.334 118.411  12
  -3  -6  -8 702.468 125.320  11
  -3  -6  -8 697.227 121.756  27
   3  -6   8 608.567 105.517  32
  -3  -6  -8 606.817 110.512  59
   3   6   8 814.490 98.4629  38
  -3  -6  -8 699.547 132.386  34
  -3  -6  -8 855.455 116.890  15
   3  -6   8 641.611 105.687  23
   3  -6   8 618.890 117.510  21
   3  -6   8 555.928 104.234  63
  -3  -6  -8 631.762 132.326  64
   3   6   8 552.446 131.843  63
  -3  -6  -9 291.112 77.1699  27
   3  -6   9 286.684 66.8408  13
   3  -6   9 339.192 60.9156  12
  -3  -6  -9 263.557 75.3325  11
   3  -6   9 371.173 73.5622  21
  -3  -6  -9 519.826 78.9949  15
   3  -7  -9 109.118 38.7919  27
   3  -7  -9 134.279 41.7290  15
  -3   7   9 190.519 39.1984  13
   3  -7  -9 158.828 43.4953  11
  -3  -7   9 228.859 40.0748  13
  -3  -7   9 127.235 39.4148  21
  -3   7   8 581.289 84.5015  49
  -3   7   8 622.116 82.2025  50
   3  -7  -8 811.004 120.463  11
  -3  -7   8 455.509 92.0135  13
   3  -7  -8 699.150 113.738  27
  -3  -7   8 109.630 59.9620  20
  -3  -7   8 347.114 91.5923  21
   3  -7  -8 819.150 105.090  26
  -3  -7   7 7035.95 371.236  23
  -3  -7   7 4190.28 323.310  24
  -3  -7   7 6694.99 377.054  12
  -3  -7   7 5840.76 373.193  13
   3  -7  -7 5938.84 394.618  11
   3  -7  -7 5894.08 388.491  27
   3  -7  -7 5136.57 354.912  60
  -3   7   7 4790.83 330.913  39
   3  -7  -7 6009.78 378.797  15
  -3   7   7 6151.36 358.384  50
  -3  -7   7 5821.07 352.220  20
  -3  -7   7 5927.10 380.693  21
  -3  -7   6 7220.21 428.125  23
  -3  -7   6 5739.33 380.905  24
   3  -7  -6 6807.93 450.747  11
  -3  -7   6 6085.26 418.309  13
  -3  -7   6 6846.52 432.670  12
   3  -7  -6 6892.21 447.149  27
   3  -7  -6 5174.98 389.917  60
  -3   7   6 5255.91 373.437  39
   3  -7  -6 7059.59 420.108  15
  -3   7   6 5888.12 394.289  50
  -3  -7   6 6387.61 400.888  20
  -3  -7   6 6094.33 426.419  21
  -3   7   5 537.926 99.6685  39
   3  -7  -5 457.928 147.567  15
   3  -7  -5 1092.55 143.004  60
  -3  -7   5 1858.82 218.869  23
  -3  -7   5 345.656 105.719  25
  -3  -7   5 946.860 133.129  22
  -3  -7   5 622.948 121.026  24
   3  -7  -5 2728.48 480.206  28
   3  -7  -5 3517.76 275.166  27
  -3  -7   5 1165.67 318.021  29
  -3  -7   5 158.541 68.4912  19
  -3  -7   5 1324.70 191.456  21
  -3  -7   5 330.912 121.208  20
  -3  -7   5 1124.89 176.656  13
   3  -7  -5 4083.53 288.069  11
  -3  -7   5 2346.43 238.510  12
  -3  -7   4 563.532 102.926  22
  -3  -7   4 446.948 89.3270  19
  -3  -7   4 654.994 153.992  21
  -3   7   4 366.323 169.588   5
  -3   7   4 634.378 192.044   4
  -3   7   4 340.080 77.0906  39
   3  -7  -4 1030.43 373.915  33
   3  -7  -4 646.078 106.819  60
   3  -7  -4 548.719 295.128  28
  -3  -7   4 340.533 226.416  29
  -3  -7   4 377.385 223.566  31
   3  -7  -4 858.150 170.170  27
  -3  -7   4 769.215 170.460  12
  -3  -7   4 366.797 129.940  13
   3  -7  -4 557.177 163.836  11
  -3  -7   4 485.133 105.649  24
  -3  -7   4 437.480 105.507  25
  -3  -7   4 520.986 96.9732  26
  -3  -7   4 457.061 158.738  23
   3  -7  -4 364.733 108.687  15
   3  -7  -4 694.684 284.405  17
   3  -7  -3 5539.46 642.192  17
   3  -7  -3 4111.00 321.895  15
   3  -7  -3 10965.5 513.041  34
   3  -7  -3 9006.48 882.588  33
   3  -7  -3 7194.97 723.306  28
  -3  -7   3 4519.81 330.151  27
  -3  -7   3 3814.80 540.606  29
   3  -7  -3 8513.08 433.772  27
  -3  -7   3 4577.42 357.916  21
  -3  -7   3 4428.71 327.179  20
  -3  -7   3 3959.50 309.524  19
   3  -7  -3 9500.77 457.796  11
  -3  -7   3 5058.57 385.835  12
  -3  -7   3 4094.50 342.083  13
  -3  -7   3 4649.23 338.931  11
  -3   7   3 4074.44 468.078   5
  -3   7   3 3808.41 441.035   4
  -3  -7   3 4088.33 320.639  24
  -3  -7   3 4329.54 320.390  25
[truncated: 2,355,235 more chars]
