# Supplementary material for: 5-([(Z)-Meth­oxy­imino]{2-[(2-methyl­phen­oxy)meth­yl]phen­yl}meth­yl)-1,3,4-oxa­diazole-2(3H)-thione dimethyl sulfoxide monosolvate
Source: IUCrdata. 2023 Mar 28;8(Pt 3):x230237. doi: 10.1107/S2414314623002377 (PMC10171329; doi:10.1107/S2414314623002377)
Supplement: Supplementary file 2 [file x-08-x230237-Isup2.hkl]

data_I                                                                          
_shelx_title ' Chetan-chenshri-1_auto in P21/c No14' 
_shelx_refln_list_code          4                                               
_shelx_F_calc_maximum      262.59                                               
_exptl_crystal_F_000       912.00                                               
_reflns_d_resolution_high  0.7855                                               
                                                                                
loop_                                                                           
 _space_group_symop_operation_xyz                                               
 'x, y, z'                                                                      
 '-x, y+1/2, -z+1/2'                                                            
 '-x, -y, -z'                                                                   
 'x, -y-1/2, z-1/2'                                                             
                                                                                
_cell_length_a    27.0233                                                       
_cell_length_b     9.0037                                                       
_cell_length_c     8.9620                                                       
_cell_angle_alpha  90.000                                                       
_cell_angle_beta   94.269                                                       
_cell_angle_gamma  90.000                                                       
                                                                                
_shelx_F_squared_multiplier     1.000                                           
                                                                                
loop_                                                                           
 _refln_index_h                                                                 
 _refln_index_k                                                                 
 _refln_index_l                                                                 
 _refln_F_squared_calc                                                          
 _refln_F_squared_meas                                                          
 _refln_F_squared_sigma                                                         
 _refln_observed_status                                                         
   2   0   0       1923.55       1543.85        57.72 o                         
   3   0   0        221.54        193.81         9.00 o                         
   4   0   0        263.86        242.34         9.28 o                         
   5   0   0       2684.21       2343.87        55.93 o                         
   6   0   0      24524.18      21812.22       778.02 o                         
   7   0   0        489.51        458.23        22.07 o                         
   8   0   0       2370.22       2276.77       115.46 o                         
   9   0   0        334.86        252.04        12.09 o                         
  10   0   0       3210.00       2763.41        98.74 o                         
  11   0   0       2418.03       2351.42        96.07 o                         
  12   0   0        558.59        481.47        22.41 o                         
  13   0   0       4690.61       4287.91        96.07 o                         
  14   0   0       2267.54       1927.22        31.58 o                         
  15   0   0       1563.78       1203.92        18.62 o                         
  16   0   0        530.01        473.56         7.92 o                         
  17   0   0       2855.73       2893.53        44.46 o                         
  18   0   0        395.91        374.00         6.66 o                         
  19   0   0        531.83        557.57         9.62 o                         
  20   0   0        975.44        939.54        16.30 o                         
  21   0   0       4472.03       4630.01        61.29 o                         
  22   0   0       2679.07       2678.10        35.98 o                         
  23   0   0        450.86        420.76         7.34 o                         
  24   0   0        245.43        296.32         5.79 o                         
  25   0   0         17.00         10.67         1.71 o                         
  26   0   0         12.83          6.31         1.74 o                         
  27   0   0        159.24        168.77         4.38 o                         
  28   0   0        876.17        859.49        14.52 o                         
  29   0   0       1261.47       1405.34        21.96 o                         
  30   0   0        145.78        137.79         3.93 o                         
  31   0   0          3.25          2.66         1.41 o                         
  32   0   0          0.08          1.26         1.61 o                         
  33   0   0        151.64        164.06        11.79 o                         
  34   0   0        196.60        207.64        12.82 o                         
   1   1   0      16348.78      18916.64       413.70 o                         
   2   1   0        507.16        532.77        12.91 o                         
   3   1   0        440.23        457.68        10.08 o                         
   4   1   0      16256.61      15805.07       198.24 o                         
   5   1   0       1678.40       1550.48        19.73 o                         
   6   1   0       1845.66       1746.15        25.27 o                         
   7   1   0        727.05        662.58        10.90 o                         
   8   1   0       3102.67       2866.42        39.66 o                         
   9   1   0        517.09        490.75         9.23 o                         
  10   1   0        518.33        511.15        10.33 o                         
  11   1   0         55.44         61.56         3.13 o                         
  12   1   0          7.67          9.77         2.18 o                         
  13   1   0       3087.22       2893.60        53.01 o                         
  14   1   0       1868.82       1662.30        21.06 o                         
  15   1   0       2052.51       1927.82        23.40 o                         
  16   1   0       2650.38       2541.93        31.63 o                         
  17   1   0        248.65        274.13         3.86 o                         
  18   1   0        325.81        292.02         4.19 o                         
  19   1   0        323.38        279.91         3.90 o                         
  20   1   0        176.02        139.92         2.61 o                         
  21   1   0       1191.63       1175.28        12.72 o                         
  22   1   0       3373.07       3507.16        34.96 o                         
  23   1   0        838.30        867.44         9.53 o                         
  24   1   0        133.32        144.86         2.64 o                         
  25   1   0        282.55        299.18         4.42 o                         
  26   1   0        107.24        116.29         2.36 o                         
  27   1   0          4.35          5.47         1.31 o                         
  28   1   0       2741.43       3078.08        33.43 o                         
  29   1   0       1177.97       1374.10        15.55 o                         
  30   1   0        321.49        357.67        11.12 o                         
  31   1   0        265.33        285.81         5.87 o                         
  32   1   0          2.36          3.10         1.16 o                         
  33   1   0          1.58         -0.92         2.58 o                         
  34   1   0         71.16         69.09         5.73 o                         
   0   2   0       6026.14      11394.35       549.06 o                         
   1   2   0       6721.21       9706.97       481.89 o                         
   2   2   0       8012.50       9317.94       203.29 o                         
   3   2   0        935.46        983.64        20.30 o                         
   4   2   0       1117.09       1162.39        18.75 o                         
   5   2   0       2208.40       2256.44        32.66 o                         
   6   2   0       5760.84       5929.34        74.58 o                         
   7   2   0      11112.57      11327.89       131.48 o                         
   8   2   0       6397.67       6207.49        72.94 o                         
   9   2   0       4076.45       3946.01        56.39 o                         
  10   2   0        297.53        229.50         5.98 o                         
  11   2   0        749.19        694.91        16.32 o                         
  12   2   0        285.35        229.49         5.65 o                         
  13   2   0       5302.78       4963.80        92.99 o                         
  14   2   0        819.85        708.54         9.56 o                         
  15   2   0       5239.71       5289.83        74.62 o                         
  16   2   0        177.17        125.90         2.33 o                         
  17   2   0        229.54        182.46         2.98 o                         
  18   2   0        344.60        357.63         5.25 o                         
  19   2   0        133.15        131.86         2.37 o                         
  20   2   0         34.79         27.36         1.29 o                         
  21   2   0        129.69        119.84         2.61 o                         
  22   2   0        321.34        327.04         4.87 o                         
  23   2   0        106.36        104.55         2.32 o                         
  24   2   0        261.21        256.52         3.86 o                         
  25   2   0         48.29         46.42         1.78 o                         
  26   2   0          0.34         -0.91         1.30 o                         
  27   2   0        442.33        470.30         7.74 o                         
  28   2   0        137.03        158.43         3.00 o                         
  29   2   0         18.45         13.75         1.32 o                         
  30   2   0          9.48          6.87         1.20 o                         
  31   2   0         82.68         76.99         2.03 o                         
  32   2   0         49.98         50.76         4.10 o                         
   1   3   0         64.25         76.54         4.46 o                         
   2   3   0       1822.79       2341.96        62.02 o                         
   3   3   0          1.77          2.96         0.82 o                         
   4   3   0         27.49         18.92         1.71 o                         
   5   3   0        114.61        117.09         3.44 o                         
   6   3   0         41.90         25.03         2.26 o                         
   7   3   0         17.88         14.20         1.80 o                         
   8   3   0         35.93         31.70         2.05 o                         
   9   3   0        840.77        807.91        22.92 o                         
  10   3   0        501.27        493.30         9.85 o                         
  11   3   0        684.13        663.26        12.31 o                         
  12   3   0        634.19        657.04        10.07 o                         
  13   3   0       1831.57       1869.23        27.17 o                         
  14   3   0        490.80        482.64         7.86 o                         
  15   3   0       2548.25       2499.14        36.89 o                         
  16   3   0       2191.46       2053.43        26.05 o                         
  17   3   0         20.50         26.05         1.33 o                         
  18   3   0        107.24        102.11         2.23 o                         
  19   3   0          2.33          2.24         1.14 o                         
  20   3   0          9.02          6.10         1.24 o                         
  21   3   0        617.20        623.19         7.86 o                         
  22   3   0        180.42        174.34         3.73 o                         
  23   3   0        158.81        161.49         3.13 o                         
  24   3   0        232.91        253.12         4.40 o                         
  25   3   0        126.34        130.08         3.21 o                         
  26   3   0         43.51         41.66         2.01 o                         
  27   3   0        250.07        280.43         4.48 o                         
  28   3   0        352.48        393.46         6.92 o                         
  29   3   0        383.15        450.19         6.85 o                         
  30   3   0        596.05        642.54         7.67 o                         
  31   3   0         30.53         28.85         1.36 o                         
  32   3   0         23.07         19.57         4.12 o                         
   0   4   0         30.44         81.16         9.88 o                         
   1   4   0       4683.45       7007.32       279.73 o                         
   2   4   0        141.53        155.80         5.05 o                         
   3   4   0        661.52        824.26        14.76 o                         
   4   4   0        578.60        650.09        11.63 o                         
   5   4   0       1162.88       1386.78        20.96 o                         
   6   4   0        416.93        497.07         9.31 o                         
   7   4   0        252.84        220.37         5.11 o                         
   8   4   0        356.23        341.25         6.63 o                         
   9   4   0       1689.72       1699.51        23.40 o                         
  10   4   0        228.36        222.46         4.31 o                         
  11   4   0          8.03         12.04         1.19 o                         
  12   4   0         28.03         22.95         1.35 o                         
  13   4   0       1038.69        984.92        14.38 o                         
  14   4   0       2236.08       2172.35        36.91 o                         
  15   4   0        257.77        236.98         5.37 o                         
  16   4   0        427.28        424.11         7.61 o                         
  17   4   0        155.99        151.33         3.27 o                         
  18   4   0         10.70          9.04         1.32 o                         
  19   4   0        203.04        210.02         4.06 o                         
  20   4   0          1.17          1.52         1.50 o                         
  21   4   0         70.61         67.15         2.27 o                         
  22   4   0        161.49        147.98         3.51 o                         
  23   4   0         71.97         79.61         2.66 o                         
  24   4   0         79.67         84.00         2.54 o                         
  25   4   0         26.43         25.59         1.70 o                         
  26   4   0        292.99        285.97         4.82 o                         
  27   4   0         84.51         84.90         2.41 o                         
  28   4   0         69.57         63.14         1.81 o                         
  29   4   0          0.35         -0.83         1.13 o                         
  30   4   0          0.01          0.14         1.02 o                         
  31   4   0          3.06          0.05         1.27 o                         
   1   5   0        159.01        220.01         7.55 o                         
   2   5   0        964.90       1338.88        28.49 o                         
   3   5   0       2530.19       3276.55        46.29 o                         
   4   5   0        370.46        462.12         7.47 o                         
   5   5   0        419.34        387.47         6.75 o                         
   6   5   0       1539.21       1714.68        23.23 o                         
   7   5   0        551.26        593.35         8.82 o                         
   8   5   0        275.11        300.57         5.61 o                         
   9   5   0        266.10        267.87         4.67 o                         
  10   5   0        280.14        265.13         4.69 o                         
  11   5   0        245.38        209.52         4.01 o                         
  12   5   0         71.52         63.12         1.83 o                         
  13   5   0        981.00        923.44        13.88 o                         
  14   5   0         30.68         28.62         1.53 o                         
  15   5   0        641.73        608.75         8.80 o                         
  16   5   0       2574.52       2394.21        32.94 o                         
  17   5   0        547.05        486.48         8.81 o                         
  18   5   0        765.27        713.07        11.05 o                         
  19   5   0        633.66        626.17        10.95 o                         
  20   5   0        113.99        110.63         3.42 o                         
  21   5   0        394.24        367.16         7.21 o                         
  22   5   0        617.85        599.31        10.64 o                         
  23   5   0        984.46        976.45        22.39 o                         
  24   5   0        885.20        911.01        17.25 o                         
  25   5   0         88.74         86.93         2.92 o                         
  26   5   0        130.82        129.38         3.57 o                         
  27   5   0        406.41        442.02        10.41 o                         
  28   5   0         24.17         26.61         1.79 o                         
  29   5   0          0.29         -0.60         0.70 o                         
  30   5   0          4.66          6.65         2.28 o                         
   0   6   0       1926.52       2839.47        94.58 o                         
   1   6   0        283.53        391.88        14.67 o                         
   2   6   0       1304.86       1673.16        37.91 o                         
   3   6   0        151.89        175.94         6.13 o                         
   4   6   0        602.44        742.07        12.29 o                         
   5   6   0          3.78          0.80         1.18 o                         
   6   6   0       1417.92       1494.26        16.48 o                         
   7   6   0        133.79        121.24         2.40 o                         
   8   6   0        193.90        213.51         3.09 o                         
   9   6   0        216.51        218.16         3.52 o                         
  10   6   0         10.27         14.86         1.23 o                         
  11   6   0         38.39         27.18         1.42 o                         
  12   6   0         14.74         11.28         1.33 o                         
  13   6   0          0.63          1.65         1.34 o                         
  14   6   0         62.01         56.24         2.39 o                         
  15   6   0        231.16        189.15         5.09 o                         
  16   6   0         47.74         39.77         2.13 o                         
  17   6   0         12.78         11.99         1.60 o                         
  18   6   0       1587.49       1575.46        22.70 o                         
  19   6   0          7.80          6.10         1.75 o                         
  20   6   0         23.84         26.72         2.08 o                         
  21   6   0        171.75        155.23         4.27 o                         
  22   6   0          3.07          3.16         1.76 o                         
  23   6   0        310.24        307.79         7.84 o                         
  24   6   0         17.30         10.50         2.47 o                         
  25   6   0        137.16         89.52        21.52 o                         
  26   6   0         92.65         85.49         3.83 o                         
  27   6   0        119.43        113.18         4.05 o                         
  28   6   0          0.33          1.29         1.34 o                         
  29   6   0         31.63         30.38         2.22 o                         
   1   7   0        339.44        402.67        10.07 o                         
   2   7   0         48.60         63.66         2.07 o                         
   3   7   0         39.71         46.17         1.68 o                         
   4   7   0        350.53        398.21         6.62 o                         
   5   7   0        138.45        146.41         2.74 o                         
   6   7   0         21.35         22.73         1.40 o                         
   7   7   0        737.07        699.73         8.34 o                         
   8   7   0         18.11         15.03         1.36 o                         
   9   7   0        119.09        103.98         2.42 o                         
  10   7   0        656.19        641.86         8.11 o                         
  11   7   0        131.52        132.36         2.83 o                         
  12   7   0        237.61        214.13         4.31 o                         
  13   7   0        194.07        182.08         4.57 o                         
  14   7   0         49.94         41.07         2.64 o                         
  15   7   0         43.49         38.36         2.64 o                         
  16   7   0        122.04        106.47         3.58 o                         
  17   7   0          0.33          0.80         1.60 o                         
  18   7   0          5.19          3.88         1.53 o                         
  19   7   0         23.36         23.65         1.95 o                         
  20   7   0          5.80          3.28         1.54 o                         
  21   7   0        139.10        136.29         3.77 o                         
  22   7   0        295.03        285.64         6.03 o                         
  23   7   0        207.79        218.07         5.36 o                         
  24   7   0         41.19         44.76         2.40 o                         
  25   7   0         16.91         15.10         1.78 o                         
  26   7   0          0.16         -1.38         1.38 o                         
  27   7   0         57.03         51.26         2.87 o                         
   0   8   0       1838.23       2401.35        43.95 o                         
   1   8   0        793.93       1021.50        16.98 o                         
   2   8   0         52.01         79.88         3.09 o                         
   3   8   0        774.71        886.92        13.36 o                         
   4   8   0          3.51          6.19         1.54 o                         
   5   8   0         96.38        108.66         2.86 o                         
   6   8   0        352.54        380.83         5.76 o                         
   7   8   0       1853.16       1906.90        25.03 o                         
   8   8   0        302.94        314.73         6.40 o                         
   9   8   0        122.45        120.66         3.09 o                         
  10   8   0        103.58         88.74         2.90 o                         
  11   8   0        336.72        316.79         5.99 o                         
  12   8   0        186.16        179.38         4.15 o                         
  13   8   0         33.85         31.42         2.05 o                         
  14   8   0        563.10        537.56        11.76 o                         
  15   8   0          4.00          7.43         1.79 o                         
  16   8   0        274.27        270.16         6.65 o                         
  17   8   0        506.70        510.23        14.03 o                         
  18   8   0         21.50         22.34         1.80 o                         
  19   8   0          9.61          5.58         1.39 o                         
  20   8   0        124.08        123.44         3.71 o                         
  21   8   0        228.36        232.94         7.62 o                         
  22   8   0         11.05         10.97         2.01 o                         
  23   8   0         24.75         23.11         6.27 o                         
   1   9   0         11.22         20.68         2.31 o                         
   2   9   0          0.10          3.26         1.98 o                         
   3   9   0        259.38        305.46         5.94 o                         
   4   9   0          3.08          9.07         1.88 o                         
   5   9   0         15.82         20.71         2.13 o                         
   6   9   0         30.85         30.72         2.10 o                         
   7   9   0       1254.23       1302.97        21.72 o                         
   8   9   0       1171.76       1224.32        21.50 o                         
   9   9   0         51.49         57.34         2.77 o                         
  10   9   0        173.60        173.97         4.80 o                         
  11   9   0        481.61        504.73        10.16 o                         
  12   9   0         82.50         61.71         9.47 o                         
  13   9   0         10.06          3.97         1.86 o                         
  14   9   0         46.62         40.93         2.58 o                         
  15   9   0        339.35        346.86        10.85 o                         
  16   9   0         23.11         25.36         2.18 o                         
  17   9   0         10.45          8.18         1.62 o                         
  18   9   0        115.23        104.64         4.13 o                         
  19   9   0         32.58         30.61         2.08 o                         
  20   9   0         37.55         21.04         2.11 o                         
   0  10   0        226.33        255.47         7.99 o                         
   1  10   0        616.74        759.52        17.86 o                         
   2  10   0       1424.03       1806.81        39.86 o                         
   3  10   0          4.67         18.12         2.64 o                         
   4  10   0         55.26         61.09         2.58 o                         
   5  10   0         14.55         27.01         2.24 o                         
   6  10   0        447.05        514.70         6.44 o                         
   7  10   0        931.34       1059.33        23.88 o                         
   8  10   0        351.84        412.65         9.40 o                         
   9  10   0        356.74        397.66         9.02 o                         
  10  10   0          7.14          4.05         3.43 o                         
  11  10   0          7.37          0.80         3.40 o                         
  12  10   0          3.78          4.72         2.47 o                         
  13  10   0         16.42         28.06         6.58 o                         
  14  10   0        352.86        342.19        11.48 o                         
  15  10   0        616.89        531.17        20.67 o                         
  16  10   0          8.26          7.25         2.21 o                         
   1  11   0        138.31        169.11         4.45 o                         
   2  11   0         17.16         20.83         2.34 o                         
   3  11   0         64.28         93.19         3.79 o                         
   4  11   0         28.85         28.47         2.17 o                         
   5  11   0         50.23         64.16         2.86 o                         
   6  11   0        221.42        243.77         7.30 o                         
   7  11   0          0.70          0.92         2.57 o                         
   8  11   0          6.78          5.65         1.94 o                         
   9  11   0        149.43        105.15         5.02 o                         
 -34   1   1         64.14         60.81         5.21 o                         
 -33   1   1        158.88        166.06        11.85 o                         
 -32   1   1         42.50         37.24         1.62 o                         
 -31   1   1         54.57         64.73         1.94 o                         
 -30   1   1         32.65         31.17         1.58 o                         
 -29   1   1        447.53        493.31         7.05 o                         
 -28   1   1        174.73        199.86         4.96 o                         
 -27   1   1          2.78          4.76         1.15 o                         
 -26   1   1          0.52          0.72         1.18 o                         
 -25   1   1        471.80        470.73         7.27 o                         
 -24   1   1         66.25         74.98         1.93 o                         
 -23   1   1         19.86         14.27         1.23 o                         
 -22   1   1         66.13         52.77         1.68 o                         
 -21   1   1        192.24        187.09         3.21 o                         
 -20   1   1          3.68          5.55         1.02 o                         
 -19   1   1       1905.91       1817.59        17.71 o                         
 -18   1   1         59.69         48.15         1.49 o                         
 -17   1   1        470.23        407.66         5.13 o                         
 -16   1   1        760.50        751.07         9.88 o                         
 -15   1   1        567.75        609.05         7.05 o                         
 -14   1   1        768.53        744.47        10.20 o                         
 -13   1   1       2592.06       2601.31        35.81 o                         
 -12   1   1        335.05        378.44         9.22 o                         
 -11   1   1       1360.68       1257.33        38.28 o                         
 -10   1   1        340.63        281.15         6.60 o                         
  -9   1   1        365.04        362.59         7.14 o                         
  -8   1   1       3122.98       2756.14        40.04 o                         
  -7   1   1        189.75        170.14         3.78 o                         
  -6   1   1        823.36        687.15        11.38 o                         
  -5   1   1      11241.10      10469.71       151.56 o                         
  -4   1   1       2614.89       2558.64        42.65 o                         
  -3   1   1         53.80         57.12         3.05 o                         
  -2   1   1       6661.16       6297.31       167.53 o                         
  -1   1   1       3426.60       3464.42        64.40 o                         
   0   1   1       3285.90       3710.60       153.95 o                         
   1   1   1       3696.49       3766.23        77.41 o                         
   2   1   1       1488.22       1484.15        22.80 o                         
   3   1   1       1117.54       1078.15        16.55 o                         
   4   1   1       3523.35       3344.69        46.34 o                         
   5   1   1       7134.56       6587.53       110.80 o                         
   6   1   1       1633.58       1459.89        24.31 o                         
   7   1   1       3109.22       2918.66        49.11 o                         
   8   1   1        641.19        613.36        13.53 o                         
   9   1   1       2798.17       2669.43        55.53 o                         
  10   1   1       1609.90       1532.81        39.78 o                         
  11   1   1          8.05          6.75         1.54 o                         
  12   1   1          2.64          3.25         1.38 o                         
  13   1   1       3080.52       3151.80        36.39 o                         
  14   1   1        360.62        506.98        21.97 o                         
  15   1   1        660.43        733.04         8.85 o                         
  16   1   1        316.44        329.66         4.39 o                         
  17   1   1        217.97        188.21         2.97 o                         
  18   1   1          1.40          3.18         1.01 o                         
  19   1   1        528.44        568.23         6.32 o                         
  20   1   1        121.95        104.38         2.09 o                         
  21   1   1        269.28        272.78         3.85 o                         
  22   1   1        154.24        167.13         3.08 o                         
  23   1   1         69.10         68.40         1.99 o                         
  24   1   1        561.48        554.54         7.14 o                         
  25   1   1         52.25         66.58         1.81 o                         
  26   1   1        743.53        767.83         8.85 o                         
  27   1   1        254.86        262.36         4.13 o                         
  28   1   1          1.24         -0.05         1.06 o                         
  29   1   1         11.15         12.69         1.19 o                         
  30   1   1         21.15         19.13         1.08 o                         
  31   1   1        225.29        249.21         7.55 o                         
  32   1   1          0.50         -0.60         1.35 o                         
  33   1   1         62.22         50.37         3.59 o                         
 -33   2   1        105.34         99.50         6.41 o                         
 -32   2   1        122.74        133.84         7.03 o                         
 -31   2   1          0.44          1.25         1.10 o                         
 -30   2   1        453.29        481.93         7.10 o                         
 -29   2   1         70.16         76.86         1.92 o                         
 -28   2   1         78.82         83.16         2.15 o                         
 -27   2   1         76.18         75.45         2.27 o                         
 -26   2   1         41.96         39.83         1.77 o                         
 -25   2   1         66.91         70.00         2.14 o                         
 -24   2   1         60.85         63.52         2.12 o                         
 -23   2   1        287.64        274.12         5.23 o                         
 -22   2   1        611.74        624.28         8.00 o                         
 -21   2   1        309.33        286.49         4.59 o                         
 -20   2   1          0.01          2.69         1.14 o                         
 -19   2   1        380.60        369.69         5.36 o                         
 -18   2   1         12.41         17.32         1.15 o                         
 -17   2   1        219.70        207.55         3.62 o                         
 -16   2   1         46.15         36.55         1.35 o                         
 -15   2   1        985.90        999.43        17.80 o                         
 -14   2   1          3.21          0.82         0.98 o                         
 -13   2   1        279.20        222.56         3.69 o                         
 -12   2   1        667.87        610.36        11.54 o                         
 -11   2   1       2952.98       2915.99        47.82 o                         
 -10   2   1       1190.93       1271.25        17.35 o                         
  -9   2   1       4001.10       4166.54        59.83 o                         
  -8   2   1        213.05        151.52         4.67 o                         
  -7   2   1       1187.55       1114.53        15.09 o                         
  -6   2   1        438.87        436.03         7.09 o                         
  -5   2   1       5260.06       5202.25        68.28 o                         
  -4   2   1       4191.01       4218.27        61.85 o                         
  -3   2   1       5643.44       6060.70        81.36 o                         
  -2   2   1        667.40        795.81        16.23 o                         
  -1   2   1      13308.62      16049.67       359.26 o                         
   0   2   1      19128.72      22501.55       457.12 o                         
   1   2   1         47.13         39.21         2.07 o                         
   2   2   1       1016.59       1157.93        17.78 o                         
   3   2   1      15360.24      16226.12       211.13 o                         
   4   2   1        327.69        329.93         5.69 o                         
   5   2   1       1706.27       1688.99        24.45 o                         
   6   2   1       3085.14       3093.17        41.33 o                         
   7   2   1        480.14        460.91         7.16 o                         
   8   2   1         38.15         54.09         2.00 o                         
   9   2   1       3819.97       3506.42        59.14 o                         
  10   2   1        935.61        837.23        17.38 o                         
  11   2   1       3533.55       3391.98        60.55 o                         
  12   2   1       1063.08        902.68        14.15 o                         
  13   2   1       1649.85       1550.85        18.83 o                         
  14   2   1          3.82          7.16         1.04 o                         
  15   2   1        247.69        198.95         3.32 o                         
  16   2   1       1899.35       1853.55        28.90 o                         
  17   2   1       2633.82       2584.34        30.24 o                         
  18   2   1        689.30        634.47         8.21 o                         
  19   2   1         57.12         51.73         1.74 o                         
  20   2   1        160.29        172.04         3.02 o                         
  21   2   1         22.78         20.83         1.41 o                         
  22   2   1         66.19         55.42         1.79 o                         
  23   2   1        143.87        134.04         2.99 o                         
  24   2   1        186.97        195.84         3.28 o                         
  25   2   1         47.71         49.67         1.83 o                         
  26   2   1        697.50        719.71         9.09 o                         
  27   2   1         45.71         56.74         1.87 o                         
  28   2   1         11.07         16.63         1.16 o                         
  29   2   1        275.07        277.88         4.55 o                         
  30   2   1        112.17        121.17         2.11 o                         
  31   2   1         59.83         73.83         2.07 o                         
  32   2   1         10.49         16.20         3.46 o                         
  33   2   1        148.28        151.39        10.23 o                         
 -32   3   1         64.20         71.30         4.47 o                         
 -31   3   1          5.65          9.23         1.07 o                         
 -30   3   1        373.13        440.69         6.38 o                         
 -29   3   1        136.99        167.82         3.27 o                         
 -28   3   1         10.83         11.07         1.26 o                         
 -27   3   1         16.70         19.07         1.49 o                         
 -26   3   1        420.25        457.71         8.04 o                         
 -25   3   1       1456.58       1542.66        21.83 o                         
 -24   3   1        264.82        273.32         5.25 o                         
 -23   3   1          2.35          0.17         1.35 o                         
 -22   3   1        299.01        310.00         5.14 o                         
 -21   3   1        469.82        440.95         6.08 o                         
 -20   3   1       1154.29       1122.77        15.21 o                         
 -19   3   1        678.11        599.96         8.74 o                         
 -18   3   1       1307.02       1261.82        20.88 o                         
 -17   3   1        212.41        193.07         3.27 o                         
 -16   3   1         28.11         21.77         1.29 o                         
 -15   3   1        393.51        394.15         7.03 o                         
 -14   3   1        716.49        650.37         9.59 o                         
 -13   3   1       2134.05       1883.22        25.46 o                         
 -12   3   1       2668.97       2558.97        40.92 o                         
 -11   3   1       2482.43       2409.79        32.84 o                         
 -10   3   1        211.48        201.86         4.17 o                         
  -9   3   1        379.28        381.15         8.57 o                         
  -8   3   1          0.33          2.12         1.30 o                         
  -7   3   1       3527.33       3961.00        65.10 o                         
  -6   3   1         31.13         53.52         2.70 o                         
  -5   3   1       2214.42       2243.17        30.46 o                         
  -4   3   1        666.89        654.34        14.57 o                         
  -3   3   1        694.96        733.10        11.94 o                         
  -2   3   1       1697.42       1952.43        42.39 o                         
  -1   3   1       3318.01       4398.93        74.57 o                         
   0   3   1          3.49          7.21         2.21 o                         
   1   3   1        699.16        837.72        18.15 o                         
   2   3   1       1145.67       1234.56        19.98 o                         
   3   3   1         57.04         48.09         2.27 o                         
   4   3   1         13.18         12.77         1.44 o                         
   5   3   1          6.14          8.64         1.38 o                         
   6   3   1          0.45          1.26         1.32 o                         
   7   3   1        124.59        128.89         3.55 o                         
   8   3   1        392.34        398.98         7.30 o                         
   9   3   1       1472.31       1473.61        25.25 o                         
  10   3   1         22.87         14.44         1.30 o                         
  11   3   1        142.55        126.18         2.67 o                         
  12   3   1        185.22        153.72         2.97 o                         
  13   3   1        771.40        795.84        13.84 o                         
  14   3   1        396.55        454.46         7.36 o                         
  15   3   1        858.16        802.31        10.32 o                         
  16   3   1       1633.22       1576.42        20.71 o                         
  17   3   1        632.43        638.00         8.25 o                         
  18   3   1        294.35        318.62         5.03 o                         
  19   3   1       1173.00       1179.14        14.68 o                         
  20   3   1        122.83        111.85         2.77 o                         
  21   3   1       1067.27       1095.10        13.01 o                         
  22   3   1        128.08        135.08         2.84 o                         
  23   3   1         48.48         53.05         1.93 o                         
  24   3   1        105.62        122.51         2.93 o                         
  25   3   1        830.02        859.53        11.15 o                         
  26   3   1        161.84        181.18         3.84 o                         
  27   3   1        289.14        316.40         6.29 o                         
  28   3   1          2.74          2.57         1.18 o                         
  29   3   1        127.44        137.09         2.26 o                         
  30   3   1        233.84        249.21         4.80 o                         
  31   3   1        692.55        782.22        25.12 o                         
  32   3   1        116.80        135.96         9.74 o                         
 -31   4   1          3.15          2.14         1.86 o                         
 -30   4   1          0.04         -1.06         1.06 o                         
 -29   4   1         20.91         19.63         1.34 o                         
 -28   4   1         34.71         38.56         1.67 o                         
 -27   4   1          0.23         -0.43         1.31 o                         
 -26   4   1        218.50        230.01         4.64 o                         
 -25   4   1         26.37         27.95         1.54 o                         
 -24   4   1         88.83         89.49         2.27 o                         
 -23   4   1          6.79          5.54         1.28 o                         
 -22   4   1        106.02        101.34         2.43 o                         
 -21   4   1        185.91        175.46         3.61 o                         
 -20   4   1       1568.44       1573.11        18.89 o                         
 -19   4   1         81.71         72.11         2.61 o                         
 -18   4   1        438.56        409.04         5.99 o                         
 -17   4   1        332.42        341.36         5.55 o                         
 -16   4   1          2.11          1.16         1.11 o                         
 -15   4   1        151.60        129.02         2.89 o                         
 -14   4   1         71.54         62.17         1.98 o                         
 -13   4   1       1337.16       1264.65        21.95 o                         
 -12   4   1       1603.15       1504.44        26.23 o                         
 -11   4   1        675.90        665.01        10.75 o                         
 -10   4   1        890.65        833.05        12.23 o                         
  -9   4   1        803.82        902.34        13.44 o                         
  -8   4   1       1256.19       1274.73        18.21 o                         
  -7   4   1       6084.93       6519.42        87.09 o                         
  -6   4   1       2931.02       2767.72        40.26 o                         
  -5   4   1       2125.99       1936.91        28.40 o                         
  -4   4   1       1664.20       1606.42        33.82 o                         
  -3   4   1      16049.26      19622.89       335.78 o                         
  -2   4   1          0.62         10.14         2.44 o                         
  -1   4   1         22.87         38.55         3.40 o                         
   0   4   1         42.10         41.47         3.12 o                         
   1   4   1       1601.02       1866.04        54.32 o                         
   2   4   1       4488.90       4889.09        85.59 o                         
   3   4   1      12327.80      14119.21       187.31 o                         
   4   4   1        780.86        677.85        12.03 o                         
   5   4   1        311.81        326.42         7.23 o                         
   6   4   1        862.65        940.97        15.29 o                         
   7   4   1         21.65         27.75         1.41 o                         
   8   4   1      10225.08      10534.36       122.56 o                         
   9   4   1       2952.86       2804.67        37.92 o                         
  10   4   1        721.17        575.27         8.53 o                         
  11   4   1       4504.73       4274.25        61.29 o                         
  12   4   1       1466.86       1326.98        21.20 o                         
  13   4   1        864.48        872.49        11.96 o                         
  14   4   1        384.58        368.45         5.53 o                         
  15   4   1       3167.06       3079.95        33.27 o                         
  16   4   1       2839.39       2713.44        31.15 o                         
  17   4   1        874.39        793.26        10.52 o                         
  18   4   1       1169.45       1163.14        15.91 o                         
  19   4   1       1492.40       1500.38        24.31 o                         
  20   4   1        196.27        195.36         4.20 o                         
  21   4   1         33.23         33.52         1.80 o                         
  22   4   1        142.70        139.43         3.29 o                         
  23   4   1          3.19          2.77         1.46 o                         
  24   4   1        244.02        245.23         4.80 o                         
  25   4   1        660.69        682.36        10.52 o                         
  26   4   1          6.63         14.14         1.34 o                         
  27   4   1        244.56        279.87         5.62 o                         
  28   4   1         58.59         60.03         1.89 o                         
  29   4   1        223.21        247.29         5.62 o                         
  30   4   1          1.10         -0.06         1.48 o                         
  31   4   1          7.85          7.53         1.79 o                         
 -30   5   1         39.84         31.11         3.34 o                         
 -29   5   1        118.50        129.13         3.96 o                         
 -28   5   1        612.58        685.20        17.83 o                         
 -27   5   1        558.21        624.81        12.91 o                         
 -26   5   1        283.96        309.42        10.20 o                         
 -25   5   1        236.42        251.00         6.07 o                         
 -24   5   1        212.15        217.59         5.81 o                         
 -23   5   1        264.85        270.01         5.75 o                         
 -22   5   1         45.34         43.01         1.98 o                         
 -21   5   1        552.80        546.99         8.44 o                         
 -20   5   1        357.32        315.26         5.57 o                         
 -19   5   1        873.08        847.72        12.43 o                         
 -18   5   1       1932.24       1955.90        30.21 o                         
 -17   5   1        167.52        151.46         3.53 o                         
 -16   5   1        479.64        407.15         6.24 o                         
 -15   5   1        495.81        466.80         7.20 o                         
 -14   5   1       1353.09       1203.48        19.52 o                         
 -13   5   1       2925.74       2675.77        47.09 o                         
 -12   5   1       1476.26       1393.51        29.22 o                         
 -11   5   1       1712.76       1610.31        22.45 o                         
 -10   5   1       1679.27       1600.46        23.13 o                         
  -9   5   1          7.60         14.57         1.56 o                         
  -8   5   1        334.06        335.19         5.46 o                         
  -7   5   1         56.35         47.69         1.73 o                         
  -6   5   1       1476.84       1437.58        22.03 o                         
  -5   5   1         20.02          6.75         1.12 o                         
  -4   5   1       2397.38       2760.67        31.76 o                         
  -3   5   1        276.68        318.22         5.20 o                         
  -2   5   1        451.84        620.45        12.50 o                         
  -1   5   1       1260.73       1681.15        51.74 o                         
   0   5   1        243.85        311.68        11.70 o                         
   1   5   1        204.76        337.25         9.51 o                         
   2   5   1        369.20        453.94         8.61 o                         
   3   5   1          2.65          1.11         1.26 o                         
   4   5   1        111.93        117.82         2.75 o                         
   5   5   1       1000.33       1160.24        16.09 o                         
   6   5   1        517.79        501.25         7.91 o                         
   7   5   1        237.68        245.96         4.49 o                         
   8   5   1          5.63          3.19         1.20 o                         
   9   5   1         11.10         10.48         1.31 o                         
  10   5   1        248.79        194.64         4.62 o                         
  11   5   1        200.68        188.45         3.67 o                         
  12   5   1         10.16         10.06         1.24 o                         
  13   5   1          0.65          1.21         1.19 o                         
  14   5   1         20.76         13.76         1.39 o                         
  15   5   1         50.79         35.65         1.75 o                         
  16   5   1       1712.40       1662.27        27.88 o                         
  17   5   1         56.24         46.93         1.92 o                         
  18   5   1        852.68        810.13        14.89 o                         
  19   5   1        327.77        329.19         6.11 o                         
  20   5   1         47.11         50.45         2.32 o                         
  21   5   1         14.92         11.24         1.83 o                         
  22   5   1        232.25        232.97         4.95 o                         
  23   5   1       1330.70       1384.01        24.78 o                         
  24   5   1        589.13        647.92        12.18 o                         
  25   5   1        165.76        160.97         5.70 o                         
  26   5   1         66.83         65.74         2.79 o                         
  27   5   1          6.42          8.70         1.24 o                         
  28   5   1         29.90         29.06         1.55 o                         
  29   5   1        185.35        210.47         8.96 o                         
  30   5   1        233.45        252.52        14.68 o                         
 -29   6   1          4.41          3.61         1.24 o                         
 -28   6   1         86.79         95.89         4.53 o                         
 -27   6   1          2.96          3.08         1.32 o                         
 -26   6   1          2.14          1.55         1.35 o                         
 -25   6   1         60.70         54.34         2.57 o                         
 -24   6   1          8.32          3.79         2.02 o                         
 -23   6   1          2.24          2.63         1.63 o                         
 -22   6   1        277.16        270.60         9.25 o                         
 -21   6   1        412.68        420.01         8.68 o                         
 -20   6   1        167.50        148.68         4.54 o                         
 -19   6   1        502.38        483.07        11.09 o                         
 -18   6   1       1255.56       1272.08        18.95 o                         
 -17   6   1        111.21         99.11         3.02 o                         
 -16   6   1        300.68        266.97         5.50 o                         
 -15   6   1         60.06         68.65         2.62 o                         
 -14   6   1        307.33        308.08         6.30 o                         
 -13   6   1          1.89          2.27         1.43 o                         
 -12   6   1        874.02        775.89        12.46 o                         
 -11   6   1       1282.50       1256.87        18.73 o                         
 -10   6   1       1822.75       1806.63        23.37 o                         
  -9   6   1        200.03        187.81         3.44 o                         
  -8   6   1        163.47        144.86         2.50 o                         
  -7   6   1        302.21        258.27         3.91 o                         
  -6   6   1       1448.96       1502.98        19.14 o                         
  -5   6   1       5676.07       6349.21        74.85 o                         
  -4   6   1       1046.36       1184.08        14.32 o                         
  -3   6   1          2.82          5.54         1.25 o                         
  -2   6   1         50.30         62.48         2.32 o                         
  -1   6   1         15.84         90.36        17.69 o                         
   0   6   1       2188.53       2908.64       100.86 o                         
   1   6   1       2516.68       3264.27       126.06 o                         
   2   6   1       1543.50       1712.18        50.42 o                         
   3   6   1        549.07        541.06         8.04 o                         
   4   6   1       3716.67       4021.73        39.02 o                         
   5   6   1        945.97       1009.34        10.94 o                         
   6   6   1          1.03          4.74         1.06 o                         
   7   6   1        924.38        904.44         9.86 o                         
   8   6   1        130.35        110.00         2.09 o                         
   9   6   1        694.13        656.40         8.42 o                         
  10   6   1       8689.80       8348.95        87.43 o                         
  11   6   1        528.75        523.03         7.27 o                         
  12   6   1       3262.53       2995.65        42.30 o                         
  13   6   1        349.59        331.08         7.13 o                         
  14   6   1        627.27        611.69        10.23 o                         
  15   6   1        354.96        351.84         6.36 o                         
  16   6   1       1976.30       1887.89        25.90 o                         
  17   6   1       1268.28       1186.22        17.96 o                         
  18   6   1       1286.18       1250.46        19.84 o                         
  19   6   1          9.49          9.67         1.60 o                         
  20   6   1          0.87          4.18         1.74 o                         
  21   6   1          3.46          4.67         1.67 o                         
  22   6   1        327.52        330.17         7.14 o                         
  23   6   1        332.27        337.04         7.12 o                         
  24   6   1         61.42         62.66         2.42 o                         
  25   6   1        233.87        238.78         7.92 o                         
  26   6   1        105.56        113.72         2.87 o                         
  27   6   1        226.78        219.78         7.77 o                         
  28   6   1          2.52          3.17         2.24 o                         
 -27   7   1        414.70        356.40        14.07 o                         
 -26   7   1        386.09        409.41        16.54 o                         
 -25   7   1         36.81         41.11         2.53 o                         
 -24   7   1          0.54         -0.02         1.18 o                         
 -23   7   1         25.53         27.07         1.88 o                         
 -22   7   1        124.76        144.96         4.71 o                         
 -21   7   1        903.87        894.05        16.97 o                         
 -20   7   1        186.93        183.56         4.36 o                         
 -19   7   1        705.61        688.70        12.99 o                         
 -18   7   1        332.18        340.45         8.73 o                         
 -17   7   1        313.52        319.20         8.04 o                         
 -16   7   1        601.81        591.91        12.01 o                         
 -15   7   1        995.45        946.91        16.99 o                         
 -14   7   1         59.20         56.64         2.69 o                         
 -13   7   1        891.16        823.06        12.79 o                         
 -12   7   1       3361.70       3237.18        44.63 o                         
 -11   7   1        936.60        890.53        11.97 o                         
 -10   7   1        151.56        155.35         3.15 o                         
  -9   7   1         58.14         56.90         2.00 o                         
  -8   7   1       1080.19       1049.27        12.92 o                         
  -7   7   1       1930.06       1895.37        24.00 o                         
  -6   7   1       1609.85       1601.73        20.79 o                         
  -5   7   1         61.46         68.22         2.19 o                         
  -4   7   1         19.82         27.27         1.66 o                         
  -3   7   1        609.23        642.38        12.86 o                         
  -2   7   1        785.88        995.02        32.46 o                         
  -1   7   1        143.29        218.23        11.03 o                         
   0   7   1        810.22       1053.68        30.27 o                         
   1   7   1         34.74         62.98         4.03 o                         
   2   7   1        123.22        143.18         2.90 o                         
   3   7   1        639.98        771.86        10.76 o                         
   4   7   1         26.19         25.73         1.44 o                         
   5   7   1         84.08         78.19         2.05 o                         
   6   7   1         60.72         59.74         2.17 o                         
   7   7   1        715.98        717.18         8.30 o                         
   8   7   1        782.28        707.43        11.46 o                         
   9   7   1       1744.35       1734.06        19.60 o                         
  10   7   1          2.97          4.73         1.26 o                         
  11   7   1        127.04        115.12         2.78 o                         
  12   7   1         78.33         71.77         2.40 o                         
  13   7   1        952.70        887.74        14.95 o                         
  14   7   1        183.68        169.54         4.64 o                         
  15   7   1        843.43        835.80        21.22 o                         
  16   7   1         40.11         41.07         2.38 o                         
  17   7   1       1238.71       1227.39        27.69 o                         
  18   7   1        348.22        333.57         6.80 o                         
  19   7   1        136.54        129.29         4.26 o                         
  20   7   1         23.49         14.18         2.90 o                         
  21   7   1          7.56          3.35         0.94 o                         
  22   7   1        378.78        373.64         7.88 o                         
  23   7   1        667.58        672.06        16.14 o                         
  24   7   1        133.03        135.14         3.10 o                         
  25   7   1         92.45         94.67         5.03 o                         
  26   7   1         45.73         35.68         2.20 o                         
 -24   8   1         61.94         57.64         3.24 o                         
 -23   8   1        121.92        114.34         5.68 o                         
 -22   8   1         24.27         20.40         1.54 o                         
 -21   8   1         19.82         24.46         1.85 o                         
 -20   8   1         44.95         37.53         2.03 o                         
 -19   8   1          9.28         11.39         1.66 o                         
 -18   8   1        190.29        188.63         4.86 o                         
 -17   8   1          4.92          0.38         1.56 o                         
 -16   8   1          1.72          0.06         1.61 o                         
 -15   8   1          0.17         -1.46         1.67 o                         
 -14   8   1        268.56        256.59         6.58 o                         
 -13   8   1          9.77          4.85         1.43 o                         
 -12   8   1        404.14        428.17         7.06 o                         
 -11   8   1        238.28        228.75         4.66 o                         
 -10   8   1         28.05         33.70         1.97 o                         
  -9   8   1         64.48         56.89         2.20 o                         
  -8   8   1         76.36         61.37         2.20 o                         
  -7   8   1        356.76        369.32         7.75 o                         
  -6   8   1       1407.08       1510.59        32.62 o                         
  -5   8   1        557.20        584.60        13.46 o                         
  -4   8   1        132.90        120.02         3.75 o                         
  -3   8   1          8.68         14.86         1.84 o                         
  -2   8   1         14.33         10.92         1.98 o                         
  -1   8   1        673.10        770.81        26.78 o                         
   0   8   1          1.38         42.24         5.32 o                         
   1   8   1       2359.71       2843.19        81.14 o                         
   2   8   1       1501.02       1894.01        52.58 o                         
   3   8   1        714.30        800.99        18.75 o                         
   4   8   1        562.40        652.88         9.35 o                         
   5   8   1        418.73        454.53         6.87 o                         
   6   8   1        265.10        256.05         4.52 o                         
   7   8   1       1782.01       1840.34        26.40 o                         
   8   8   1         59.66         62.86         2.75 o                         
   9   8   1        259.05        267.02         5.30 o                         
  10   8   1        567.81        557.80         9.31 o                         
  11   8   1        189.05        200.17         5.11 o                         
  12   8   1        948.19        909.07        14.50 o                         
  13   8   1         10.93         12.65         1.68 o                         
  14   8   1        309.13        289.36         7.10 o                         
  15   8   1        808.73        786.94        23.23 o                         
  16   8   1        410.79        429.00        12.02 o                         
  17   8   1        213.26        237.99         7.94 o                         
  18   8   1         77.21         76.06         3.02 o                         
  19   8   1         79.78         73.01         4.23 o                         
  20   8   1          9.18          6.17         1.78 o                         
  21   8   1         40.39         39.00         2.55 o                         
  22   8   1         80.19         80.96         3.06 o                         
  23   8   1        197.35        168.67        10.91 o                         
  24   8   1        156.14        133.38         8.34 o                         
 -20   9   1        298.25        259.99        15.17 o                         
 -19   9   1         61.23         58.57         5.59 o                         
 -18   9   1        102.08         97.97         3.26 o                         
 -17   9   1         50.34         47.98         2.01 o                         
 -16   9   1         35.59         34.35         2.01 o                         
 -15   9   1        369.56        371.00         5.88 o                         
 -14   9   1        264.19        283.17         8.24 o                         
 -13   9   1        106.20         78.99        17.53 o                         
 -12   9   1        358.08        338.22         7.29 o                         
 -11   9   1        292.41        266.96         6.04 o                         
 -10   9   1          0.31         -0.20         1.52 o                         
  -9   9   1          2.55          7.04         1.61 o                         
  -8   9   1          0.13         -0.01         1.01 o                         
  -7   9   1        400.09        464.20         8.31 o                         
  -6   9   1         74.06         70.55         2.97 o                         
  -5   9   1         22.87         27.75         2.33 o                         
  -4   9   1        988.01       1134.59        29.46 o                         
  -3   9   1        220.60        296.87         8.89 o                         
  -2   9   1        438.92        538.78        18.55 o                         
  -1   9   1         48.36         47.43         2.77 o                         
   0   9   1         47.74         70.70         2.66 o                         
   1   9   1       1090.11       1340.00        37.03 o                         
   2   9   1        344.92        413.70        16.97 o                         
   3   9   1         11.41         19.98         1.79 o                         
   4   9   1         55.76         51.48         2.24 o                         
   5   9   1          9.90          9.82         1.75 o                         
   6   9   1         64.64         76.89         2.66 o                         
   7   9   1         50.89         52.11         2.40 o                         
   8   9   1          8.43          8.57         1.61 o                         
   9   9   1         22.48         22.56         2.06 o                         
  10   9   1         68.16         76.36         2.89 o                         
  11   9   1          0.67         -0.47         1.50 o                         
  12   9   1          0.12         -0.24         0.51 o                         
  13   9   1         10.66          8.59         2.31 o                         
  14   9   1          7.14          4.07         2.36 o                         
  15   9   1          6.50          9.90         2.33 o                         
  16   9   1         11.05          6.16         1.96 o                         
  17   9   1          3.70          3.53         1.63 o                         
  18   9   1          1.77         -0.09         2.30 o                         
  19   9   1         16.77         17.15         2.31 o                         
  20   9   1         16.20         13.14         1.77 o                         
 -16  10   1          0.50          1.52         1.70 o                         
 -15  10   1          1.96          1.73         1.51 o                         
 -14  10   1          4.29          1.93         1.60 o                         
 -13  10   1         65.81         66.91         3.60 o                         
 -12  10   1          2.58          2.36         2.02 o                         
 -11  10   1         13.57         16.39         2.06 o                         
 -10  10   1         46.53         41.53         2.12 o                         
  -9  10   1          0.60          0.69         1.70 o                         
  -8  10   1        114.62         94.86         3.90 o                         
  -7  10   1         23.07         24.86         2.58 o                         
  -6  10   1          0.45         -0.62         2.53 o                         
  -5  10   1         36.23         50.57         3.07 o                         
  -4  10   1        152.62        187.70         4.28 o                         
  -3  10   1        300.80        348.61         9.01 o                         
  -2  10   1         42.50         58.09         3.25 o                         
  -1  10   1          1.44          3.46         1.93 o                         
   0  10   1          1.40          5.93         1.75 o                         
   1  10   1        135.19        166.76         5.11 o                         
   2  10   1          0.79         -0.06         1.96 o                         
   3  10   1         97.37        101.70         3.27 o                         
   4  10   1         78.93         97.77         3.17 o                         
   5  10   1         57.97         51.15         2.62 o                         
   6  10   1        229.26        275.88         4.67 o                         
   7  10   1          0.23         -0.17         0.96 o                         
   8  10   1         63.79         61.97         2.53 o                         
   9  10   1        238.27        243.15         5.01 o                         
  10  10   1         30.00         11.41         7.41 o                         
  11  10   1         91.66         77.82        27.82 o                         
  12  10   1         42.90         32.42         2.94 o                         
  13  10   1          3.22          2.16         1.42 o                         
  14  10   1          0.57         -0.23         0.62 o                         
  -9  11   1         12.41          8.63         1.70 o                         
  -8  11   1         14.26         17.35         2.97 o                         
  -6  11   1         22.67         18.59         2.59 o                         
  -5  11   1         18.03         18.10         1.68 o                         
  -4  11   1        152.38        181.72         7.29 o                         
  -3  11   1          7.15          9.68         1.67 o                         
  -2  11   1        198.98        239.39        14.48 o                         
  -1  11   1         67.12         92.03         6.35 o                         
   0  11   1        259.53        253.02         5.77 o                         
   1  11   1          1.23          3.89         1.34 o                         
   2  11   1          0.79         -0.24         0.71 o                         
   3  11   1          8.17          6.50         1.44 o                         
   4  11   1         20.15         30.69         1.89 o                         
   5  11   1         64.99         73.38         3.48 o                         
   6  11   1         12.94          9.99         1.75 o                         
   7  11   1         48.39         43.79         4.21 o                         
   8  11   1         43.99         32.46         3.38 o                         
 -32   0   2          1.61          1.87         1.45 o                         
 -31   0   2        190.87        201.83         4.88 o                         
 -30   0   2          4.05          4.45         1.43 o                         
 -29   0   2          2.93          5.31         1.38 o                         
 -28   0   2          0.72         -0.17         1.58 o                         
 -27   0   2          1.42          3.67         1.70 o                         
 -26   0   2         21.45         23.34         2.07 o                         
 -25   0   2        767.92        751.24        13.91 o                         
 -24   0   2       2443.19       2460.32        34.36 o                         
 -23   0   2        102.15        102.21         3.12 o                         
 -22   0   2          3.19          4.07         1.73 o                         
 -21   0   2        496.14        506.32        10.13 o                         
 -20   0   2         36.50         36.71         1.95 o                         
 -19   0   2         70.29         72.02         2.53 o                         
 -18   0   2        957.30        884.95        14.73 o                         
 -17   0   2        408.35        449.85         9.55 o                         
 -16   0   2       2952.48       2791.26        44.62 o                         
 -15   0   2        798.92        696.24        13.23 o                         
 -14   0   2         19.79         19.74         2.10 o                         
 -13   0   2        115.86        135.03         4.41 o                         
 -12   0   2          0.15          0.99         1.44 o                         
 -11   0   2        461.28        370.66        10.80 o                         
 -10   0   2        165.73        115.41         9.23 o                         
  -9   0   2       2305.00       2188.64        72.66 o                         
  -8   0   2      12972.95      12166.54       240.49 o                         
  -7   0   2       3404.18       3118.74        63.27 o                         
  -6   0   2      33592.86      31868.41       627.76 o                         
  -5   0   2      40233.90      37860.74      1327.53 o                         
  -4   0   2       4497.63       4147.83       154.68 o                         
  -3   0   2       1913.65       1662.10        52.35 o                         
  -2   0   2         16.40         24.32         2.26 o                         
  -1   0   2        486.25        418.01        11.53 o                         
   0   0   2      12721.48      11686.98       303.91 o                         
   1   0   2      11905.89      11075.75       287.26 o                         
   2   0   2       2887.20       2885.47       102.25 o                         
   3   0   2       5179.70       5130.01       154.42 o                         
   4   0   2       3426.13       3176.91       100.88 o                         
   5   0   2      68955.83      64799.34      1442.57 o                         
   6   0   2      44279.72      40662.55      1610.05 o                         
   7   0   2       2377.95       2043.81        93.59 o                         
   8   0   2        768.72        712.00        38.79 o                         
   9   0   2        195.64        183.95         9.50 o                         
  10   0   2       2123.77       1788.43        81.05 o                         
  11   0   2       2387.98       2040.20        61.45 o                         
  12   0   2       6658.79       6548.19       108.73 o                         
  13   0   2       1323.94       1379.36        21.43 o                         
  14   0   2       2452.62       2173.58        29.45 o                         
  15   0   2       1157.14       1155.00        16.68 o                         
  16   0   2          7.77          7.31         1.50 o                         
  17   0   2        863.44        798.82        12.79 o                         
  18   0   2       1177.67       1165.68        18.88 o                         
  19   0   2       2355.81       2329.28        30.29 o                         
  20   0   2       1093.87       1075.30        17.27 o                         
  21   0   2         14.38         18.96         1.86 o                         
  22   0   2        912.18        929.55        14.29 o                         
  23   0   2        359.50        334.29         6.39 o                         
  24   0   2        640.46        748.20        15.30 o                         
  25   0   2        204.79        210.92         4.81 o                         
  26   0   2       2168.90       2467.31        37.77 o                         
  27   0   2       1025.61       1109.03        19.48 o                         
  28   0   2        853.98        922.17        11.55 o                         
  29   0   2        238.05        284.43         5.54 o                         
  30   0   2         54.76         61.16         2.37 o                         
  31   0   2          3.94          6.48         1.68 o                         
  32   0   2        344.66        352.47        21.01 o                         
 -34   1   2          1.08          2.96         2.26 o                         
 -33   1   2        417.94        513.33        20.93 o                         
 -32   1   2          1.51          3.76         1.33 o                         
 -31   1   2        140.17        132.98         7.31 o                         
 -30   1   2         63.83         65.95         1.73 o                         
 -29   1   2         13.22         11.24         1.23 o                         
 -28   1   2         33.92         41.51         1.80 o                         
 -27   1   2          7.58         10.48         1.23 o                         
 -26   1   2         22.84         26.08         1.47 o                         
 -25   1   2        431.55        432.93         6.40 o                         
 -24   1   2       2327.92       2349.96        24.49 o                         
 -23   1   2       1665.07       1645.92        17.94 o                         
 -22   1   2        709.21        707.79         8.68 o                         
 -21   1   2         75.77         67.70         1.77 o                         
 -20   1   2        890.78        849.18        10.80 o                         
 -19   1   2        678.48        601.14         7.03 o                         
 -18   1   2       3260.46       3068.74        31.65 o                         
 -17   1   2       2098.08       1933.47        19.80 o                         
 -16   1   2       3522.68       3308.21        38.81 o                         
 -15   1   2          2.62          2.99         0.92 o                         
 -14   1   2        130.46        138.14         2.57 o                         
 -13   1   2         50.61         33.03         1.43 o                         
 -12   1   2        240.26        284.89         5.62 o                         
 -11   1   2       2036.75       1938.76        27.31 o                         
 -10   1   2       2465.52       2231.00        31.25 o                         
  -9   1   2       5134.65       4731.84        62.97 o                         
  -8   1   2        317.36        220.84         4.76 o                         
  -7   1   2       1020.51        908.51        17.43 o                         
  -6   1   2        128.92        114.64         6.83 o                         
  -5   1   2       4648.30       4154.00        65.48 o                         
  -4   1   2      10272.82       9573.02       141.08 o                         
  -3   1   2      26983.34      24326.22       461.96 o                         
  -2   1   2       8799.89       7726.90       133.77 o                         
  -1   1   2        635.95        535.55        11.79 o                         
   0   1   2        369.28        334.73        12.83 o                         
   1   1   2       8510.10       7866.51       211.22 o                         
   2   1   2          2.56          4.13         1.16 o                         
   3   1   2       9323.74       9036.56       129.80 o                         
   4   1   2      26492.75      24825.19       393.71 o                         
   5   1   2        538.92        442.91         9.61 o                         
   6   1   2       2782.55       2672.40        53.34 o                         
   7   1   2       6386.19       6205.21       122.60 o                         
   8   1   2        202.94        216.62         6.05 o                         
   9   1   2       4200.99       4279.20        95.72 o                         
  10   1   2        355.93        321.29         7.89 o                         
  11   1   2        577.89        608.11         8.91 o                         
  12   1   2        327.94        338.40         4.71 o                         
  13   1   2        341.15        352.28         4.66 o                         
  14   1   2        494.99        503.54         6.76 o                         
  15   1   2        493.23        480.90         6.02 o                         
  16   1   2        106.46         90.84         2.02 o                         
  17   1   2         48.42         40.16         1.47 o                         
  18   1   2        189.26        185.94         3.05 o                         
  19   1   2         55.29         64.54         1.74 o                         
  20   1   2        665.96        727.10         8.30 o                         
  21   1   2        265.71        257.08         3.65 o                         
  22   1   2        344.13        342.12         4.98 o                         
  23   1   2        145.45        139.82         2.64 o                         
  24   1   2        280.73        290.41         4.31 o                         
  25   1   2        388.13        407.63         5.47 o                         
  26   1   2        442.04        506.37         6.47 o                         
  27   1   2        506.72        568.73         7.32 o                         
  28   1   2        606.18        661.00         8.58 o                         
  29   1   2          7.59         11.20         1.36 o                         
  30   1   2         77.12         95.59         2.88 o                         
  31   1   2          3.96          6.69         1.07 o                         
  32   1   2        117.01        129.23         9.72 o                         
 -33   2   2        150.43        129.81         6.47 o                         
 -32   2   2         67.49         82.05         4.18 o                         
 -31   2   2        269.99        313.46         5.99 o                         
 -30   2   2         29.23         25.38         2.86 o                         
 -29   2   2        100.31        101.69         2.14 o                         
 -28   2   2          9.75         10.51         1.09 o                         
 -27   2   2         65.42         61.39         1.83 o                         
 -26   2   2        209.25        207.59         3.79 o                         
 -25   2   2        658.62        713.62         9.07 o                         
 -24   2   2        185.71        198.80         3.63 o                         
 -23   2   2        106.95        105.07         2.46 o                         
 -22   2   2        526.17        515.95         9.35 o                         
 -21   2   2        288.15        291.52         4.98 o                         
 -20   2   2        788.86        795.14         9.79 o                         
 -19   2   2        249.92        215.17         3.56 o                         
 -18   2   2        198.71        170.18         3.02 o                         
 -17   2   2        131.15         93.92         2.13 o                         
 -16   2   2         59.17         49.37         1.79 o                         
 -15   2   2         38.60         40.68         1.41 o                         
 -14   2   2        291.26        324.51         4.57 o                         
 -13   2   2         18.37         16.84         1.07 o                         
 -12   2   2        238.65        248.73         4.64 o                         
 -11   2   2        242.01        259.74         4.39 o                         
 -10   2   2       1178.12       1165.90        20.35 o                         
  -9   2   2       1144.04       1139.95        23.10 o                         
  -8   2   2       3289.99       3264.16        58.55 o                         
  -7   2   2        290.76        258.52         6.76 o                         
  -6   2   2       1036.62        925.36        17.79 o                         
  -5   2   2          5.65         15.18         1.63 o                         
  -4   2   2         11.72          5.78         1.19 o                         
  -3   2   2       9835.34       9838.22       206.86 o                         
  -2   2   2      12336.63      12233.57       207.99 o                         
  -1   2   2        336.72        336.10         7.36 o                         
   0   2   2        117.78        154.93         6.77 o                         
   1   2   2       3062.57       3257.13        46.93 o                         
   2   2   2        103.46         95.99         3.07 o                         
   3   2   2       1623.23       1558.66        30.00 o                         
   4   2   2       3092.00       2995.49        47.06 o                         
   5   2   2       4201.75       4099.52        65.73 o                         
   6   2   2       4301.22       4254.68        70.00 o                         
   7   2   2       1003.08        998.20        19.54 o                         
   8   2   2       4196.51       4430.45        86.82 o                         
   9   2   2       2155.61       2441.06        55.12 o                         
  10   2   2       1954.51       1960.58        26.66 o                         
  11   2   2       4139.97       4101.48        50.26 o                         
  12   2   2       1432.74       1154.92        14.56 o                         
  13   2   2       5227.15       5127.18        50.56 o                         
  14   2   2        834.86        782.48         9.18 o                         
  15   2   2         11.24         14.09         1.25 o                         
  16   2   2          2.65          2.85         1.10 o                         
  17   2   2         73.82         53.45         1.69 o                         
  18   2   2       2024.98       1976.85        25.66 o                         
  19   2   2       3907.26       4002.19        44.37 o                         
  20   2   2        798.05        783.78        10.76 o                         
  21   2   2        184.26        188.07         3.76 o                         
  22   2   2        235.84        295.62         4.72 o                         
  23   2   2         48.96         49.08         1.97 o                         
  24   2   2          0.85          2.02         1.38 o                         
  25   2   2        818.77        868.02        10.72 o                         
  26   2   2        177.30        196.33         3.40 o                         
  27   2   2        388.38        451.06         6.21 o                         
  28   2   2         23.34         31.19         1.68 o                         
  29   2   2         96.52         86.64         2.13 o                         
  30   2   2        162.00        169.01         3.05 o                         
  31   2   2          3.37          5.13         1.23 o                         
  32   2   2        283.65        298.24        18.09 o                         
 -32   3   2        256.21        139.19       135.19 o                         
 -31   3   2         25.64         27.84         1.42 o                         
 -30   3   2        164.06        204.79         3.51 o                         
 -29   3   2         70.55         75.21         2.09 o                         
 -28   3   2         23.67         34.37         1.48 o                         
 -27   3   2         28.81         32.44         1.60 o                         
 -26   3   2        140.96        144.61         3.13 o                         
 -25   3   2        337.75        363.67         6.49 o                         
 -24   3   2        412.02        437.25         6.65 o                         
 -23   3   2        591.46        617.37         8.05 o                         
 -22   3   2        581.25        565.33         7.47 o                         
 -21   3   2         96.26         90.89         2.56 o                         
 -20   3   2       1586.64       1622.34        19.80 o                         
 -19   3   2          2.47          3.71         1.06 o                         
 -18   3   2        896.08        855.14        10.38 o                         
 -17   3   2        375.50        311.63         4.78 o                         
 -16   3   2        195.83        153.70         2.95 o                         
 -15   3   2        245.97        209.06         3.69 o                         
 -14   3   2          9.29          6.40         1.04 o                         
 -13   3   2        126.66        132.50         3.35 o                         
 -12   3   2       1084.12        988.11        14.26 o                         
 -11   3   2       2851.55       2620.34        41.10 o                         
 -10   3   2       5392.77       5296.03        78.55 o                         
  -9   3   2       5816.87       5769.67        84.73 o                         
  -8   3   2       1492.82       1426.56        28.47 o                         
  -7   3   2       1038.20       1119.44        22.48 o                         
  -6   3   2         43.75         53.90         3.00 o                         
  -5   3   2          8.09          6.16         1.77 o                         
  -4   3   2       5699.33       6012.01        93.84 o                         
  -3   3   2         24.82         43.05         3.98 o                         
  -2   3   2        139.12        143.57         9.42 o                         
  -1   3   2       4403.17       4715.25        74.43 o                         
   0   3   2         48.70         46.38         2.14 o                         
   1   3   2        124.13        143.99         4.00 o                         
   2   3   2        144.15        159.28         4.07 o                         
   3   3   2       1208.69       1171.10        18.76 o                         
   4   3   2        110.24         84.17         3.29 o                         
   5   3   2        341.16        325.86         9.10 o                         
   6   3   2       3509.64       3738.56        62.23 o                         
   7   3   2        850.69        944.91        19.75 o                         
   8   3   2         40.14         42.43         1.81 o                         
   9   3   2          6.94         10.80         1.06 o                         
  10   3   2        132.32        138.19         2.69 o                         
  11   3   2         20.33         13.85         1.09 o                         
  12   3   2       1845.57       1898.52        23.57 o                         
  13   3   2        338.90        309.97         5.19 o                         
  14   3   2          1.62          1.75         1.14 o                         
  15   3   2         31.22         31.70         1.42 o                         
  16   3   2        106.18        110.81         2.37 o                         
  17   3   2          0.14         -0.56         1.22 o                         
  18   3   2          6.13          5.17         1.31 o                         
  19   3   2          6.72         11.96         1.36 o                         
  20   3   2        520.75        555.00         7.09 o                         
  21   3   2       1140.48       1134.29        14.97 o                         
  22   3   2        136.64        148.86         3.41 o                         
  23   3   2        277.29        305.24         4.83 o                         
  24   3   2         88.16         69.87         2.12 o                         
  25   3   2        440.13        447.21         7.65 o                         
  26   3   2         12.02          9.65         1.34 o                         
  27   3   2          3.68          2.38         0.87 o                         
  28   3   2         48.57         51.31         1.79 o                         
  29   3   2         17.11         14.58         1.78 o                         
  30   3   2          0.77          0.64         0.72 o                         
  31   3   2         14.84         23.48         3.17 o                         
 -31   4   2         11.55         10.28         1.64 o                         
 -30   4   2          5.69          3.46         1.26 o                         
 -29   4   2         22.00         17.18         1.97 o                         
 -28   4   2          2.57          1.49         0.75 o                         
 -27   4   2         16.13         15.42         1.23 o                         
 -26   4   2         96.87         94.73         2.58 o                         
 -25   4   2         36.66         36.10         1.69 o                         
 -24   4   2        190.22        200.41         3.90 o                         
 -23   4   2        175.63        178.24         3.94 o                         
 -22   4   2        105.54        108.55         2.74 o                         
 -21   4   2        362.42        333.34         5.28 o                         
 -20   4   2       1576.89       1536.09        18.41 o                         
 -19   4   2        141.12        160.42         3.14 o                         
 -18   4   2        641.31        653.83         8.36 o                         
 -17   4   2         42.32         42.99         1.72 o                         
 -16   4   2         81.58         83.80         2.18 o                         
 -15   4   2          1.97          0.86         1.10 o                         
 -14   4   2        477.50        461.94         8.09 o                         
 -13   4   2        233.70        231.31         4.07 o                         
 -12   4   2         21.15         16.23         1.08 o                         
 -11   4   2        475.38        518.45         8.58 o                         
 -10   4   2         43.93         48.53         1.45 o                         
  -9   4   2          1.56          4.76         0.87 o                         
  -8   4   2        198.17        228.90         4.17 o                         
  -7   4   2       1006.10       1027.01        13.24 o                         
  -6   4   2       2123.01       2229.74        33.21 o                         
  -5   4   2        229.89        239.23         4.34 o                         
  -4   4   2       1107.20       1168.62        14.17 o                         
  -3   4   2          6.96          5.11         0.99 o                         
  -2   4   2        313.35        378.67        10.88 o                         
  -1   4   2        480.67        523.24         9.32 o                         
   0   4   2         36.54         36.46         2.23 o                         
   1   4   2        978.13       1174.69        16.05 o                         
   2   4   2         30.71         36.66         1.49 o                         
   3   4   2        157.40        161.78         3.14 o                         
   4   4   2       2795.50       2951.66        35.03 o                         
   5   4   2       2343.98       2267.31        28.77 o                         
   6   4   2        311.69        270.64         4.36 o                         
   7   4   2        772.92        760.33         9.23 o                         
   8   4   2        277.33        250.12         3.85 o                         
   9   4   2       2579.06       2468.76        28.85 o                         
  10   4   2       2558.76       2528.46        33.35 o                         
  11   4   2         49.36         51.48         1.85 o                         
  12   4   2         17.02         10.40         1.17 o                         
  13   4   2          4.08          3.01         1.10 o                         
  14   4   2         60.14         54.69         1.84 o                         
  15   4   2        323.26        286.03         4.35 o                         
  16   4   2          4.68          6.57         1.21 o                         
  17   4   2        428.98        421.30         5.71 o                         
  18   4   2        444.64        443.45         6.24 o                         
  19   4   2        455.31        477.29         6.91 o                         
  20   4   2        603.93        617.70         9.21 o                         
  21   4   2        271.54        263.01         5.14 o                         
  22   4   2        180.81        179.27         3.63 o                         
  23   4   2         29.83         35.34         1.73 o                         
  24   4   2          2.60          1.90         1.24 o                         
  25   4   2         40.32         42.32         1.68 o                         
  26   4   2         24.32         32.72         1.65 o                         
  27   4   2        522.55        533.50        11.73 o                         
  28   4   2        346.41        378.14         9.47 o                         
  29   4   2         26.55         29.96         1.81 o                         
  30   4   2        127.15        140.45         7.00 o                         
  31   4   2        298.35        274.65        16.06 o                         
 -30   5   2         39.29         34.61         2.26 o                         
 -29   5   2         89.76        103.91         4.58 o                         
 -28   5   2        131.03        140.73         3.30 o                         
 -27   5   2          0.22          0.32         1.09 o                         
 -26   5   2          6.20          5.81         1.00 o                         
 -25   5   2         21.94         21.45         1.71 o                         
 -24   5   2         89.21         84.76         2.70 o                         
 -23   5   2        306.61        299.42         6.31 o                         
 -22   5   2        371.05        378.99         6.93 o                         
 -21   5   2       1317.53       1265.41        19.95 o                         
 -20   5   2          4.19          6.42         1.48 o                         
 -19   5   2       2168.38       2120.43        27.44 o                         
 -18   5   2        880.44        845.48        11.26 o                         
 -17   5   2         28.94         35.59         1.73 o                         
 -16   5   2         41.82         30.24         1.62 o                         
 -15   5   2        216.73        193.99         3.74 o                         
 -14   5   2        222.14        194.92         3.65 o                         
 -13   5   2          0.07          1.90         0.99 o                         
 -12   5   2        238.66        195.26         3.24 o                         
 -11   5   2        368.40        345.47         5.54 o                         
 -10   5   2       1143.30       1147.11        15.58 o                         
  -9   5   2        169.13        150.65         3.37 o                         
  -8   5   2        345.73        388.87         6.60 o                         
  -7   5   2        291.89        324.63         5.56 o                         
  -6   5   2        664.44        668.32         9.66 o                         
  -5   5   2        371.48        357.87         5.91 o                         
  -4   5   2        118.61         91.76         2.30 o                         
  -3   5   2         11.96          8.45         1.13 o                         
  -2   5   2        149.08        184.24         4.50 o                         
  -1   5   2        775.33       1013.31        19.82 o                         
   0   5   2       2759.35       3183.68        40.80 o                         
   1   5   2        136.25        171.52         7.92 o                         
   2   5   2       1551.40       1820.65        23.13 o                         
   3   5   2        669.08        748.82        10.26 o                         
   4   5   2        844.03        894.18        11.70 o                         
   5   5   2        911.88        875.08        11.80 o                         
   6   5   2         53.92         45.97         1.89 o                         
   7   5   2        264.30        239.56         5.13 o                         
   8   5   2        411.18        403.88         6.28 o                         
   9   5   2       1741.23       1729.34        21.35 o                         
  10   5   2       1005.33        942.12        11.80 o                         
  11   5   2         63.32         41.52         1.59 o                         
  12   5   2         83.97         75.19         2.20 o                         
  13   5   2         33.80         26.66         1.70 o                         
  14   5   2        206.38        199.12         4.04 o                         
  15   5   2         25.90         19.20         1.68 o                         
  16   5   2         28.86         26.43         1.85 o                         
  17   5   2        795.83        730.15        10.39 o                         
  18   5   2        299.50        330.86         6.47 o                         
  19   5   2         77.82         66.66         2.56 o                         
  20   5   2         31.55         32.71         1.92 o                         
  21   5   2        105.62        107.53         3.08 o                         
  22   5   2        131.42        117.44         4.10 o                         
  23   5   2          0.53         -1.38         1.38 o                         
  24   5   2         67.48         65.88         2.66 o                         
  25   5   2         14.32         13.25         1.59 o                         
  26   5   2         81.00         84.02         2.57 o                         
  27   5   2        123.97        123.45         3.13 o                         
  28   5   2        104.51        100.14         4.84 o                         
  29   5   2        175.62        169.54         7.69 o                         
 -29   6   2          0.11         -0.84         1.49 o                         
 -28   6   2         43.04         40.90         2.49 o                         
 -27   6   2         33.90         28.67         2.19 o                         
 -26   6   2        180.23        164.23         4.52 o                         
 -25   6   2         24.83         29.39         1.77 o                         
 -24   6   2          0.38         -0.61         1.09 o                         
 -23   6   2         83.83         84.09         2.94 o                         
 -22   6   2        592.25        610.77        11.79 o                         
 -21   6   2         12.30         15.30         1.67 o                         
 -20   6   2       1001.55        966.90        16.16 o                         
 -19   6   2        215.83        207.13         4.85 o                         
 -18   6   2        858.58        771.48        12.98 o                         
 -17   6   2         19.58         10.50         1.58 o                         
 -16   6   2        197.69        177.39         5.08 o                         
 -15   6   2        339.80        306.71         5.87 o                         
 -14   6   2          4.43          4.73         1.37 o                         
 -13   6   2        592.55        515.96        11.22 o                         
 -12   6   2         43.36         40.36         1.59 o                         
 -11   6   2        117.14        105.40         2.38 o                         
 -10   6   2         90.40         82.64         2.06 o                         
  -9   6   2         10.22         12.25         1.20 o                         
  -8   6   2         92.56         94.61         2.12 o                         
  -7   6   2          5.96          2.11         0.99 o                         
  -6   6   2        171.19        177.01         3.17 o                         
  -5   6   2         81.46         95.70         2.16 o                         
  -4   6   2        314.70        352.13         4.92 o                         
  -3   6   2        125.37        137.62         2.68 o                         
  -2   6   2        257.80        278.91         4.57 o                         
  -1   6   2        292.54        303.82         4.96 o                         
   0   6   2        183.50        218.15         5.16 o                         
   1   6   2         53.93         84.70         3.75 o                         
   2   6   2          5.31         10.89         1.12 o                         
   3   6   2       1010.56       1053.74        11.55 o                         
   4   6   2        355.92        365.31         4.62 o                         
   5   6   2         74.15         73.34         1.89 o                         
   6   6   2       1100.48       1121.53        11.96 o                         
   7   6   2        165.49        197.62         3.11 o                         
   8   6   2        390.15        375.33         4.96 o                         
   9   6   2       1493.55       1457.83        16.04 o                         
  10   6   2        126.71        126.93         2.39 o                         
  11   6   2        790.18        732.48         8.67 o                         
  12   6   2        267.58        246.35         4.17 o                         
  13   6   2        671.77        645.23         9.22 o                         
  14   6   2        233.96        217.81         4.18 o                         
  15   6   2         47.59         44.61         2.28 o                         
  16   6   2          1.21         -0.67         1.69 o                         
  17   6   2         61.89         60.89         2.42 o                         
  18   6   2         85.17         78.03         3.31 o                         
  19   6   2        145.89        132.11         3.68 o                         
  20   6   2          1.88          2.22         1.56 o                         
  21   6   2          1.97         -0.35         1.55 o                         
  22   6   2          5.14          5.24         1.45 o                         
  23   6   2        235.16        245.22         4.36 o                         
  24   6   2        321.68        337.47         6.83 o                         
  25   6   2          0.83          0.90         1.16 o                         
  26   6   2         60.57         68.26         2.82 o                         
  27   6   2          3.10          4.24         1.39 o                         
  28   6   2        161.94        139.20         8.49 o                         
 -26   7   2         35.87         28.21         3.44 o                         
 -25   7   2          3.94          3.18         1.57 o                         
 -24   7   2         73.52         58.85         2.75 o                         
 -23   7   2         27.98         24.68         1.84 o                         
 -22   7   2         45.06         34.29         1.92 o                         
 -21   7   2         35.55         40.79         2.00 o                         
 -20   7   2         64.78         58.76         2.49 o                         
 -19   7   2          0.28          0.69         1.40 o                         
 -18   7   2        181.37        175.60         4.33 o                         
 -17   7   2        643.91        608.10        10.34 o                         
 -16   7   2        104.62         93.32         3.07 o                         
 -15   7   2         46.97         38.32         2.18 o                         
 -14   7   2        987.04        890.17        16.30 o                         
 -13   7   2          0.14          2.87         1.39 o                         
 -12   7   2         27.17         17.03         1.50 o                         
 -11   7   2         19.96         21.21         1.56 o                         
 -10   7   2         45.69         36.31         1.82 o                         
  -9   7   2          0.54          0.53         1.36 o                         
  -8   7   2        148.85        125.14         3.22 o                         
  -7   7   2        387.60        362.99         6.07 o                         
  -6   7   2         50.36         63.09         2.12 o                         
  -5   7   2        142.20        164.15         3.20 o                         
  -4   7   2        178.73        166.68         3.21 o                         
  -3   7   2        833.13        895.57        12.48 o                         
  -2   7   2        332.08        368.46        10.83 o                         
  -1   7   2        192.03        225.17         6.71 o                         
   0   7   2         11.58         28.40         2.78 o                         
   1   7   2        558.43        662.44        11.83 o                         
   2   7   2        694.39        781.95        10.87 o                         
   3   7   2        713.47        760.31         9.18 o                         
   4   7   2        175.91        168.00         3.16 o                         
   5   7   2         86.32         93.85         2.39 o                         
   6   7   2        240.74        247.58         4.07 o                         
   7   7   2         93.87         88.68         2.21 o                         
   8   7   2        204.68        200.40         3.89 o                         
   9   7   2         48.46         48.05         1.79 o                         
  10   7   2         37.67         36.00         1.75 o                         
  11   7   2        133.09        119.38         2.57 o                         
  12   7   2        338.36        297.96         5.59 o                         
  13   7   2        393.42        367.80         7.39 o                         
  14   7   2         53.61         60.22         2.76 o                         
  15   7   2        438.34        427.76         8.18 o                         
  16   7   2        242.05        243.59         5.89 o                         
  17   7   2          1.38          2.18         1.87 o                         
  18   7   2         19.10         11.47         2.09 o                         
  19   7   2        277.16        262.54         4.65 o                         
  20   7   2          4.55          2.85         0.89 o                         
  21   7   2         27.47         17.87         1.83 o                         
  22   7   2         34.60         31.61         1.67 o                         
  23   7   2          0.65          0.05         1.16 o                         
  24   7   2          0.34          0.91         1.11 o                         
  25   7   2         98.56         96.30         5.96 o                         
 -23   8   2          6.62          7.18         1.02 o                         
 -22   8   2         70.83         70.03         3.12 o                         
 -21   8   2         68.78         70.54         2.92 o                         
 -20   8   2        215.52        205.67         7.04 o                         
 -19   8   2          4.22          0.86         1.21 o                         
 -18   8   2         21.04         22.09         1.73 o                         
 -17   8   2          3.50          3.18         1.38 o                         
 -16   8   2         10.17         11.41         1.60 o                         
 -15   8   2         59.16         59.68         2.40 o                         
 -14   8   2        145.42        127.92         3.83 o                         
 -13   8   2          2.43          2.77         1.35 o                         
 -12   8   2        612.92        556.08         9.88 o                         
 -11   8   2        259.36        244.47         4.86 o                         
 -10   8   2        147.81        114.31         3.11 o                         
  -9   8   2        199.54        176.37         4.05 o                         
  -8   8   2          0.76          0.92         1.62 o                         
  -7   8   2        252.24        251.72         5.97 o                         
  -6   8   2        416.51        427.14         7.91 o                         
  -5   8   2         23.85         24.67         1.87 o                         
  -4   8   2        333.24        319.59         6.74 o                         
  -3   8   2        295.69        317.70         7.52 o                         
  -2   8   2        719.51        861.30        18.80 o                         
  -1   8   2        951.06       1113.65        18.46 o                         
   0   8   2          5.44         45.88         3.57 o                         
   1   8   2         40.83         46.85         2.79 o                         
   2   8   2        100.94         96.50         2.79 o                         
   3   8   2          1.88          4.40         1.54 o                         
   4   8   2       1141.77       1205.43        15.38 o                         
   5   8   2       1172.25       1213.54        15.56 o                         
   6   8   2        209.87        206.47         3.95 o                         
   7   8   2        197.09        198.36         4.25 o                         
   8   8   2        243.01        219.99         4.73 o                         
   9   8   2        171.62        165.15         3.73 o                         
  10   8   2          9.00          7.10         1.46 o                         
  11   8   2        403.10        400.82         8.80 o                         
  12   8   2       2020.36       1910.40        31.37 o                         
  13   8   2        160.86        161.83         4.77 o                         
  14   8   2        345.00        308.04         9.13 o                         
  15   8   2          0.26         -0.62         1.02 o                         
  16   8   2         27.15          9.08         4.43 o                         
  17   8   2          7.22          1.53         1.81 o                         
  18   8   2          0.76          0.48         0.51 o                         
  19   8   2         99.52         58.40        30.24 o                         
  20   8   2         27.32          3.13         7.75 o                         
  21   8   2        266.99        256.95        15.14 o                         
  22   8   2        316.74        327.42        13.49 o                         
  23   8   2         49.77         41.84         2.60 o                         
 -20   9   2        119.63         91.78         6.18 o                         
 -19   9   2        111.93        113.27         7.86 o                         
 -18   9   2        123.28         37.08        30.96 o                         
 -17   9   2        496.70        179.15       118.52 o                         
 -16   9   2        410.66        424.95        13.43 o                         
 -15   9   2        187.85        186.91         8.68 o                         
 -14   9   2          0.35          1.46         0.98 o                         
 -13   9   2         73.33         42.94        15.10 o                         
 -12   9   2        469.17        418.64        12.58 o                         
 -11   9   2        153.40        154.28         3.35 o                         
 -10   9   2        456.30        454.28         7.73 o                         
  -9   9   2        189.71        197.88         5.14 o                         
  -8   9   2          7.69          6.85         1.86 o                         
  -7   9   2          3.35          1.43         1.90 o                         
  -6   9   2         21.89         21.13         2.15 o                         
  -5   9   2         41.95         41.58         2.19 o                         
  -4   9   2        446.09        488.59         9.01 o                         
  -3   9   2        837.39       1017.81        21.29 o                         
  -2   9   2       1086.15       1314.03        26.48 o                         
  -1   9   2        237.61        356.69         9.24 o                         
   0   9   2        107.69        132.05         3.42 o                         
   1   9   2        299.12        333.77         6.67 o                         
   2   9   2         35.02         45.03         2.23 o                         
   3   9   2        205.88        223.65         4.34 o                         
   4   9   2         94.75        108.77         3.06 o                         
   5   9   2        379.71        430.92         9.11 o                         
   6   9   2        361.43        392.34         7.75 o                         
   7   9   2        233.62        238.57         6.68 o                         
   8   9   2         93.22         98.41         3.17 o                         
   9   9   2         12.39          5.44         1.55 o                         
  10   9   2          9.87         12.93         1.74 o                         
  11   9   2        115.42        107.41         5.45 o                         
  12   9   2         32.07         10.48         8.66 o                         
  13   9   2        283.04        263.56         6.41 o                         
  14   9   2         85.66         72.10         3.12 o                         
  15   9   2          1.25          0.15         3.27 o                         
  16   9   2        340.19        323.73        14.25 o                         
  17   9   2        268.80        270.43        11.98 o                         
 -15  10   2         28.07         22.18         3.04 o                         
 -14  10   2        198.21        190.09        14.60 o                         
 -13  10   2        218.66        222.51         6.89 o                         
 -12  10   2          1.48          0.29         1.83 o                         
 -11  10   2          0.50          0.91         1.62 o                         
 -10  10   2         20.22         19.18         2.14 o                         
  -9  10   2          2.45          2.63         1.89 o                         
  -8  10   2          0.50         -0.54         1.71 o                         
  -7  10   2         19.12         28.23         2.14 o                         
  -6  10   2        497.69        512.73        11.49 o                         
  -5  10   2         11.13         16.19         1.99 o                         
  -4  10   2         47.64         49.83         2.32 o                         
  -3  10   2        420.58        536.59        11.05 o                         
  -2  10   2        634.13        767.15        17.70 o                         
  -1  10   2        126.36        159.89         4.71 o                         
   0  10   2          1.72          7.80         1.70 o                         
   1  10   2          0.99          6.27         1.95 o                         
   2  10   2        169.06        212.03         5.90 o                         
   3  10   2        535.45        628.00        10.58 o                         
   4  10   2        631.22        705.43        13.50 o                         
   5  10   2        182.65        226.96         5.52 o                         
   6  10   2         67.27         34.05        13.87 o                         
   7  10   2         54.05         39.89        12.61 o                         
   8  10   2          0.07          0.59         0.98 o                         
   9  10   2          0.62         -0.25         1.05 o                         
  10  10   2        537.19        565.03        49.83 o                         
  11  10   2        597.15        535.71        28.58 o                         
  12  10   2        572.38        533.97        21.21 o                         
  13  10   2        236.37        221.65        15.99 o                         
  14  10   2         19.51         15.16         2.82 o                         
  15  10   2         17.82         11.90         2.19 o                         
  -7  11   2         39.53         31.38         3.55 o                         
  -5  11   2         21.25         33.84         2.78 o                         
  -4  11   2       1527.96       1540.44        47.07 o                         
  -3  11   2        205.78        262.71         9.09 o                         
  -2  11   2         18.90         34.16         2.85 o                         
  -1  11   2        493.89        559.07        25.99 o                         
   0  11   2        226.69        242.52        22.39 o                         
   1  11   2         11.10         13.95         2.69 o                         
   2  11   2        115.66        118.46         6.02 o                         
   3  11   2        161.19        166.97         7.61 o                         
   4  11   2        114.09        112.54         7.66 o                         
   5  11   2         21.56         15.80         2.61 o                         
 -33   1   3         17.85         21.99         3.60 o                         
 -32   1   3          0.01         -2.07         3.96 o                         
 -31   1   3        103.04        108.14         2.51 o                         
 -30   1   3          1.87          1.13         0.97 o                         
 -29   1   3          0.01         -0.70         0.92 o                         
 -28   1   3         12.71         11.55         0.87 o                         
 -27   1   3          0.57         -0.41         0.97 o                         
 -26   1   3         34.48         34.82         1.51 o                         
 -25   1   3         32.29         32.14         1.60 o                         
 -24   1   3        723.59        713.24         8.21 o                         
 -23   1   3          2.56         -0.12         1.28 o                         
 -22   1   3         11.29          9.60         1.29 o                         
 -21   1   3        194.21        189.37         3.22 o                         
 -20   1   3         16.69         12.88         1.17 o                         
 -19   1   3        334.99        314.35         4.22 o                         
 -18   1   3       1192.37       1210.68        11.76 o                         
 -17   1   3         63.00         47.96         1.73 o                         
 -16   1   3        294.03        289.55         3.98 o                         
 -15   1   3        246.70        238.00         3.45 o                         
 -14   1   3        647.78        570.72         6.75 o                         
 -13   1   3         66.65         58.53         1.83 o                         
 -12   1   3        140.96        118.16         2.64 o                         
 -11   1   3       4731.38       4669.83        54.13 o                         
 -10   1   3        210.64        231.60         4.24 o                         
  -9   1   3          5.43         10.88         1.77 o                         
  -8   1   3       1204.43       1189.23        18.05 o                         
  -7   1   3       1886.69       1870.99        27.01 o                         
  -6   1   3       2143.96       2140.00        31.23 o                         
  -5   1   3        295.54        256.50         5.16 o                         
  -4   1   3        413.92        370.13         7.56 o                         
  -3   1   3        894.76        723.29        12.34 o                         
  -2   1   3       1219.18       1067.51        24.34 o                         
  -1   1   3        842.04        848.37        23.27 o                         
   0   1   3       2809.37       2727.06        41.68 o                         
   1   1   3        565.01        534.45        10.03 o                         
   2   1   3       1221.87       1230.27        19.60 o                         
   3   1   3       3925.78       3834.51        56.03 o                         
   4   1   3       2027.55       2017.48        41.75 o                         
   5   1   3       2030.42       2002.48        30.67 o                         
   6   1   3       1721.83       1708.02        26.32 o                         
   7   1   3        678.07        624.60        10.72 o                         
   8   1   3        612.86        630.43        10.33 o                         
   9   1   3         14.23         13.16         1.04 o                         
  10   1   3       4631.51       4697.67        50.16 o                         
  11   1   3        584.91        568.63         8.70 o                         
  12   1   3        105.61        104.66         2.41 o                         
  13   1   3       1063.83       1037.81        11.75 o                         
  14   1   3         18.60         17.42         1.20 o                         
  15   1   3          1.86          4.72         1.07 o                         
  16   1   3         16.00         11.13         1.04 o                         
  17   1   3         68.71         63.99         1.63 o                         
  18   1   3         74.76         77.06         1.84 o                         
  19   1   3        135.08        142.33         2.49 o                         
  20   1   3          2.60          2.66         1.20 o                         
  21   1   3        873.13        837.42        11.40 o                         
  22   1   3        282.74        288.52         4.34 o                         
  23   1   3         15.67         17.76         1.34 o                         
  24   1   3         32.60         38.43         1.62 o                         
  25   1   3        211.64        234.00         3.81 o                         
  26   1   3        314.55        356.49         5.16 o                         
  27   1   3          0.62         -0.03         1.21 o                         
  28   1   3         16.07         13.07         1.15 o                         
  29   1   3        220.33        243.93         4.46 o                         
  30   1   3         28.31         30.75         1.35 o                         
  31   1   3         62.89         60.82         6.21 o                         
 -33   2   3         10.46          7.76         2.64 o                         
 -32   2   3        139.75        168.17         8.20 o                         
 -31   2   3        140.33        156.53         4.79 o                         
 -30   2   3         62.72         68.83         1.92 o                         
 -29   2   3          0.77          0.79         1.01 o                         
 -28   2   3        209.81        212.13         3.61 o                         
 -27   2   3         25.22         24.09         1.37 o                         
 -26   2   3        122.91        132.46         2.94 o                         
 -25   2   3        807.04        846.17        11.62 o                         
 -24   2   3        181.33        186.45         3.13 o                         
 -23   2   3          7.37          8.25         1.13 o                         
 -22   2   3        204.90        184.90         3.23 o                         
 -21   2   3       1531.88       1547.58        16.68 o                         
 -20   2   3          8.33          4.94         1.14 o                         
 -19   2   3       1178.65       1227.91        16.53 o                         
 -18   2   3         36.44         25.56         1.27 o                         
 -17   2   3        174.85        186.75         3.76 o                         
 -16   2   3         37.08         38.54         1.41 o                         
 -15   2   3       1036.67        918.46        11.15 o                         
 -14   2   3        196.59        189.21         3.62 o                         
 -13   2   3         95.88         81.63         2.08 o                         
 -12   2   3       1094.41       1080.24        12.07 o                         
 -11   2   3        482.25        438.27         5.56 o                         
 -10   2   3        647.93        603.97         7.15 o                         
  -9   2   3          0.17          2.74         0.94 o                         
  -8   2   3       1920.91       1935.41        31.93 o                         
  -7   2   3        580.72        605.91        16.66 o                         
  -6   2   3       3527.84       3624.94        65.68 o                         
  -5   2   3        130.59        108.97         7.12 o                         
  -4   2   3         10.84          9.02         1.86 o                         
  -3   2   3       4742.07       4897.57       132.73 o                         
  -2   2   3        185.13        149.63         6.58 o                         
  -1   2   3          6.58         16.18         3.20 o                         
   0   2   3        247.12        266.85         8.77 o                         
   1   2   3          2.82          9.60         2.21 o                         
   2   2   3        370.10        383.21        17.30 o                         
   3   2   3       2776.63       2955.58        45.64 o                         
   4   2   3       1379.31       1412.17        23.48 o                         
   5   2   3        200.61        197.76         5.13 o                         
   6   2   3       1503.44       1490.02        24.09 o                         
   7   2   3         44.89         25.11         1.29 o                         
   8   2   3        317.62        279.77         4.85 o                         
   9   2   3        255.07        239.43         4.22 o                         
  10   2   3        137.50        165.89         2.72 o                         
  11   2   3        813.04        832.83         9.12 o                         
  12   2   3         56.13         70.68         1.72 o                         
  13   2   3        198.84        173.07         2.84 o                         
  14   2   3       1051.28        974.12        10.78 o                         
  15   2   3          9.85         12.10         1.10 o                         
  16   2   3        152.65        161.09         2.80 o                         
  17   2   3        875.09        878.38         9.78 o                         
  18   2   3          6.83         10.28         1.30 o                         
  19   2   3        466.83        446.71         6.06 o                         
  20   2   3        312.14        336.21         4.77 o                         
  21   2   3        260.24        250.23         3.79 o                         
  22   2   3       1255.81       1257.67        14.33 o                         
  23   2   3          1.30          1.81         1.28 o                         
  24   2   3        125.95        137.03         3.19 o                         
  25   2   3         24.13         29.15         1.66 o                         
  26   2   3         81.21         87.27         2.30 o                         
  27   2   3         46.68         36.58         2.36 o                         
  28   2   3         20.71         17.46         1.39 o                         
  29   2   3        167.38        210.10         3.91 o                         
  30   2   3        107.21        124.37         4.13 o                         
  31   2   3         15.97         11.21         3.11 o                         
 -32   3   3         52.99         57.56         5.44 o                         
 -31   3   3          6.92          3.20         1.56 o                         
 -30   3   3        168.36        190.34         6.17 o                         
 -29   3   3          0.32          0.71         0.95 o                         
 -28   3   3         41.39         43.98         1.63 o                         
 -27   3   3        317.67        352.46         6.11 o                         
 -26   3   3          5.72          5.62         1.20 o                         
 -25   3   3        920.23        969.89        13.14 o                         
 -24   3   3         94.59         90.67         2.43 o                         
 -23   3   3         13.72         15.47         1.29 o                         
 -22   3   3        111.05        117.88         2.97 o                         
 -21   3   3        158.47        143.82         2.80 o                         
 -20   3   3        167.85        168.40         2.94 o                         
 -19   3   3        259.39        232.48         3.57 o                         
 -18   3   3          6.59          4.22         1.07 o                         
 -17   3   3        510.55        465.97         6.59 o                         
 -16   3   3        896.72        848.04        11.35 o                         
 -15   3   3        233.05        187.68         3.08 o                         
 -14   3   3        141.11        118.43         2.34 o                         
 -13   3   3          1.66          2.42         0.96 o                         
 -12   3   3        175.50        167.92         2.85 o                         
 -11   3   3        112.72        115.92         2.24 o                         
 -10   3   3        559.43        478.61         5.77 o                         
  -9   3   3        603.02        526.44         6.47 o                         
  -8   3   3       2223.95       2028.91        21.93 o                         
  -7   3   3        914.84        772.05         9.65 o                         
  -6   3   3       3480.38       3597.51        40.43 o                         
  -5   3   3       1263.37       1274.55        15.61 o                         
  -4   3   3       1228.45       1291.47        18.30 o                         
  -3   3   3       5974.39       6223.30        78.75 o                         
  -2   3   3        814.76        884.68        54.62 o                         
  -1   3   3       1113.62       1447.28        26.67 o                         
   0   3   3       1438.35       1586.23        42.06 o                         
   1   3   3       2598.56       2608.94        35.42 o                         
   2   3   3        362.07        391.43         6.00 o                         
   3   3   3        617.24        636.51         9.91 o                         
   4   3   3        853.37        917.98        12.12 o                         
   5   3   3        563.05        564.72         7.75 o                         
   6   3   3       1521.45       1417.41        17.37 o                         
   7   3   3         63.03        147.48         3.15 o                         
   8   3   3       1716.89       1757.63        20.86 o                         
   9   3   3         12.52         10.33         0.93 o                         
  10   3   3        174.53        147.96         3.50 o                         
  11   3   3         17.09         14.38         1.21 o                         
  12   3   3         23.38         26.76         1.42 o                         
  13   3   3       1012.63        891.02        13.42 o                         
  14   3   3        150.55        148.20         2.67 o                         
  15   3   3        167.97        170.90         3.54 o                         
  16   3   3        403.74        355.08         5.14 o                         
  17   3   3        446.86        444.16         6.00 o                         
  18   3   3          0.68          3.29         1.32 o                         
  19   3   3       1224.33       1149.24        13.54 o                         
  20   3   3          6.44         10.15         1.39 o                         
  21   3   3         36.27         41.34         1.88 o                         
  22   3   3         55.46         64.85         1.98 o                         
  23   3   3         76.81         86.54         2.34 o                         
  24   3   3         31.99         39.42         1.72 o                         
  25   3   3        253.58        241.35         4.43 o                         
  26   3   3        107.50        102.69         2.41 o                         
  27   3   3        211.98        189.11        15.40 o                         
  28   3   3         50.77         47.85         4.02 o                         
  29   3   3          0.24          2.34         1.32 o                         
  30   3   3          0.22         -1.11         1.32 o                         
  31   3   3         55.54         43.71         4.40 o                         
 -31   4   3        265.59        236.59        13.80 o                         
 -30   4   3        524.85        561.70        15.85 o                         
 -29   4   3        203.10        224.23         5.20 o                         
 -28   4   3         56.82         57.74         1.90 o                         
 -27   4   3        114.67        124.07         2.60 o                         
 -26   4   3        229.22        240.59         3.42 o                         
 -25   4   3         45.47         41.04         2.22 o                         
 -24   4   3         18.91         18.07         1.61 o                         
 -23   4   3        318.36        324.11         5.44 o                         
 -22   4   3        257.55        256.97         4.67 o                         
 -21   4   3        766.01        754.18         9.80 o                         
 -20   4   3        126.07        111.68         2.66 o                         
 -19   4   3        218.56        204.01         3.55 o                         
 -18   4   3        310.74        278.74         4.32 o                         
 -17   4   3        628.79        600.84         7.82 o                         
 -16   4   3        642.51        550.72         7.69 o                         
 -15   4   3        539.58        467.69         6.21 o                         
 -14   4   3        165.23        156.15         2.81 o                         
 -13   4   3         10.92         15.08         1.07 o                         
 -12   4   3          4.17          8.74         0.93 o                         
 -11   4   3         59.84         55.14         1.61 o                         
 -10   4   3          3.07          1.09         0.93 o                         
  -9   4   3       2835.40       2713.16        28.55 o                         
  -8   4   3        196.64        222.03         3.94 o                         
  -7   4   3          0.57          2.16         0.86 o                         
  -6   4   3         34.49         47.05         1.59 o                         
  -5   4   3       2045.17       2122.16        24.69 o                         
  -4   4   3        110.40        106.62         3.55 o                         
  -3   4   3        569.07        571.74         8.15 o                         
  -2   4   3        790.47        908.26        14.61 o                         
  -1   4   3         87.48        101.18        16.61 o                         
   0   4   3         52.83         37.46         2.26 o                         
   1   4   3        347.78        370.80         5.61 o                         
   2   4   3       1975.97       2080.56        25.99 o                         
   3   4   3          0.06          3.18         1.05 o                         
   4   4   3          3.44          8.50         1.07 o                         
   5   4   3        480.82        512.90         6.96 o                         
   6   4   3         37.17         40.27         1.71 o                         
   7   4   3        921.80        819.43        11.06 o                         
   8   4   3       1969.21       1829.90        20.35 o                         
   9   4   3       1513.89       1427.72        17.09 o                         
  10   4   3        288.78        275.04         4.21 o                         
  11   4   3         26.90         21.03         1.25 o                         
  12   4   3          3.73         10.06         1.14 o                         
  13   4   3       1915.67       1833.98        22.22 o                         
  14   4   3       1885.68       1837.78        25.11 o                         
  15   4   3        271.90        248.31         4.56 o                         
  16   4   3        366.93        373.68         5.52 o                         
  17   4   3        103.67         97.00         2.59 o                         
  18   4   3         48.46         60.72         2.24 o                         
  19   4   3         42.87         42.21         1.94 o                         
  20   4   3       1533.99       1491.84        21.46 o                         
  21   4   3        558.44        630.47         9.47 o                         
  22   4   3        868.34        934.03        17.16 o                         
  23   4   3        677.72        735.36        12.17 o                         
  24   4   3        107.53        124.02         3.57 o                         
  25   4   3         15.52         14.98         1.75 o                         
  26   4   3         13.61         11.97         1.26 o                         
  27   4   3          5.24          3.48         1.61 o                         
  28   4   3        199.21        190.81         8.27 o                         
  29   4   3        227.44        220.96        35.53 o                         
  30   4   3        165.61        152.08         9.23 o                         
 -30   5   3         49.87         43.10         3.84 o                         
 -29   5   3        104.90        110.41         4.54 o                         
 -28   5   3          1.07          1.12         0.97 o                         
 -27   5   3         52.31         50.19         2.20 o                         
 -26   5   3          5.62          5.04         1.24 o                         
 -25   5   3         74.43         81.59         2.45 o                         
 -24   5   3         15.57         16.39         1.56 o                         
 -23   5   3        930.77        991.32        15.81 o                         
 -22   5   3        103.39        104.92         3.10 o                         
 -21   5   3        397.08        423.19         7.25 o                         
 -20   5   3        170.69        182.07         3.91 o                         
 -19   5   3          7.48          8.60         1.36 o                         
 -18   5   3        480.14        449.47         6.49 o                         
 -17   5   3        835.53        785.08        10.44 o                         
 -16   5   3        129.96        105.43         2.79 o                         
 -15   5   3        597.49        528.34         7.51 o                         
 -14   5   3        758.79        747.37        12.57 o                         
 -13   5   3        433.91        421.40         6.08 o                         
 -12   5   3        346.66        342.69         5.01 o                         
 -11   5   3        379.18        371.83         5.05 o                         
 -10   5   3        331.26        287.90         3.63 o                         
  -9   5   3       2007.19       1943.46        23.45 o                         
  -8   5   3       5387.65       5180.48        53.54 o                         
  -7   5   3       1054.97        962.03        12.02 o                         
  -6   5   3       2922.76       2958.27        36.34 o                         
  -5   5   3          3.84          8.96         1.38 o                         
  -4   5   3         21.10         24.59         1.88 o                         
  -3   5   3        970.06       1020.88        22.22 o                         
  -2   5   3       1637.35       1763.15        27.48 o                         
  -1   5   3       1139.50       1323.54        49.69 o                         
   0   5   3       1848.30       2004.42        41.87 o                         
   1   5   3       2992.98       3282.46        44.35 o                         
   2   5   3          8.18         94.16         9.93 o                         
   3   5   3        252.52        273.99         5.24 o                         
   4   5   3         44.16         46.09         1.99 o                         
   5   5   3        414.01        388.94         6.00 o                         
   6   5   3        970.33        871.22        11.18 o                         
   7   5   3        906.43        785.67         8.37 o                         
   8   5   3        215.30        200.79         2.89 o                         
   9   5   3        623.71        595.29         6.48 o                         
  10   5   3         10.78         11.95         1.09 o                         
  11   5   3        283.13        269.86         3.96 o                         
  12   5   3        486.08        460.18         8.41 o                         
  13   5   3        766.19        727.87        10.06 o                         
  14   5   3        347.47        302.97         5.08 o                         
  15   5   3        144.95        138.55         3.20 o                         
  16   5   3        263.46        250.74         5.01 o                         
  17   5   3         16.09         21.69         1.91 o                         
  18   5   3          1.42          2.78         1.69 o                         
  19   5   3         14.56          9.57         1.80 o                         
  20   5   3         29.15         28.25         1.84 o                         
  21   5   3         52.48         45.22         2.05 o                         
  22   5   3         85.68         76.42         2.45 o                         
  23   5   3        129.70        106.73         3.71 o                         
  24   5   3          3.81          3.56         1.19 o                         
  25   5   3          0.02         -0.32         0.59 o                         
  26   5   3          5.00          3.98         1.39 o                         
  27   5   3         31.63         32.23         3.49 o                         
  28   5   3         75.02         71.64         4.23 o                         
 -28   6   3        239.96        227.56         7.74 o                         
 -27   6   3         28.64         26.04         5.94 o                         
 -26   6   3         11.25         11.95         1.80 o                         
 -25   6   3         92.50        100.77         2.81 o                         
 -24   6   3       1464.71       1531.31        26.53 o                         
 -23   6   3        108.47        106.40         3.09 o                         
 -22   6   3        284.10        296.22         5.65 o                         
 -21   6   3        104.54        121.61         3.36 o                         
 -20   6   3          3.91          3.24         1.43 o                         
 -19   6   3        169.66        158.09         4.07 o                         
 -18   6   3         96.51         92.58         2.93 o                         
 -17   6   3         47.70         50.15         2.20 o                         
 -16   6   3          8.90          6.06         1.33 o                         
 -15   6   3         46.46         38.62         1.74 o                         
 -14   6   3        977.27        935.80        13.12 o                         
 -13   6   3       1111.65       1025.48        17.00 o                         
 -12   6   3        169.69        115.31         2.96 o                         
 -11   6   3        572.60        512.30         8.36 o                         
 -10   6   3         32.43         15.85         1.26 o                         
  -9   6   3          3.76          1.67         1.02 o                         
  -8   6   3        477.28        403.86         5.34 o                         
  -7   6   3        166.08        176.38         3.07 o                         
  -6   6   3        140.71        134.92         2.40 o                         
  -5   6   3        369.77        397.29         5.18 o                         
  -4   6   3        158.18        153.87         2.91 o                         
  -3   6   3         31.50         48.14         4.82 o                         
  -2   6   3         45.21         84.73         9.11 o                         
  -1   6   3       1572.51       1634.55        18.86 o                         
   0   6   3        622.04        957.06        36.87 o                         
   1   6   3        267.08        387.89        12.35 o                         
   2   6   3         29.66         41.88         1.50 o                         
   3   6   3        345.21        350.32         4.56 o                         
   4   6   3        129.99        130.13         3.17 o                         
   5   6   3       5190.16       5167.78        51.43 o                         
   6   6   3        224.34        221.36         3.59 o                         
   7   6   3       1512.03       1398.30        14.45 o                         
   8   6   3         68.09         62.97         1.76 o                         
   9   6   3         46.41         42.76         1.60 o                         
  10   6   3        999.36        900.40        10.69 o                         
  11   6   3        595.70        540.67         7.43 o                         
  12   6   3         37.06         20.46         1.49 o                         
  13   6   3        396.32        371.26         6.18 o                         
  14   6   3        230.69        238.32         5.07 o                         
  15   6   3        776.83        736.87        11.42 o                         
  16   6   3       1485.01       1431.32        20.86 o                         
  17   6   3        678.95        690.45        10.93 o                         
  18   6   3          1.97          3.64         1.57 o                         
  19   6   3        205.65        207.15         4.48 o                         
  20   6   3       1106.70       1098.07        24.39 o                         
  21   6   3        885.33        930.29        20.52 o                         
  22   6   3       1313.25       1347.00        43.04 o                         
  23   6   3        154.93        148.93         5.02 o                         
  24   6   3        129.14        145.54         4.31 o                         
  25   6   3         18.32         18.79         1.62 o                         
  26   6   3        493.95        495.12        18.91 o                         
 -26   7   3          2.40          2.00         0.98 o                         
 -25   7   3          6.06          6.75         1.27 o                         
 -24   7   3        521.94        535.24        17.44 o                         
 -23   7   3        415.16        427.02        12.74 o                         
 -22   7   3          2.01          3.32         1.23 o                         
 -21   7   3       1457.69       1442.93        26.07 o                         
 -20   7   3          1.44          5.35         1.46 o                         
 -19   7   3         46.45         45.28         2.18 o                         
 -18   7   3          6.62          6.47         1.71 o                         
 -17   7   3        926.67        959.79        16.08 o                         
 -16   7   3        936.08        940.36        16.87 o                         
 -15   7   3        956.01        886.15        16.18 o                         
 -14   7   3        782.94        681.98        12.32 o                         
 -13   7   3        691.14        661.55        12.14 o                         
 -12   7   3        212.80        219.35         4.67 o                         
 -11   7   3        153.28        150.56         3.39 o                         
 -10   7   3        372.27        352.51         7.20 o                         
  -9   7   3        169.57        153.62         3.11 o                         
  -8   7   3       1215.88       1208.72        19.31 o                         
  -7   7   3       2553.08       2606.21        30.87 o                         
  -6   7   3       2003.00       2063.46        23.32 o                         
  -5   7   3          2.68         12.22         1.83 o                         
  -4   7   3         83.38         78.58         3.04 o                         
  -3   7   3        274.70        380.01        25.66 o                         
  -2   7   3       2605.17       2866.02        45.13 o                         
  -1   7   3       5076.59       5736.20        92.12 o                         
   0   7   3        349.37       1585.95       201.83 o                         
   1   7   3         15.86         63.52         8.28 o                         
   2   7   3        869.67        902.52        11.27 o                         
   3   7   3       2960.01       2986.46        34.61 o                         
   4   7   3       1755.07       1871.21        21.76 o                         
   5   7   3       1117.91       1118.96        13.94 o                         
   6   7   3        161.09        171.68         3.59 o                         
   7   7   3       3112.33       3017.21        38.76 o                         
   8   7   3         42.44         50.90         2.08 o                         
   9   7   3       1574.43       1518.52        28.39 o                         
  10   7   3          2.32          3.75         1.41 o                         
  11   7   3        333.51        304.68         5.47 o                         
  12   7   3          1.95          2.39         1.58 o                         
  13   7   3        290.48        248.62         6.30 o                         
  14   7   3        238.28        247.45         7.06 o                         
  15   7   3       1787.23       1724.88        26.68 o                         
  16   7   3        174.67        161.13         4.21 o                         
  17   7   3        138.37        132.75         3.66 o                         
  18   7   3          8.35          4.06         1.15 o                         
  19   7   3          0.11          0.85         1.52 o                         
  20   7   3        289.35        284.14         6.34 o                         
  21   7   3         62.53         59.40         2.68 o                         
  22   7   3          3.16          0.35         1.36 o                         
  23   7   3         26.56         22.74         2.36 o                         
  24   7   3         81.19         58.18         4.76 o                         
 -23   8   3        281.44        273.45        28.07 o                         
 -22   8   3        263.30        254.98        13.82 o                         
 -21   8   3         46.51         46.57         2.54 o                         
 -20   8   3          2.04          0.79         0.96 o                         
 -19   8   3        706.17        675.94        19.03 o                         
 -18   8   3         60.29         57.23         2.46 o                         
 -17   8   3        163.92        113.44        14.61 o                         
 -16   8   3          1.75          1.88         0.78 o                         
 -15   8   3         89.82         83.61         3.69 o                         
 -14   8   3        126.09        116.76         4.18 o                         
 -13   8   3         69.69         68.22         2.23 o                         
 -12   8   3          3.66          3.00         1.48 o                         
 -11   8   3        143.74        131.82         3.22 o                         
 -10   8   3        103.81         79.43         2.73 o                         
  -9   8   3        297.01        273.61         6.15 o                         
  -8   8   3         11.44          9.70         1.88 o                         
  -7   8   3         24.57         11.62         1.86 o                         
  -6   8   3         25.62         18.98         1.77 o                         
  -5   8   3        238.64        229.02         4.41 o                         
  -4   8   3         28.21         36.60         2.03 o                         
  -3   8   3        120.80        140.99         7.87 o                         
  -2   8   3        515.29        544.45        11.79 o                         
  -1   8   3        112.67        229.04        19.08 o                         
   0   8   3        298.64        349.74         6.82 o                         
   1   8   3        175.95        224.59         6.20 o                         
   2   8   3        486.22        503.67         7.78 o                         
   3   8   3        328.28        328.05         5.68 o                         
   4   8   3         10.18          8.20         1.44 o                         
   5   8   3         87.46         91.29         3.17 o                         
   6   8   3         83.97         84.87         2.66 o                         
   7   8   3       1244.98       1219.24        17.21 o                         
   8   8   3        591.91        565.78        10.70 o                         
   9   8   3        170.17        171.58         3.95 o                         
  10   8   3          0.67          5.37         1.53 o                         
  11   8   3        605.11        574.78        11.41 o                         
  12   8   3        584.68        616.11        11.55 o                         
  13   8   3         46.11         42.99         2.96 o                         
  14   8   3        161.53        146.74         5.33 o                         
  15   8   3        679.96        637.52        14.80 o                         
  16   8   3         97.55         96.20         3.61 o                         
  17   8   3         55.21         46.17         3.07 o                         
  18   8   3         13.71          3.53         2.60 o                         
  19   8   3         10.40          1.04         3.21 o                         
  20   8   3       1134.80       1084.22       101.00 o                         
  21   8   3        504.07        484.56        26.97 o                         
 -19   9   3         32.85         25.35         3.13 o                         
 -18   9   3          0.21          0.09         0.68 o                         
 -17   9   3        113.61        108.78         4.17 o                         
 -16   9   3        443.14        456.84        11.50 o                         
 -15   9   3        427.19        342.18        98.92 o                         
 -14   9   3        150.58        101.55        33.46 o                         
 -13   9   3        207.54        230.45         5.71 o                         
 -12   9   3        147.67        110.43        16.16 o                         
 -11   9   3         77.62         70.34         2.38 o                         
 -10   9   3        341.35        345.54         8.42 o                         
  -9   9   3        718.22        773.55        11.23 o                         
  -8   9   3       1030.88       1117.66        14.27 o                         
  -7   9   3        153.71        179.93         3.49 o                         
  -6   9   3        483.60        475.82         9.14 o                         
  -5   9   3        128.63        142.19         3.36 o                         
  -4   9   3         24.67         24.39         2.03 o                         
  -3   9   3         61.77         72.59         6.41 o                         
  -2   9   3        471.75        542.91        10.48 o                         
  -1   9   3        153.07        243.70        11.98 o                         
   0   9   3        176.04        214.93         5.37 o                         
   1   9   3        637.18        686.18        13.62 o                         
   2   9   3        247.24        323.19        11.48 o                         
   3   9   3         62.81         77.49         3.06 o                         
   4   9   3          1.72          9.29         1.80 o                         
   5   9   3        349.30        363.23         7.30 o                         
   6   9   3        781.76        795.98        15.11 o                         
   7   9   3        452.24        435.47        14.17 o                         
   8   9   3        241.33        237.94         7.42 o                         
   9   9   3         44.74         48.40         3.43 o                         
  10   9   3         24.53         20.39         1.68 o                         
  11   9   3         33.66         13.79         8.36 o                         
  12   9   3         73.36         72.02         3.88 o                         
  13   9   3        135.69        123.21         6.13 o                         
  14   9   3         51.14         40.79         4.98 o                         
  15   9   3         91.15         28.75        41.91 o                         
  16   9   3        236.58        205.66        13.44 o                         
  17   9   3          7.78          2.78         2.54 o                         
  18   9   3          6.64          3.73         1.44 o                         
 -13  10   3         83.27         70.03         6.00 o                         
 -12  10   3          2.34          3.50         1.59 o                         
 -11  10   3          0.37          0.72         1.23 o                         
 -10  10   3          2.00          3.87         1.30 o                         
  -9  10   3         13.73         13.63         1.53 o                         
  -8  10   3        233.59        247.40         6.48 o                         
  -7  10   3          3.18          2.61         1.47 o                         
  -6  10   3         90.68         95.48         3.39 o                         
  -5  10   3         28.47         27.45         1.99 o                         
  -4  10   3         58.55         54.13         2.67 o                         
  -3  10   3        101.34        103.92         3.67 o                         
  -2  10   3         46.70         56.49         4.30 o                         
  -1  10   3          6.90         10.02         2.03 o                         
   0  10   3         38.39         52.76         3.85 o                         
   1  10   3          2.56          2.89         2.48 o                         
   2  10   3          4.36          5.42         1.63 o                         
   3  10   3         82.81         82.21         2.61 o                         
   4  10   3          1.13          1.96         1.29 o                         
   5  10   3          0.14         -0.53         0.87 o                         
   6  10   3        214.80        208.01         4.88 o                         
   7  10   3         20.87         20.03         1.94 o                         
   8  10   3          0.19         -0.24         0.73 o                         
   9  10   3         46.92         43.96         2.98 o                         
  10  10   3         27.20         29.87         2.72 o                         
  11  10   3          0.05          1.20         2.51 o                         
  12  10   3        205.96        156.33        22.31 o                         
  -3  11   3         14.03         15.53         1.91 o                         
  -2  11   3          3.98          6.09         1.77 o                         
  -1  11   3         88.98         85.23         4.42 o                         
 -32   0   4          1.35          0.24         3.43 o                         
 -31   0   4         27.73         30.68         2.12 o                         
 -30   0   4         79.82         92.19         3.83 o                         
 -29   0   4        838.38        906.66        27.17 o                         
 -28   0   4        485.67        545.23         9.34 o                         
 -27   0   4       1020.92       1139.64        20.31 o                         
 -26   0   4         90.34        109.48         3.39 o                         
 -25   0   4         12.59         11.96         1.72 o                         
 -24   0   4         40.25         46.93         2.39 o                         
 -23   0   4         91.90         93.99         2.98 o                         
 -22   0   4        748.89        763.72        12.00 o                         
 -21   0   4       2534.39       2539.24        33.67 o                         
 -20   0   4       1772.58       1677.82        22.61 o                         
 -19   0   4       3218.18       3140.18        39.86 o                         
 -18   0   4       2301.03       2285.44        28.70 o                         
 -17   0   4        113.02        105.70         3.00 o                         
 -16   0   4       1714.45       1610.29        21.79 o                         
 -15   0   4        549.29        465.11         8.20 o                         
 -14   0   4       3235.17       3041.57        41.44 o                         
 -13   0   4        882.14        793.22        10.95 o                         
 -12   0   4       6956.03       6131.32        72.95 o                         
 -11   0   4       5512.34       5347.97        61.20 o                         
 -10   0   4         27.61         32.64         2.92 o                         
  -9   0   4       1313.18       1226.17        28.15 o                         
  -8   0   4       3254.81       2980.40        42.31 o                         
  -7   0   4        821.70        823.76        15.26 o                         
  -6   0   4       6160.58       5869.12       167.55 o                         
  -5   0   4        381.49        383.11        14.33 o                         
  -4   0   4       1157.58       1146.85        28.21 o                         
  -3   0   4        101.07        109.26         5.91 o                         
  -2   0   4         77.95         92.80         6.22 o                         
  -1   0   4       2079.31       1856.34        52.93 o                         
   0   0   4          9.22        186.28        16.82 o                         
   1   0   4        227.23        263.28        13.75 o                         
   2   0   4       1663.05       1776.01        41.91 o                         
   3   0   4        507.77        495.90        14.77 o                         
   4   0   4        276.76        268.40         7.39 o                         
   5   0   4       1191.05       1240.00        20.38 o                         
   6   0   4          1.48          2.45         1.23 o                         
   7   0   4        958.69       1037.74        16.02 o                         
   8   0   4       4112.19       4132.33        51.36 o                         
   9   0   4        188.16        178.66         6.43 o                         
  10   0   4       8824.41       8873.05       122.93 o                         
  11   0   4       5894.82       5744.54        95.23 o                         
  12   0   4          6.06          8.93         1.45 o                         
  13   0   4       1664.01       1695.41        22.73 o                         
  14   0   4          7.77         17.65         1.51 o                         
  15   0   4       1120.32       1064.71        16.61 o                         
  16   0   4        208.65        220.21         4.64 o                         
  17   0   4       3303.32       3365.77        52.85 o                         
  18   0   4       1660.55       1597.82        23.21 o                         
  19   0   4         57.62         66.29         2.88 o                         
  20   0   4       2077.93       2224.31        32.31 o                         
  21   0   4        667.43        657.68        11.14 o                         
  22   0   4        118.62        131.25         3.93 o                         
  23   0   4        477.22        536.19         9.97 o                         
  24   0   4        503.40        591.65        12.21 o                         
  25   0   4        269.36        284.41         6.55 o                         
  26   0   4          0.96          0.77         1.45 o                         
  27   0   4          1.07          0.28         0.74 o                         
  28   0   4          0.76         -0.67         1.50 o                         
  29   0   4         21.07         35.30         2.84 o                         
  30   0   4        352.45        328.02        19.75 o                         
 -32   1   4         51.41         52.98         5.44 o                         
 -31   1   4          9.46          9.70         1.37 o                         
 -30   1   4          0.59          0.83         0.93 o                         
 -29   1   4         40.23         46.78         1.54 o                         
 -28   1   4         20.77         21.57         1.20 o                         
 -27   1   4          2.84          2.40         1.09 o                         
 -26   1   4          5.35          5.08         1.06 o                         
 -25   1   4        161.57        162.89         3.20 o                         
 -24   1   4          0.57          1.20         1.06 o                         
 -23   1   4        511.38        529.88         6.36 o                         
 -22   1   4         21.13         27.52         1.38 o                         
 -21   1   4        206.09        190.95         3.35 o                         
 -20   1   4         35.93         35.30         1.52 o                         
 -19   1   4        754.21        723.56         8.13 o                         
 -18   1   4        564.43        519.41         6.27 o                         
 -17   1   4         63.49         57.71         1.72 o                         
 -16   1   4        338.11        312.60         4.84 o                         
 -15   1   4        592.89        549.99         6.59 o                         
 -14   1   4       1022.14        894.88         9.50 o                         
 -13   1   4       1084.50        918.92         9.69 o                         
 -12   1   4       1807.03       1656.81        21.32 o                         
 -11   1   4       6688.84       6213.99        59.02 o                         
 -10   1   4       3641.98       3638.49        36.44 o                         
  -9   1   4          1.21          2.13         0.73 o                         
  -8   1   4        969.14        835.66         8.53 o                         
  -7   1   4       1315.08       1153.27        15.76 o                         
  -6   1   4       3003.24       2732.52        39.30 o                         
  -5   1   4       4425.26       3972.62        58.97 o                         
  -4   1   4        489.72        373.78         9.68 o                         
  -3   1   4        115.94         96.86         7.56 o                         
  -2   1   4        400.71        499.49        13.67 o                         
  -1   1   4       6772.61       6679.58       102.45 o                         
   0   1   4       2598.86       3929.41       164.66 o                         
   1   1   4        707.93        889.82        41.09 o                         
   2   1   4       1113.32       1045.89        21.33 o                         
   3   1   4       1535.87       1358.28        20.97 o                         
   4   1   4       3779.58       3462.94        39.75 o                         
   5   1   4        818.51        874.55        10.68 o                         
   6   1   4        349.64        387.37         5.41 o                         
   7   1   4          4.72          6.89         0.87 o                         
   8   1   4       4005.11       3765.75        36.16 o                         
   9   1   4      13231.39      13022.78       120.65 o                         
  10   1   4       6276.36       6154.61        64.94 o                         
  11   1   4         13.25         11.96         0.98 o                         
  12   1   4       1283.86       1302.70        13.44 o                         
  13   1   4        347.70        352.60         5.11 o                         
  14   1   4        526.69        453.32         6.51 o                         
  15   1   4          3.95          3.33         1.12 o                         
  16   1   4       2975.05       2874.16        35.62 o                         
  17   1   4        599.28        582.00         7.82 o                         
  18   1   4        554.12        593.57         8.06 o                         
  19   1   4        517.77        544.98         7.17 o                         
  20   1   4        146.65        140.25         2.71 o                         
  21   1   4          6.80          5.52         1.32 o                         
  22   1   4        709.20        740.11         8.82 o                         
  23   1   4         43.78         44.60         1.66 o                         
  24   1   4         47.39         51.63         1.72 o                         
  25   1   4          0.27          0.93         1.14 o                         
  26   1   4          7.54          7.14         0.91 o                         
  27   1   4         81.31         72.36         5.18 o                         
  28   1   4         71.39         77.92         1.93 o                         
  29   1   4         24.11         28.04         1.75 o                         
  30   1   4        133.84        117.15         6.16 o                         
 -32   2   4         88.98         86.68         7.13 o                         
 -31   2   4         35.44         37.55         7.97 o                         
 -30   2   4        338.83        399.87         8.93 o                         
 -29   2   4        267.30        301.84         5.71 o                         
 -28   2   4        415.33        471.07         8.33 o                         
 -27   2   4        608.20        675.16         8.21 o                         
 -26   2   4         84.17         96.84         2.29 o                         
 -25   2   4        765.44        815.41         9.98 o                         
 -24   2   4        142.09        146.52         2.92 o                         
 -23   2   4        507.68        506.71         6.94 o                         
 -22   2   4         86.24         74.29         2.03 o                         
 -21   2   4        901.25        857.89         9.99 o                         
 -20   2   4       2282.15       2199.70        23.15 o                         
 -19   2   4       2319.58       2345.94        25.47 o                         
 -18   2   4         18.40         19.32         1.32 o                         
 -17   2   4       1026.64        937.38        10.48 o                         
 -16   2   4       1269.98       1183.90        12.70 o                         
 -15   2   4         23.86         13.12         1.20 o                         
 -14   2   4        565.19        453.55         5.75 o                         
 -13   2   4        628.10        540.89         6.55 o                         
 -12   2   4       1347.86       1254.55        13.26 o                         
 -11   2   4       1090.10       1070.52        10.91 o                         
 -10   2   4         29.98         21.96         1.03 o                         
  -9   2   4          9.61         16.96         0.93 o                         
  -8   2   4         16.36         11.04         0.92 o                         
  -7   2   4        344.09        335.44         5.40 o                         
  -6   2   4       3223.53       3320.49        37.68 o                         
  -5   2   4       2537.62       2470.92        27.14 o                         
  -4   2   4          8.44          8.92         0.94 o                         
  -3   2   4       1500.08       1410.00        17.20 o                         
  -2   2   4          1.55        116.26        13.70 o                         
  -1   2   4       1643.40       1555.96        19.46 o                         
   0   2   4         18.72        381.37        35.34 o                         
   1   2   4       2850.74       2873.22        34.45 o                         
   2   2   4       1413.97       1518.47        17.97 o                         
   3   2   4        543.63        659.27         8.27 o                         
   4   2   4        954.47        944.06        11.32 o                         
   5   2   4       1024.95       1065.27        11.95 o                         
   6   2   4        480.22        540.92         6.28 o                         
   7   2   4        390.07        430.45         5.42 o                         
   8   2   4         10.44         14.63         0.97 o                         
   9   2   4         51.28         38.62         1.32 o                         
  10   2   4       1174.16       1206.75        14.06 o                         
  11   2   4        315.92        313.07         4.69 o                         
  12   2   4         43.32         42.13         1.36 o                         
  13   2   4        212.98        194.20         4.12 o                         
  14   2   4        345.93        332.44         5.12 o                         
  15   2   4        175.37        174.26         2.99 o                         
  16   2   4          3.82          4.31         1.27 o                         
  17   2   4        544.28        574.19         8.22 o                         
  18   2   4        819.04        844.05        12.41 o                         
  19   2   4        356.13        374.73         5.95 o                         
  20   2   4        454.50        470.17         7.04 o                         
  21   2   4          1.93          2.72         1.36 o                         
  22   2   4         67.32         79.96         2.33 o                         
  23   2   4        560.14        645.38         8.85 o                         
  24   2   4        688.59        793.04        11.05 o                         
  25   2   4        656.07        721.73        10.05 o                         
  26   2   4         57.26         56.85         3.51 o                         
  27   2   4          6.16          3.25         0.95 o                         
  28   2   4          6.10          5.11         1.12 o                         
  29   2   4          4.91          2.57         2.37 o                         
  30   2   4        254.31        222.07        13.65 o                         
 -31   3   4          6.50          1.84         3.10 o                         
 -30   3   4          0.32          2.46         1.54 o                         
 -29   3   4          1.06          1.59         1.07 o                         
 -28   3   4         21.07         16.35         2.06 o                         
 -27   3   4         31.58         21.86         2.64 o                         
 -26   3   4         85.41         87.99         2.22 o                         
 -25   3   4         41.55         31.93         1.40 o                         
 -24   3   4         40.02         37.87         1.51 o                         
 -23   3   4          4.66          2.09         1.14 o                         
 -22   3   4          0.93          2.52         1.19 o                         
 -21   3   4         58.09         67.15         1.92 o                         
 -20   3   4        571.93        605.03         7.32 o                         
 -19   3   4         71.52         68.39         1.91 o                         
 -18   3   4       1264.60       1323.56        19.41 o                         
 -17   3   4        312.98        286.46         4.34 o                         
 -16   3   4        506.15        513.92         7.03 o                         
 -15   3   4        774.68        735.16         8.74 o                         
 -14   3   4        283.87        260.98         3.90 o                         
 -13   3   4       1750.92       1658.87        15.64 o                         
 -12   3   4         25.14         11.61         0.99 o                         
 -11   3   4        518.48        521.81         6.17 o                         
 -10   3   4        280.73        258.67         3.60 o                         
  -9   3   4        397.60        374.92         4.53 o                         
  -8   3   4        306.79        288.13         3.95 o                         
  -7   3   4         22.49         36.04         1.23 o                         
  -6   3   4       2114.97       1967.79        22.14 o                         
  -5   3   4       6144.65       6035.35        58.94 o                         
  -4   3   4       3373.40       3309.86        34.19 o                         
  -3   3   4         55.21        182.05        25.23 o                         
  -2   3   4          7.14         19.97         1.95 o                         
  -1   3   4         16.23         38.57         4.57 o                         
   0   3   4        684.93        703.34        12.07 o                         
   1   3   4       4424.13       4499.69        49.55 o                         
   2   3   4       1210.45       1283.86        15.63 o                         
   3   3   4        416.66        391.86         5.20 o                         
   4   3   4       1361.19       1390.61        15.69 o                         
   5   3   4          6.19         12.66         0.93 o                         
   6   3   4        118.51        150.09         2.56 o                         
   7   3   4       1461.90       1426.12        15.48 o                         
   8   3   4       3437.93       3458.17        36.38 o                         
   9   3   4        587.21        492.58         6.00 o                         
  10   3   4         54.25         32.35         1.21 o                         
  11   3   4        328.82        337.20         4.98 o                         
  12   3   4          0.96          1.50         0.96 o                         
  13   3   4        121.09        116.90         2.35 o                         
  14   3   4        121.46        124.85         2.67 o                         
  15   3   4        636.48        582.59         7.54 o                         
  16   3   4         64.27         58.58         1.93 o                         
  17   3   4        354.67        392.24         5.72 o                         
  18   3   4       1494.94       1477.65        19.72 o                         
  19   3   4         13.71         24.73         1.78 o                         
  20   3   4         29.59         28.08         1.80 o                         
  21   3   4          0.95          1.58         1.52 o                         
  22   3   4        142.13        143.02         3.14 o                         
  23   3   4        235.56        272.08         5.20 o                         
  24   3   4         68.44         64.73         1.90 o                         
  25   3   4         20.64         15.16         1.50 o                         
  26   3   4          4.05          4.74         1.25 o                         
  27   3   4         12.95         12.98         1.02 o                         
  28   3   4         12.92          8.23         2.99 o                         
  29   3   4         52.72         51.46         3.54 o                         
 -30   4   4          3.39          4.54         1.37 o                         
 -29   4   4        112.30        113.65         6.06 o                         
 -28   4   4        182.56        213.10         4.35 o                         
 -27   4   4         86.00        109.76         2.59 o                         
 -26   4   4        302.67        358.77         6.34 o                         
 -25   4   4         88.86         88.70         2.45 o                         
 -24   4   4          0.15         -0.19         1.25 o                         
 -23   4   4         56.25         49.56         1.85 o                         
 -22   4   4         45.31         43.44         1.76 o                         
 -21   4   4        117.44        112.89         2.79 o                         
 -20   4   4        210.71        207.61         3.67 o                         
 -19   4   4        175.32        163.93         3.22 o                         
 -18   4   4        477.69        432.96         6.56 o                         
 -17   4   4        531.55        496.01         7.48 o                         
 -16   4   4         36.25         21.18         1.55 o                         
 -15   4   4       1051.81        944.19        11.93 o                         
 -14   4   4        529.57        469.04         6.01 o                         
 -13   4   4         25.53         12.41         1.13 o                         
 -12   4   4        422.04        411.74         5.46 o                         
 -11   4   4        280.94        284.29         3.96 o                         
 -10   4   4         26.63         22.49         1.29 o                         
  -9   4   4        113.12        116.69         2.36 o                         
  -8   4   4        172.51        198.80         3.33 o                         
  -7   4   4       1058.95       1076.76        13.12 o                         
  -6   4   4        103.27        102.60         2.41 o                         
  -5   4   4         26.52         31.59         1.44 o                         
  -4   4   4         43.47         37.78         1.83 o                         
  -3   4   4         70.80         79.23         2.72 o                         
  -2   4   4        168.20        175.58         4.35 o                         
  -1   4   4         43.61         88.36         6.46 o                         
   0   4   4       1433.39       1559.19        20.42 o                         
   1   4   4        566.64        801.85        19.90 o                         
   2   4   4        122.55        124.60         2.74 o                         
   3   4   4        336.71        371.66         5.31 o                         
   4   4   4        392.90        397.79         5.65 o                         
   5   4   4        219.94        204.62         3.59 o                         
   6   4   4        246.19        260.51         4.41 o                         
   7   4   4        325.81        311.95         4.83 o                         
   8   4   4        115.40        118.05         2.43 o                         
   9   4   4         26.83         24.42         1.26 o                         
  10   4   4        230.90        181.17         2.90 o                         
  11   4   4        496.13        516.53         7.49 o                         
  12   4   4        398.92        393.61         6.41 o                         
  13   4   4          4.05          0.85         1.39 o                         
  14   4   4        490.61        480.43         7.07 o                         
  15   4   4        356.86        354.53         5.23 o                         
  16   4   4        563.26        514.70         7.62 o                         
  17   4   4         27.69         44.83         2.12 o                         
  18   4   4         28.76         24.39         1.75 o                         
  19   4   4         41.12         36.74         1.91 o                         
  20   4   4         29.60         25.86         1.85 o                         
  21   4   4         79.17         60.99         2.27 o                         
  22   4   4        212.47        216.59         4.78 o                         
  23   4   4        410.03        434.07        10.36 o                         
  24   4   4        295.71        341.82        11.54 o                         
  25   4   4         61.85         69.83         3.62 o                         
  26   4   4          0.84          0.88         1.39 o                         
  27   4   4         54.64         23.88        20.53 o                         
  28   4   4          4.27         -0.03         1.64 o                         
 -29   5   4          8.96          5.60         1.52 o                         
 -28   5   4        115.71        111.12         3.92 o                         
 -27   5   4         47.59         46.36         1.94 o                         
 -26   5   4        319.02        358.80         6.74 o                         
 -25   5   4        127.88        139.78         4.57 o                         
 -24   5   4        283.48        315.18         6.86 o                         
 -23   5   4          1.50         -0.65         1.28 o                         
 -22   5   4         12.57         14.25         1.48 o                         
 -21   5   4          1.15          0.16         1.25 o                         
 -20   5   4         65.42         66.42         2.11 o                         
 -19   5   4          8.82          7.09         1.24 o                         
 -18   5   4         33.72         29.41         1.67 o                         
 -17   5   4        178.76        144.23         3.25 o                         
 -16   5   4        672.96        555.56         8.35 o                         
 -15   5   4         52.66         54.68         2.21 o                         
 -14   5   4       2100.37       1895.83        23.31 o                         
 -13   5   4        671.13        623.40         7.65 o                         
 -12   5   4         53.97         41.26         1.44 o                         
 -11   5   4          4.16          3.67         1.06 o                         
 -10   5   4        263.90        256.14         3.82 o                         
  -9   5   4        330.38        305.88         4.09 o                         
  -8   5   4         12.54         11.92         1.07 o                         
  -7   5   4         10.09          6.43         0.97 o                         
  -6   5   4          0.78          0.66         0.92 o                         
  -5   5   4         72.17         94.44         2.72 o                         
  -4   5   4       2362.28       2476.02        24.56 o                         
  -3   5   4        372.98        534.63        21.31 o                         
  -2   5   4        912.41        995.61        11.65 o                         
  -1   5   4        470.37        682.37        12.52 o                         
   0   5   4         14.44        111.76         7.52 o                         
   1   5   4         94.54         97.44         2.16 o                         
   2   5   4        968.88        919.79        11.16 o                         
   3   5   4        155.24        146.45         2.66 o                         
   4   5   4         84.38         59.37         1.68 o                         
   5   5   4       2748.40       2768.19        28.35 o                         
   6   5   4         65.30         54.28         1.72 o                         
   7   5   4       1047.21       1085.49        12.00 o                         
   8   5   4          4.72          5.81         1.19 o                         
   9   5   4        891.62        824.67         9.75 o                         
  10   5   4        164.20        172.25         2.97 o                         
  11   5   4        139.11        126.79         2.55 o                         
  12   5   4         35.86         40.10         1.92 o                         
  13   5   4         52.03         49.24         2.45 o                         
  14   5   4        123.98        138.49         3.37 o                         
  15   5   4          1.71          0.64         1.53 o                         
  16   5   4        270.45        242.70         5.55 o                         
  17   5   4          1.20          0.10         1.61 o                         
  18   5   4         87.53         86.44         2.95 o                         
  19   5   4         81.21         82.23         2.63 o                         
  20   5   4         16.66         12.86         1.60 o                         
  21   5   4         31.17         29.55         1.95 o                         
  22   5   4          6.94          6.41         0.91 o                         
  23   5   4        142.03        142.08         4.79 o                         
  24   5   4         62.19         59.15         2.37 o                         
  25   5   4         27.83         29.70         3.30 o                         
  26   5   4          3.25          3.26         1.55 o                         
  27   5   4         25.10         22.25         2.04 o                         
 -27   6   4        111.01        104.98         5.74 o                         
 -26   6   4         73.28         81.05         5.14 o                         
 -25   6   4        148.98        152.81         5.47 o                         
 -24   6   4         16.96         20.86         1.46 o                         
 -23   6   4        239.91        243.84         4.74 o                         
 -22   6   4        136.45        144.41         3.40 o                         
 -21   6   4         12.37          9.51         1.47 o                         
 -20   6   4          6.01          5.43         1.28 o                         
 -19   6   4          0.27         -0.05         1.31 o                         
 -18   6   4         28.52         26.09         1.67 o                         
 -17   6   4        256.21        240.29         4.56 o                         
 -16   6   4        257.49        237.52         5.45 o                         
 -15   6   4        133.97        104.10         3.15 o                         
 -14   6   4          0.17          0.68         1.36 o                         
 -13   6   4        856.45        713.97         9.25 o                         
 -12   6   4        627.02        502.85         6.55 o                         
 -11   6   4        176.21        149.50         2.71 o                         
 -10   6   4        982.73        908.16        11.77 o                         
  -9   6   4         68.54         62.53         1.81 o                         
  -8   6   4        106.29         97.27         2.20 o                         
  -7   6   4          6.68          7.58         1.11 o                         
  -6   6   4         79.32         86.73         2.05 o                         
  -5   6   4        266.65        252.53         3.80 o                         
  -4   6   4        138.57        152.33         3.61 o                         
  -3   6   4        156.83        192.23         3.98 o                         
  -2   6   4          9.64         51.42         7.84 o                         
  -1   6   4         51.74         72.91         3.71 o                         
   0   6   4       1343.65       1461.48        18.07 o                         
   1   6   4        155.12        372.11        20.96 o                         
   2   6   4        488.35        499.55         6.69 o                         
   3   6   4         62.17         70.90         2.09 o                         
   4   6   4         82.23         82.73         2.24 o                         
   5   6   4        395.49        381.82         5.99 o                         
   6   6   4        787.81        775.42         9.67 o                         
   7   6   4         74.12         71.43         2.11 o                         
   8   6   4        606.53        587.73         8.36 o                         
   9   6   4        102.72        103.18         2.65 o                         
  10   6   4         44.13         39.73         1.64 o                         
  11   6   4         91.66         98.09         2.32 o                         
  12   6   4        547.95        497.73         6.99 o                         
  13   6   4          6.18          8.28         1.58 o                         
  14   6   4         37.11         30.04         2.09 o                         
  15   6   4         67.08         77.54         2.69 o                         
  16   6   4         16.57         13.75         1.74 o                         
  17   6   4         24.02         17.88         1.77 o                         
  18   6   4         11.39         11.95         1.67 o                         
  19   6   4         11.55          7.70         1.43 o                         
  20   6   4          0.31         -0.31         0.74 o                         
  21   6   4          0.05          0.53         1.30 o                         
  22   6   4          0.01         -1.03         1.17 o                         
  23   6   4         16.67         15.43         1.46 o                         
  24   6   4          7.96          7.35         2.60 o                         
  25   6   4         76.74         45.44         4.46 o                         
 -25   7   4         18.07         16.74         2.42 o                         
 -24   7   4          0.91          1.26         1.10 o                         
 -23   7   4        154.59        156.68         9.30 o                         
 -22   7   4        174.66        166.43         6.08 o                         
 -21   7   4        290.66        276.69         7.56 o                         
 -20   7   4         10.83          8.14         1.52 o                         
 -19   7   4         17.85         20.39         1.68 o                         
 -18   7   4         21.30         19.18         1.79 o                         
 -17   7   4         24.32         22.93         2.04 o                         
 -16   7   4         19.54         18.49         2.00 o                         
 -15   7   4          1.51          2.15         1.57 o                         
 -14   7   4         12.32         11.99         1.79 o                         
 -13   7   4        206.61        156.64         3.57 o                         
 -12   7   4        492.61        463.59         8.40 o                         
 -11   7   4        691.81        596.16         9.33 o                         
 -10   7   4        185.00        162.18         3.56 o                         
  -9   7   4        756.16        695.07        11.66 o                         
  -8   7   4        307.97        277.45         5.65 o                         
  -7   7   4         51.88         53.56         2.10 o                         
  -6   7   4          3.21          2.86         1.39 o                         
  -5   7   4          0.56          2.39         1.34 o                         
  -4   7   4          0.30          2.40         1.35 o                         
  -3   7   4         30.99         36.13         2.18 o                         
  -2   7   4        443.52        481.99         7.82 o                         
  -1   7   4         56.72        143.42         6.77 o                         
   0   7   4         52.04         59.75         2.25 o                         
   1   7   4         19.98         26.75         2.06 o                         
   2   7   4        271.84        273.33         5.23 o                         
   3   7   4        678.13        682.73         9.42 o                         
   4   7   4        157.81        168.91         4.40 o                         
   5   7   4         39.60         39.01         1.92 o                         
   6   7   4         26.16         23.63         1.82 o                         
   7   7   4        365.58        372.86         7.00 o                         
   8   7   4        121.07        119.66         3.34 o                         
   9   7   4        523.03        476.59         8.90 o                         
  10   7   4        392.68        364.39         6.84 o                         
  11   7   4          5.52          5.62         1.45 o                         
  12   7   4        226.00        187.47         5.27 o                         
  13   7   4         52.66         59.84         2.98 o                         
  14   7   4         18.98         20.08         2.17 o                         
  15   7   4          0.30         -0.15         1.35 o                         
  16   7   4        238.02        189.67        13.17 o                         
  17   7   4         39.42         40.74         2.55 o                         
  18   7   4        352.76        337.07        13.44 o                         
  19   7   4         26.77          4.10         4.83 o                         
  20   7   4         67.17         72.00         2.58 o                         
  21   7   4         10.88          3.47         1.31 o                         
  22   7   4         97.67         87.99         5.66 o                         
  23   7   4         35.86         31.67         3.54 o                         
 -22   8   4          7.32          6.29         1.35 o                         
 -21   8   4        246.81        256.23        10.74 o                         
 -20   8   4        670.66        732.77        35.69 o                         
 -19   8   4        176.22        186.72        11.96 o                         
 -18   8   4         85.22         43.02        24.66 o                         
 -17   8   4         14.79          4.46         4.24 o                         
 -16   8   4         99.06         64.39        15.70 o                         
 -15   8   4        126.99         85.27        13.87 o                         
 -14   8   4        396.88        414.82         6.37 o                         
 -13   8   4        612.98        571.40        17.33 o                         
 -12   8   4        146.65        137.41         3.28 o                         
 -11   8   4         12.84         16.39         1.67 o                         
 -10   8   4          0.40          0.58         1.49 o                         
  -9   8   4        154.00        135.48         3.66 o                         
  -8   8   4        274.46        254.74         5.29 o                         
  -7   8   4         17.33         20.61         1.95 o                         
  -6   8   4         55.09         52.37         2.96 o                         
  -5   8   4        126.83        125.40         3.50 o                         
  -4   8   4         54.01         61.81         2.39 o                         
  -3   8   4         56.37         72.69         5.59 o                         
  -2   8   4        116.81        136.68         6.49 o                         
  -1   8   4        191.04        221.87         6.68 o                         
   0   8   4         98.12        138.61         6.84 o                         
   1   8   4        539.01        585.43        13.90 o                         
   2   8   4       1128.64       1199.64        16.72 o                         
   3   8   4         83.12        141.06        11.20 o                         
   4   8   4         17.35         14.09         1.81 o                         
   5   8   4        157.25        143.50         3.80 o                         
   6   8   4         15.19         14.45         1.77 o                         
   7   8   4          0.27         -0.10         1.61 o                         
   8   8   4         33.14         33.11         2.26 o                         
   9   8   4          0.22          0.98         1.52 o                         
  10   8   4         35.57         32.99         1.89 o                         
  11   8   4        247.35        178.50        28.27 o                         
  12   8   4         24.38          6.81         4.68 o                         
  13   8   4          1.86          5.94         1.91 o                         
  14   8   4         23.02         27.56         2.23 o                         
  15   8   4        103.43         87.99         3.63 o                         
  16   8   4        355.46        366.81         6.24 o                         
  17   8   4       1102.08       1032.26        43.21 o                         
  18   8   4         74.87         70.84         3.85 o                         
  19   8   4        131.68        102.93         4.34 o                         
  20   8   4         53.10         37.85         2.53 o                         
 -17   9   4         25.74         22.43         3.14 o                         
 -16   9   4         42.79         36.67         2.34 o                         
 -15   9   4        122.34        114.13         4.28 o                         
 -14   9   4        323.92        339.26         8.90 o                         
 -13   9   4        213.45        215.90         6.29 o                         
 -12   9   4        130.80        125.89         9.41 o                         
 -11   9   4         37.56         24.32         7.27 o                         
 -10   9   4        114.79         69.44        10.29 o                         
  -9   9   4         48.93         60.77         2.21 o                         
  -8   9   4        194.68        196.99         3.96 o                         
  -7   9   4        326.74        314.48         6.47 o                         
  -6   9   4         78.96         92.66         3.10 o                         
  -5   9   4        405.72        418.01         7.04 o                         
  -4   9   4        257.05        269.59         5.51 o                         
  -3   9   4        111.21        121.58         5.43 o                         
  -2   9   4         17.87         22.32         7.55 o                         
  -1   9   4         10.17          9.99         4.99 o                         
   0   9   4         24.44         14.33         6.26 o                         
   1   9   4        477.74        501.23        18.23 o                         
   2   9   4       1798.32       1854.88        50.53 o                         
   3   9   4        735.32        783.42        19.77 o                         
   4   9   4         71.33         82.33         3.30 o                         
   5   9   4         19.80         10.85         2.40 o                         
   6   9   4         68.25         61.53         2.98 o                         
   7   9   4        454.50        414.85        16.88 o                         
   8   9   4        171.22        103.33        17.94 o                         
   9   9   4        282.88        233.50        21.16 o                         
  10   9   4        115.44         52.98        24.64 o                         
  11   9   4          1.05          0.24         0.62 o                         
  12   9   4        539.85        480.55        44.84 o                         
  13   9   4        106.75         91.21        12.23 o                         
  14   9   4         57.30         32.64         3.33 o                         
  15   9   4        330.60        269.13        43.11 o                         
  16   9   4         67.76         61.53         5.07 o                         
 -10  10   4          1.75          0.34         1.26 o                         
  -9  10   4          0.49         -0.53         1.21 o                         
  -8  10   4        194.20        177.31         6.94 o                         
  -7  10   4         54.26         50.22         2.29 o                         
  -6  10   4        172.11        172.65         3.68 o                         
  -5  10   4         33.12         34.43         2.08 o                         
  -4  10   4          0.88          0.88         1.44 o                         
  -3  10   4         91.90         95.98         3.94 o                         
  -2  10   4         98.95        106.31         6.67 o                         
  -1  10   4         21.41         26.99         2.92 o                         
   0  10   4         11.43         13.96         2.96 o                         
   1  10   4         19.09         18.35         3.07 o                         
   2  10   4          0.69          4.43         1.91 o                         
   3  10   4          2.78          0.25         1.91 o                         
   4  10   4         56.06         39.99         3.00 o                         
   5  10   4         17.47         12.50         3.22 o                         
   6  10   4         58.29         48.21         3.03 o                         
   7  10   4        134.51         37.79        37.63 o                         
   8  10   4        145.87        122.50         8.27 o                         
 -31   1   5        136.76        140.09        12.84 o                         
 -30   1   5         13.87         22.18         5.05 o                         
 -29   1   5          2.80          1.84         1.05 o                         
 -28   1   5          0.09          0.07         1.00 o                         
 -27   1   5         53.24         62.35         1.83 o                         
 -26   1   5         27.05         28.78         1.28 o                         
 -25   1   5          0.37          1.55         0.94 o                         
 -24   1   5        104.42         89.48         2.11 o                         
 -23   1   5        656.61        683.81         8.80 o                         
 -22   1   5         40.27         40.54         1.70 o                         
 -21   1   5        366.38        378.36         5.34 o                         
 -20   1   5          0.00         -0.49         1.21 o                         
 -19   1   5        261.01        260.19         3.87 o                         
 -18   1   5          0.80         -0.64         1.25 o                         
 -17   1   5        518.46        513.02         6.62 o                         
 -16   1   5        660.82        650.27         7.91 o                         
 -15   1   5          6.45          6.07         1.17 o                         
 -14   1   5        131.47        120.91         2.32 o                         
 -13   1   5        529.05        493.68         6.56 o                         
 -12   1   5       3740.83       3577.44        32.11 o                         
 -11   1   5        384.82        416.28         5.66 o                         
 -10   1   5        257.73        259.51         3.57 o                         
  -9   1   5        235.49        208.77         3.08 o                         
  -8   1   5        118.45         87.19         2.22 o                         
  -7   1   5        710.63        637.38         7.09 o                         
  -6   1   5        107.56        109.50         3.13 o                         
  -5   1   5        546.25        571.75         5.95 o                         
  -4   1   5         80.40         92.34         2.72 o                         
  -3   1   5        151.57        141.24         2.30 o                         
  -2   1   5        278.53        263.59         3.77 o                         
  -1   1   5        958.28        977.15        10.98 o                         
   0   1   5         72.85        197.63         8.28 o                         
   1   1   5        235.21        229.00         3.14 o                         
   2   1   5        934.47        947.76         9.76 o                         
   3   1   5       1341.09       1207.58        15.86 o                         
   4   1   5          0.79          3.73         0.78 o                         
   5   1   5        369.46        347.65         4.67 o                         
   6   1   5       1195.41       1166.03        11.94 o                         
   7   1   5        612.57        572.93         9.81 o                         
   8   1   5       2193.57       2212.25        22.95 o                         
   9   1   5       2198.80       2215.96        27.24 o                         
  10   1   5        124.65        119.03         2.61 o                         
  11   1   5         61.65         55.38         1.49 o                         
  12   1   5         10.34          9.09         1.06 o                         
  13   1   5          9.22         10.81         1.26 o                         
  14   1   5         10.52         13.97         1.33 o                         
  15   1   5        849.11        850.77         9.79 o                         
  16   1   5        624.51        646.88         8.34 o                         
  17   1   5         77.99         84.66         2.37 o                         
  18   1   5        123.31        125.61         2.80 o                         
  19   1   5        813.55        858.64        10.28 o                         
  20   1   5          1.07          1.09         1.46 o                         
  21   1   5          1.95          3.33         1.42 o                         
  22   1   5         17.31         13.83         1.48 o                         
  23   1   5         30.87         32.19         1.62 o                         
  24   1   5         22.44         19.62         1.48 o                         
  25   1   5         13.72          8.75         1.49 o                         
  26   1   5         52.43         52.69         1.75 o                         
  27   1   5        324.34        398.47         7.70 o                         
  28   1   5          3.70          5.47         2.33 o                         
  29   1   5         69.91         75.90         4.85 o                         
 -30   2   5         13.66         17.15         2.89 o                         
 -29   2   5          4.01          4.62         1.06 o                         
 -28   2   5          5.33          2.92         0.69 o                         
 -27   2   5        137.36        141.67         2.35 o                         
 -26   2   5        280.09        322.56         4.64 o                         
 -25   2   5        566.23        648.74         8.98 o                         
 -24   2   5        221.90        242.04         4.04 o                         
 -23   2   5          9.11          5.68         1.11 o                         
 -22   2   5          0.56          0.74         1.06 o                         
 -21   2   5        101.58         91.96         2.22 o                         
 -20   2   5       1706.51       1729.19        17.07 o                         
 -19   2   5       1340.81       1348.47        13.95 o                         
 -18   2   5          3.32          6.15         1.23 o                         
 -17   2   5        622.43        610.86         8.30 o                         
 -16   2   5       1456.11       1369.78        14.77 o                         
 -15   2   5         46.37         63.63         1.94 o                         
 -14   2   5         13.52         12.83         1.18 o                         
 -13   2   5        494.26        432.81         4.98 o                         
 -12   2   5        117.77         85.61         1.88 o                         
 -11   2   5        116.76         91.94         1.99 o                         
 -10   2   5        946.00        869.16         9.03 o                         
  -9   2   5       1016.85        917.49         9.88 o                         
  -8   2   5        360.99        330.14         4.26 o                         
  -7   2   5        443.80        426.15         5.33 o                         
  -6   2   5          0.74          1.68         0.78 o                         
  -5   2   5       1245.57       1196.23        12.56 o                         
  -4   2   5       2064.76       2060.18        21.75 o                         
  -3   2   5       3854.67       4117.64        41.51 o                         
  -1   2   5         85.73         87.37         1.90 o                         
   0   2   5        382.92        380.87         4.79 o                         
   1   2   5        240.90        270.51         3.81 o                         
   2   2   5        282.27        301.23         4.05 o                         
   3   2   5        311.71        340.16         4.74 o                         
   4   2   5        227.74        211.10         3.36 o                         
   5   2   5        776.15        771.62         9.15 o                         
   6   2   5         87.41         89.55         1.92 o                         
   7   2   5        118.51        111.52         2.21 o                         
   8   2   5         21.79         34.91         1.27 o                         
   9   2   5        585.75        571.25         7.50 o                         
  10   2   5        453.63        455.55         6.73 o                         
  11   2   5        171.20        163.33         2.94 o                         
  12   2   5          1.02          1.17         1.20 o                         
  13   2   5          3.22          3.63         1.28 o                         
  14   2   5        929.85        958.96        11.48 o                         
  15   2   5         86.68         78.19         2.30 o                         
  16   2   5        260.06        259.80         4.52 o                         
  17   2   5         12.37         17.41         1.66 o                         
  18   2   5         38.72         30.92         1.91 o                         
  19   2   5        198.92        227.70         4.10 o                         
  20   2   5         13.66         16.57         1.70 o                         
  21   2   5         15.20         10.81         1.69 o                         
  22   2   5         70.33         76.06         2.44 o                         
  23   2   5         49.89         59.65         1.94 o                         
  24   2   5         26.91         35.03         1.53 o                         
  25   2   5         34.99         40.71         1.54 o                         
  26   2   5        159.10        179.44         3.22 o                         
  27   2   5        124.23        118.22         4.11 o                         
  28   2   5         16.15         13.21         3.04 o                         
  29   2   5          0.12          1.30         2.85 o                         
 -30   3   5        172.16        177.12         9.83 o                         
 -29   3   5         85.54        101.28         5.16 o                         
 -28   3   5         57.47         61.87         2.39 o                         
 -27   3   5          1.29          3.87         1.09 o                         
 -26   3   5         60.48         47.73         4.75 o                         
 -25   3   5         19.02         20.14         1.33 o                         
 -24   3   5         88.63         82.37         2.25 o                         
 -23   3   5         45.11         42.53         1.71 o                         
 -22   3   5         76.82         80.74         2.18 o                         
 -21   3   5         25.23         21.94         1.34 o                         
 -20   3   5        346.34        341.21         4.84 o                         
 -19   3   5        343.11        323.28         4.41 o                         
 -18   3   5         86.52         84.68         2.17 o                         
 -17   3   5        446.38        375.06         5.04 o                         
 -16   3   5          7.80         15.58         1.36 o                         
 -15   3   5         52.16         46.75         1.82 o                         
 -14   3   5          1.30          1.85         1.12 o                         
 -13   3   5        138.42        112.05         2.31 o                         
 -12   3   5        196.57        188.62         3.31 o                         
 -11   3   5        399.24        368.79         4.65 o                         
 -10   3   5        621.80        556.14         6.19 o                         
  -9   3   5         63.56         62.05         1.57 o                         
  -8   3   5         52.97         65.02         2.44 o                         
  -7   3   5       1880.94       1954.02        19.21 o                         
  -6   3   5        221.78        181.55         3.05 o                         
  -5   3   5         36.49         30.34         1.21 o                         
  -4   3   5       1195.02       1131.17        11.75 o                         
  -3   3   5       2659.24       2658.15        28.53 o                         
  -2   3   5        236.24        564.08        24.22 o                         
  -1   3   5        119.90        155.08         4.79 o                         
   0   3   5        143.50        195.47         3.14 o                         
   1   3   5       1762.15       1930.81        20.21 o                         
   2   3   5        961.07       1017.88        14.36 o                         
   3   3   5       1970.60       1910.45        19.78 o                         
   4   3   5        748.70        636.60         8.07 o                         
   5   3   5        601.04        547.55         6.60 o                         
   6   3   5        405.68        387.75         4.69 o                         
   7   3   5         20.74         21.39         1.21 o                         
   8   3   5        157.41        134.98         2.52 o                         
   9   3   5        681.15        674.93         7.68 o                         
  10   3   5        664.89        621.33         7.90 o                         
  11   3   5       1928.40       1707.04        21.88 o                         
  12   3   5        836.12        771.57         9.67 o                         
  13   3   5        668.25        641.94        10.81 o                         
  14   3   5          0.90          2.11         1.28 o                         
  15   3   5        132.16        120.38         2.73 o                         
  16   3   5        313.42        312.43         4.85 o                         
  17   3   5        648.23        613.40         9.74 o                         
  18   3   5        331.88        370.66         6.02 o                         
  19   3   5        713.56        757.08        12.56 o                         
  20   3   5          6.95         13.13         1.57 o                         
  21   3   5         29.16         28.87         1.66 o                         
  22   3   5        229.56        240.70         9.49 o                         
  23   3   5         13.01         12.14         1.55 o                         
  24   3   5        169.58        183.96         4.17 o                         
  25   3   5        577.61        630.37         9.46 o                         
  26   3   5        108.41        127.35         3.12 o                         
  27   3   5         56.09         48.36         4.35 o                         
 -29   4   5         69.42         70.60         6.31 o                         
 -28   4   5        626.11        700.09        27.14 o                         
 -27   4   5        382.06        433.35         7.71 o                         
 -26   4   5        641.16        737.64        11.17 o                         
 -25   4   5       1219.85       1395.66        22.02 o                         
 -24   4   5        469.80        518.71         7.06 o                         
 -23   4   5        223.42        239.63         4.13 o                         
 -22   4   5          2.19          2.25         1.04 o                         
 -21   4   5        217.04        206.08         3.61 o                         
 -20   4   5        635.21        601.16         8.93 o                         
 -19   4   5        547.30        542.07         8.55 o                         
 -18   4   5        241.37        246.11         4.90 o                         
 -17   4   5        538.20        520.73         8.48 o                         
 -16   4   5        589.59        551.78         7.79 o                         
 -15   4   5       1490.02       1413.91        20.53 o                         
 -14   4   5        355.46        314.53         4.78 o                         
 -13   4   5       1580.29       1466.56        17.05 o                         
 -12   4   5        578.01        499.07         5.91 o                         
 -11   4   5       2718.82       2560.42        24.96 o                         
 -10   4   5       1426.78       1276.64        13.63 o                         
  -9   4   5       1806.26       1701.77        18.12 o                         
  -8   4   5        288.45        281.95         4.38 o                         
  -7   4   5        128.16        117.54         2.40 o                         
  -6   4   5        449.43        484.50         6.73 o                         
  -5   4   5       2525.37       2508.97        25.28 o                         
  -4   4   5       1270.61       1372.01        20.68 o                         
  -3   4   5        455.24        565.39        13.13 o                         
  -2   4   5       3927.92       4002.71        43.18 o                         
  -1   4   5        792.75       1632.24        37.36 o                         
   0   4   5       1849.06       2113.53        22.76 o                         
   1   4   5          9.85        265.25        17.33 o                         
   2   4   5        196.28        200.55         3.36 o                         
   3   4   5        166.87        160.74         3.33 o                         
   4   4   5         11.72         12.18         1.15 o                         
   5   4   5        342.21        347.02         4.69 o                         
   6   4   5        966.31        929.94        11.07 o                         
   7   4   5        158.17        182.39         3.07 o                         
   8   4   5         66.06         73.55         2.00 o                         
   9   4   5        344.09        315.63         4.43 o                         
  10   4   5         43.85         39.94         1.60 o                         
  11   4   5        680.09        586.50         8.85 o                         
  12   4   5         39.29         43.23         2.18 o                         
  13   4   5          0.41          1.10         1.59 o                         
  14   4   5        107.35         92.05         2.51 o                         
  15   4   5        341.52        300.08         5.30 o                         
  16   4   5          0.35          0.81         1.55 o                         
  17   4   5          5.75          5.67         1.66 o                         
  18   4   5        385.74        368.09         6.45 o                         
  19   4   5         92.94        113.10         3.39 o                         
  20   4   5         59.59         60.71         2.21 o                         
  21   4   5         53.39         55.50         2.05 o                         
  22   4   5         24.62         18.09         1.59 o                         
  23   4   5         19.10         10.20         1.60 o                         
  24   4   5        140.72        156.20         3.18 o                         
  25   4   5        461.63        487.77        12.17 o                         
  26   4   5         91.23         86.60         3.87 o                         
 -27   5   5          6.94          9.87         1.87 o                         
 -26   5   5          1.30          2.94         1.54 o                         
 -25   5   5          0.29          1.92         1.10 o                         
 -24   5   5         14.11         13.65         1.42 o                         
 -23   5   5          4.47          2.62         1.37 o                         
 -22   5   5        113.04        125.63         4.20 o                         
 -21   5   5          1.21          0.69         1.23 o                         
 -20   5   5          4.28          3.19         1.24 o                         
 -19   5   5        112.90        115.44         2.86 o                         
 -18   5   5         51.96         65.28         2.07 o                         
 -17   5   5         39.96         39.59         1.90 o                         
 -16   5   5         16.33         16.05         1.65 o                         
 -15   5   5         13.36         22.24         1.79 o                         
 -14   5   5         18.37         20.80         1.51 o                         
 -13   5   5       1134.60       1153.54        13.15 o                         
 -12   5   5        198.25        180.22         2.94 o                         
 -11   5   5        414.24        363.75         5.22 o                         
 -10   5   5         32.17         30.81         1.51 o                         
  -9   5   5          1.26          1.51         1.19 o                         
  -8   5   5        255.02        270.56         3.88 o                         
  -7   5   5         20.53         30.92         1.45 o                         
  -6   5   5        396.09        392.94         5.38 o                         
  -5   5   5        647.59        663.75         8.56 o                         
  -4   5   5       1462.16       1443.83        16.03 o                         
  -3   5   5       2467.65       2462.25        28.98 o                         
  -2   5   5        955.18       1339.48        26.79 o                         
  -1   5   5       1014.75       1240.66        15.03 o                         
   0   5   5          0.37        205.15        12.60 o                         
   1   5   5        323.48        324.95         5.92 o                         
   2   5   5       2553.91       2485.47        25.94 o                         
   3   5   5       1164.58       1190.34        13.68 o                         
   4   5   5       1283.63       1234.30        14.92 o                         
   5   5   5        983.84        924.79        12.06 o                         
   6   5   5       1355.50       1329.96        17.16 o                         
   7   5   5         43.79         35.02         1.94 o                         
   8   5   5        667.01        682.92         9.24 o                         
   9   5   5        719.61        635.39         8.26 o                         
  10   5   5        630.67        555.43         9.96 o                         
  11   5   5       1202.56       1126.54        16.00 o                         
  12   5   5        781.58        791.61        14.66 o                         
  13   5   5        255.58        217.49         4.94 o                         
  14   5   5        186.92        188.45         4.72 o                         
  15   5   5         85.79         64.84         2.87 o                         
  16   5   5         35.23         29.75         2.28 o                         
  17   5   5        948.53        927.91        15.58 o                         
  18   5   5        725.47        786.32        13.36 o                         
  19   5   5        604.21        665.23        17.53 o                         
  20   5   5        683.65        714.80        16.48 o                         
  21   5   5        180.23        188.68         4.90 o                         
  22   5   5         29.12         25.66         3.17 o                         
  23   5   5         76.82         60.66         2.19 o                         
  24   5   5        300.58        330.74        10.38 o                         
  25   5   5         80.94         66.44         4.15 o                         
 -26   6   5        812.94        797.03        42.56 o                         
 -25   6   5        106.58        108.21         5.07 o                         
 -24   6   5        473.94        497.49        17.14 o                         
 -23   6   5        212.64        245.39         7.22 o                         
 -22   6   5         71.96         82.27         2.65 o                         
 -21   6   5         29.45         27.07         1.64 o                         
 -20   6   5        468.45        486.77        10.85 o                         
 -19   6   5       1046.58       1105.99        21.08 o                         
 -18   6   5       1374.83       1420.64        21.43 o                         
 -17   6   5       1757.45       1767.53        28.50 o                         
 -16   6   5        188.14        197.52         4.34 o                         
 -15   6   5         31.20         17.97         1.60 o                         
 -14   6   5         30.61         37.45         1.92 o                         
 -13   6   5        160.19        163.22         3.20 o                         
 -12   6   5        367.59        331.11         4.87 o                         
 -11   6   5        602.91        509.01         8.53 o                         
 -10   6   5        217.57        204.17         3.97 o                         
  -9   6   5        897.67        914.03        10.37 o                         
  -8   6   5        872.74        874.45        11.78 o                         
  -7   6   5          0.10          3.21         1.24 o                         
  -6   6   5          1.62          1.11         1.31 o                         
  -5   6   5         81.98         70.73         4.00 o                         
  -4   6   5       1819.53       1757.27        20.64 o                         
  -3   6   5        964.93       1129.76        26.22 o                         
  -2   6   5        839.89       1059.78        15.46 o                         
  -1   6   5        230.59        434.27        13.51 o                         
   0   6   5       1324.63       1382.43        20.27 o                         
   1   6   5        424.04        667.22        24.87 o                         
   2   6   5       1208.75       1203.58        14.50 o                         
   3   6   5          0.53         51.49         7.47 o                         
   4   6   5       1104.26       1047.30        16.03 o                         
   5   6   5        425.83        415.59         6.47 o                         
   6   6   5         98.74         93.61         2.52 o                         
   7   6   5         14.77          9.34         1.49 o                         
   8   6   5         43.23         29.73         1.71 o                         
   9   6   5         65.41         50.58         2.01 o                         
  10   6   5          1.24          3.04         1.49 o                         
  11   6   5        668.58        576.44         9.98 o                         
  12   6   5        116.35        107.62         5.07 o                         
  13   6   5         72.94         51.08         2.46 o                         
  14   6   5          0.24          0.33         1.59 o                         
  15   6   5          5.85          6.17         1.52 o                         
  16   6   5         26.05         24.23         1.96 o                         
  17   6   5        258.24        258.81         7.02 o                         
  18   6   5          6.78          4.84         1.30 o                         
  19   6   5         22.65         10.84         2.69 o                         
  20   6   5        141.86        109.82        14.22 o                         
  21   6   5         98.53         83.08        16.14 o                         
  22   6   5         34.72         20.80         3.28 o                         
  23   6   5         24.89         21.49         3.61 o                         
 -23   7   5         54.49         57.31         4.60 o                         
 -22   7   5          5.25          1.90         1.33 o                         
 -21   7   5          0.62          0.17         0.67 o                         
 -20   7   5         14.73          8.66         2.40 o                         
 -19   7   5         53.11         48.90         2.02 o                         
 -18   7   5         52.63         48.01         2.15 o                         
 -17   7   5        247.19        249.76         4.74 o                         
 -16   7   5         23.31         29.32         1.94 o                         
 -15   7   5        103.59         99.25         2.79 o                         
 -14   7   5          4.23          1.54         0.89 o                         
 -13   7   5        102.98         99.35         2.55 o                         
 -12   7   5        249.84        259.94         4.70 o                         
 -11   7   5        542.83        543.97         8.65 o                         
 -10   7   5        223.39        195.52         4.10 o                         
  -9   7   5         64.47         60.35         2.23 o                         
  -8   7   5        142.82        145.62         3.24 o                         
  -7   7   5        380.90        389.83         8.25 o                         
  -6   7   5          4.66         13.90         2.04 o                         
  -5   7   5        557.53        572.43        10.14 o                         
  -4   7   5        211.26        289.21         9.83 o                         
  -3   7   5          9.74        100.28        16.85 o                         
  -2   7   5       2661.42       2749.72        52.74 o                         
  -1   7   5       1588.73       2229.74        50.37 o                         
   0   7   5        154.60        613.87        37.05 o                         
   1   7   5         49.98        116.42         8.29 o                         
   2   7   5       1900.64       1881.09        26.85 o                         
   3   7   5        843.57        929.10        21.42 o                         
   4   7   5       2980.22       2899.27        39.05 o                         
   5   7   5        805.27        802.27        12.96 o                         
   6   7   5         99.16         93.19         2.69 o                         
   7   7   5         26.28         24.29         1.87 o                         
   8   7   5         21.44         17.63         1.71 o                         
   9   7   5         42.77         46.95         2.09 o                         
  10   7   5        851.88        785.45        18.09 o                         
  11   7   5        914.32        848.18        26.79 o                         
  12   7   5        573.02        532.48        20.28 o                         
  13   7   5        199.14        212.50         8.79 o                         
  14   7   5        449.40        469.95        10.76 o                         
  15   7   5          2.06          1.85         1.72 o                         
  16   7   5        105.56         99.74         3.33 o                         
  17   7   5         84.41         71.48         2.91 o                         
  18   7   5          2.16          1.04         1.44 o                         
  19   7   5        330.43        322.42        10.68 o                         
  20   7   5        634.58        557.15        17.96 o                         
  21   7   5        211.07        128.28         7.31 o                         
 -20   8   5         26.37         26.74         2.35 o                         
 -19   8   5         53.79         56.75         2.85 o                         
 -18   8   5        513.67        538.94        17.44 o                         
 -17   8   5        284.20        321.56        14.33 o                         
 -16   8   5         88.09         99.93         3.91 o                         
 -15   8   5        340.33        331.35         5.69 o                         
 -14   8   5          2.20          0.40         0.98 o                         
 -13   8   5        103.44         93.93         3.53 o                         
 -12   8   5        185.70        162.42         5.28 o                         
 -11   8   5        368.62        325.56         8.04 o                         
 -10   8   5        150.23        134.97         4.14 o                         
  -9   8   5        239.31        236.01         5.00 o                         
  -8   8   5         22.84         27.52         2.03 o                         
  -7   8   5          4.42          0.47         1.62 o                         
  -6   8   5         42.24         41.51         2.25 o                         
  -5   8   5         15.83         16.64         1.82 o                         
  -4   8   5         34.86         48.27         5.53 o                         
  -3   8   5        179.02        197.28         5.90 o                         
  -2   8   5        223.21        253.00         7.63 o                         
  -1   8   5         10.02         71.63         6.87 o                         
   0   8   5         34.39         49.88         5.39 o                         
   1   8   5        347.43        363.78        10.25 o                         
   2   8   5        148.89        178.82         5.04 o                         
   3   8   5        133.11        128.29         3.41 o                         
   4   8   5          0.23          2.23         1.57 o                         
   5   8   5          7.22          4.45         1.66 o                         
   6   8   5         49.87         39.86         2.29 o                         
   7   8   5        213.89        192.76         5.17 o                         
   8   8   5          4.69         -0.74         1.52 o                         
   9   8   5        129.55        107.58         2.95 o                         
  10   8   5          0.17         -0.01         0.84 o                         
  11   8   5         14.45          1.87         2.66 o                         
  12   8   5         29.11         28.84         1.93 o                         
  13   8   5          1.29          1.19         1.63 o                         
  14   8   5        539.87        530.88        13.34 o                         
  15   8   5         32.27         27.91         3.26 o                         
  16   8   5        325.53        263.83        20.39 o                         
  17   8   5        207.27        154.01         7.19 o                         
 -16   9   5          3.89          3.73         1.65 o                         
 -15   9   5         58.54         44.86         5.26 o                         
 -14   9   5         48.61         45.01         2.08 o                         
 -13   9   5         65.81         59.95         3.55 o                         
 -12   9   5         45.91         35.92         2.44 o                         
 -11   9   5         90.00         77.11         2.34 o                         
 -10   9   5        540.23        473.98        21.51 o                         
  -9   9   5          0.57          0.89         0.94 o                         
  -8   9   5         48.58         18.25         7.02 o                         
  -7   9   5        112.18         82.68        14.07 o                         
  -6   9   5          1.31          1.17         0.79 o                         
  -5   9   5        181.10        141.67        16.29 o                         
  -4   9   5        469.70        444.81         7.67 o                         
  -3   9   5        313.15        386.10        15.05 o                         
  -2   9   5        259.03        339.46        11.92 o                         
  -1   9   5        191.48        255.71        12.05 o                         
   0   9   5         41.79         72.17         4.18 o                         
   1   9   5         45.07         46.74         7.17 o                         
   2   9   5        127.39        116.60         4.79 o                         
   3   9   5         47.10         57.30         2.53 o                         
   4   9   5        198.89        204.30         7.26 o                         
   5   9   5        169.44        148.28         7.29 o                         
   6   9   5         50.47         42.11         2.36 o                         
   7   9   5         57.39         45.46         7.62 o                         
   8   9   5         86.43         29.06        15.68 o                         
   9   9   5          0.90          0.19         0.21 o                         
  10   9   5        150.36         46.06        80.87 o                         
  11   9   5        278.74        249.12        16.88 o                         
  12   9   5        278.31        240.12        10.71 o                         
  13   9   5        384.38        337.17        22.77 o                         
  -7  10   5         38.32         30.74         3.38 o                         
  -6  10   5         16.59          8.88         1.56 o                         
  -5  10   5        102.17         79.26         3.61 o                         
  -4  10   5         43.61         39.64         2.72 o                         
  -3  10   5          2.05          6.73         2.40 o                         
  -2  10   5         22.65         17.04         2.71 o                         
  -1  10   5          0.97          5.56         2.39 o                         
   0  10   5         45.13         20.44         3.89 o                         
   1  10   5         38.88         27.79         2.96 o                         
   2  10   5         52.22         36.67         2.48 o                         
   3  10   5         17.43         15.41         1.77 o                         
   4  10   5         38.25         23.01         2.40 o                         
 -28   0   6        251.61        321.26         8.17 o                         
 -27   0   6        184.05        186.93         4.74 o                         
 -26   0   6        420.04        495.70         6.89 o                         
 -25   0   6       1111.90       1249.25        19.74 o                         
 -24   0   6        222.14        222.89         4.73 o                         
 -23   0   6        386.46        391.53        11.22 o                         
 -22   0   6       1731.50       1949.16        35.49 o                         
 -21   0   6        216.28        243.70         6.48 o                         
 -20   0   6        299.71        327.40         7.39 o                         
 -19   0   6        389.69        345.26         8.18 o                         
 -18   0   6        223.37        224.25         5.84 o                         
 -17   0   6       2297.41       2291.18        33.32 o                         
 -16   0   6       1373.77       1319.52        20.16 o                         
 -15   0   6       1021.36        889.10        14.77 o                         
 -14   0   6      11354.39      11116.14       137.90 o                         
 -13   0   6        566.19        504.22         9.59 o                         
 -12   0   6         83.52         77.80         2.45 o                         
 -11   0   6        804.45        721.41        10.55 o                         
 -10   0   6        543.47        463.82         8.14 o                         
  -9   0   6       4536.55       4505.38        57.17 o                         
  -8   0   6       8879.04       8674.36       122.52 o                         
  -7   0   6       4385.13       3924.66        54.93 o                         
  -6   0   6         17.37         50.92         6.27 o                         
  -5   0   6        367.82        362.75         5.94 o                         
  -4   0   6        122.22        168.93         3.37 o                         
  -3   0   6        640.85        755.45        11.53 o                         
  -2   0   6       1443.87       1560.74        22.23 o                         
  -1   0   6       2647.10       2813.73        36.52 o                         
   0   0   6       1651.40       2066.16        29.65 o                         
   1   0   6        978.99       1094.75        22.89 o                         
   2   0   6         34.64         35.19         3.25 o                         
   3   0   6        582.46        608.07        13.07 o                         
   4   0   6          7.51          7.94         1.36 o                         
   5   0   6         11.61         22.92         1.64 o                         
   6   0   6       1263.28       1288.86        29.08 o                         
   7   0   6       1680.40       1659.49        32.73 o                         
   8   0   6       2703.92       2670.63        65.06 o                         
   9   0   6        395.00        389.56         8.35 o                         
  10   0   6       2783.94       2790.87        87.01 o                         
  11   0   6        258.92        263.43         9.04 o                         
  12   0   6        181.24        207.37         5.34 o                         
  13   0   6       3188.79       3496.17        80.93 o                         
  14   0   6       6704.16       7307.52       114.74 o                         
  15   0   6       3627.78       3924.76        78.11 o                         
  16   0   6       1213.37       1327.76        24.13 o                         
  17   0   6          0.76          1.65         2.09 o                         
  18   0   6        943.83       1070.57        20.56 o                         
  19   0   6         36.42         34.35         2.78 o                         
  20   0   6          1.26          1.66         1.96 o                         
  21   0   6        439.03        501.86        10.85 o                         
  22   0   6        199.26        244.59         6.76 o                         
  23   0   6         19.14         22.57         2.51 o                         
  24   0   6         27.38         28.55         2.23 o                         
  25   0   6        180.52        207.66         6.06 o                         
  26   0   6          3.38         -0.24         2.83 o                         
 -30   1   6        449.94        476.75        26.14 o                         
 -29   1   6        326.03        428.85        25.07 o                         
 -28   1   6         73.55         74.55         2.02 o                         
 -27   1   6          7.38          4.33         0.64 o                         
 -26   1   6         28.28         18.97         2.06 o                         
 -25   1   6        118.63        111.70         1.91 o                         
 -24   1   6        119.60        116.69         2.20 o                         
 -23   1   6         40.78         34.36         1.41 o                         
 -22   1   6         42.25         48.14         1.66 o                         
 -21   1   6        247.02        244.21         3.78 o                         
 -20   1   6        227.84        236.24         3.78 o                         
 -19   1   6         24.20         21.70         1.42 o                         
 -18   1   6        145.64        136.20         2.91 o                         
 -17   1   6        270.71        226.81         4.04 o                         
 -16   1   6         54.66         58.92         2.00 o                         
 -15   1   6       1269.95       1214.86        14.24 o                         
 -14   1   6          0.54          0.96         1.13 o                         
 -13   1   6        464.53        427.30         5.05 o                         
 -12   1   6         54.64         50.04         1.54 o                         
 -11   1   6         75.79         74.36         2.19 o                         
 -10   1   6       1776.02       1714.57        15.99 o                         
  -9   1   6        227.00        185.67         3.17 o                         
  -8   1   6         28.30         16.02         1.05 o                         
  -7   1   6        820.10        725.33         7.68 o                         
  -6   1   6        424.38        399.97         4.72 o                         
  -5   1   6        161.45        198.95         4.16 o                         
  -4   1   6       1042.77       1076.57        11.01 o                         
  -3   1   6       1289.73       1414.18        15.76 o                         
  -2   1   6          2.96        204.03        12.49 o                         
  -1   1   6       1668.86       1694.12        20.19 o                         
   0   1   6       1008.63       1115.21        13.63 o                         
   1   1   6        918.11        892.04        13.78 o                         
   2   1   6          3.51         28.28         1.28 o                         
   3   1   6        436.90        431.77         5.86 o                         
   4   1   6       1409.62       1429.67        18.62 o                         
   5   1   6       2695.61       2619.21        35.45 o                         
   6   1   6       1582.11       1493.47        23.17 o                         
   7   1   6        886.42        843.75        11.99 o                         
   8   1   6       1334.61       1249.38        22.65 o                         
   9   1   6          3.16          5.25         1.00 o                         
  10   1   6         32.59         35.74         1.36 o                         
  11   1   6         67.43         60.82         1.73 o                         
  12   1   6       1201.36       1284.88        19.59 o                         
  13   1   6        432.66        456.80         8.72 o                         
  14   1   6       7466.39       7986.89        91.21 o                         
  15   1   6       1402.40       1503.08        21.26 o                         
  16   1   6        127.12        149.84         4.64 o                         
  17   1   6        155.10        164.81         3.46 o                         
  18   1   6        367.17        388.07         6.11 o                         
  19   1   6        361.59        415.36         6.35 o                         
  20   1   6        443.09        480.48         7.05 o                         
  21   1   6        604.38        707.15         9.52 o                         
  22   1   6        745.35        846.10        14.17 o                         
  23   1   6        102.40        120.04         3.62 o                         
  24   1   6         20.86         33.30         1.77 o                         
  25   1   6         25.70         26.06         1.66 o                         
  26   1   6         82.22         36.05        48.17 o                         
  27   1   6        638.13        650.66        36.45 o                         
 -29   2   6        262.72        321.36        13.46 o                         
 -28   2   6         27.49         29.50         3.31 o                         
 -27   2   6         44.94         47.87         1.60 o                         
 -26   2   6         16.09         17.13         1.30 o                         
 -25   2   6        307.52        363.69         5.43 o                         
 -24   2   6        986.15       1120.98         8.75 o                         
 -23   2   6        751.62        829.21        10.52 o                         
 -22   2   6        158.05        167.47         3.11 o                         
 -21   2   6         89.09        100.85         2.36 o                         
 -20   2   6        629.29        636.17         8.30 o                         
 -19   2   6         18.14         14.91         1.31 o                         
 -18   2   6        179.05        195.93         3.48 o                         
 -17   2   6        131.84        116.08         2.68 o                         
 -16   2   6       1836.99       1765.60        19.72 o                         
 -15   2   6       2469.52       2327.27        24.87 o                         
 -14   2   6       2537.25       2366.00        23.32 o                         
 -13   2   6        172.65        148.24         2.86 o                         
 -12   2   6        289.34        268.71         3.63 o                         
 -11   2   6       1844.93       1763.25        15.99 o                         
 -10   2   6       1591.70       1480.57        13.83 o                         
  -9   2   6        827.92        736.98         7.62 o                         
  -8   2   6       1355.77       1232.48        11.97 o                         
  -7   2   6       1262.99       1228.24        11.80 o                         
  -6   2   6        567.50        571.67         6.39 o                         
  -5   2   6        646.12        638.18         7.48 o                         
  -4   2   6        342.69        399.65         5.48 o                         
  -3   2   6         82.82        122.60         4.33 o                         
  -2   2   6       2263.38       2311.21        23.89 o                         
  -1   2   6       3134.40       3582.89        33.98 o                         
   0   2   6        711.04       1281.10        30.08 o                         
   1   2   6       1865.00       1968.66        20.45 o                         
   2   2   6         74.55        142.03         3.58 o                         
   3   2   6         34.97         40.41         1.32 o                         
   4   2   6          6.90          8.33         0.96 o                         
   5   2   6        265.67        283.70         4.36 o                         
   6   2   6        536.69        541.65         7.98 o                         
   7   2   6        665.17        634.57         9.04 o                         
   8   2   6        463.17        438.93         5.73 o                         
   9   2   6         30.93         27.40         1.29 o                         
  10   2   6          0.11          2.99         1.10 o                         
  11   2   6        192.58        189.27         2.91 o                         
  12   2   6        368.10        376.11         6.46 o                         
  13   2   6        288.23        293.15         4.76 o                         
  14   2   6         17.15         23.76         1.67 o                         
  15   2   6         36.18         32.50         1.69 o                         
  16   2   6          7.51          6.87         1.48 o                         
  17   2   6         21.24         25.85         1.77 o                         
  18   2   6        127.59        129.52         3.00 o                         
  19   2   6         87.09         94.89         2.41 o                         
  20   2   6         12.39         16.80         1.57 o                         
  21   2   6         52.72         54.22         1.86 o                         
  22   2   6         14.85         10.79         1.23 o                         
  23   2   6          7.25          4.72         1.11 o                         
  24   2   6         14.40         19.03         1.53 o                         
  25   2   6        112.12        121.83         5.65 o                         
  26   2   6          1.63          1.30         2.79 o                         
  27   2   6        108.67         77.52         4.61 o                         
 -29   3   6         70.05         71.24         5.05 o                         
 -28   3   6         34.54         34.67         3.77 o                         
 -27   3   6         63.76         71.05         2.92 o                         
 -26   3   6         40.10         42.04         1.67 o                         
 -25   3   6          3.44          3.11         0.80 o                         
 -24   3   6         13.96         14.46         1.12 o                         
 -23   3   6         43.84         44.42         1.52 o                         
 -22   3   6         25.57         27.14         1.37 o                         
 -21   3   6         17.28         17.57         1.24 o                         
 -20   3   6         77.79         70.00         1.95 o                         
 -19   3   6          6.96          4.82         1.24 o                         
 -18   3   6          0.60          2.23         1.21 o                         
 -17   3   6          1.27         -0.64         1.22 o                         
 -16   3   6        454.28        439.92         5.97 o                         
 -15   3   6          0.22         -0.96         1.29 o                         
 -14   3   6         68.71         71.34         1.90 o                         
 -13   3   6        409.99        345.30         4.23 o                         
 -12   3   6        364.20        318.89         5.39 o                         
 -11   3   6         46.10         52.50         1.61 o                         
 -10   3   6         60.95         68.52         1.81 o                         
  -9   3   6        259.90        264.99         3.73 o                         
  -8   3   6        195.84        186.21         2.86 o                         
  -7   3   6         12.87         13.88         1.09 o                         
  -6   3   6         14.32         15.90         1.09 o                         
  -5   3   6         51.56         53.13         1.64 o                         
  -4   3   6        732.67        714.71         7.87 o                         
  -3   3   6        345.38        406.89         7.11 o                         
  -2   3   6        234.35        309.26         4.64 o                         
  -1   3   6       1363.95       1447.44        14.59 o                         
   0   3   6       1215.07       1391.30        13.68 o                         
   1   3   6        495.62        605.29         9.76 o                         
   2   3   6        181.43        193.82         3.56 o                         
   3   3   6        399.91        440.14         5.89 o                         
   4   3   6        253.94        257.77         3.69 o                         
   5   3   6         96.39         88.31         2.01 o                         
   6   3   6        408.37        382.29         5.16 o                         
   7   3   6        693.03        628.99         8.79 o                         
   8   3   6        372.56        357.32         5.09 o                         
   9   3   6        195.12        180.79         3.61 o                         
  10   3   6          0.15          0.51         1.09 o                         
  11   3   6          4.95          1.28         1.14 o                         
  12   3   6        231.50        244.16         6.23 o                         
  13   3   6       1496.74       1470.63        20.86 o                         
  14   3   6        392.91        415.20         7.40 o                         
  15   3   6        317.22        343.36         5.57 o                         
  16   3   6        108.26        112.27         3.00 o                         
  17   3   6        223.62        209.59         4.50 o                         
  18   3   6        142.46        164.30         3.59 o                         
  19   3   6        195.33        219.42         4.55 o                         
  20   3   6        287.68        295.92         5.08 o                         
  21   3   6        449.26        510.16         8.11 o                         
  22   3   6        178.53        194.60         4.51 o                         
  23   3   6        343.89        413.23        11.41 o                         
  24   3   6         43.63         53.50         2.68 o                         
  25   3   6          6.43          5.55         3.20 o                         
  26   3   6          2.23          1.46         1.88 o                         
 -27   4   6          1.85          1.08         1.47 o                         
 -26   4   6          0.15         -0.55         1.93 o                         
 -25   4   6         18.94         15.87         1.26 o                         
 -24   4   6         19.62         16.67         1.04 o                         
 -23   4   6        248.58        288.53         4.87 o                         
 -22   4   6        323.49        363.67         5.64 o                         
 -21   4   6        116.25        132.17         2.68 o                         
 -20   4   6          0.20          0.66         1.13 o                         
 -19   4   6         45.50         54.80         1.93 o                         
 -18   4   6        167.21        186.19         3.66 o                         
 -17   4   6          1.94          1.88         1.30 o                         
 -16   4   6        157.59        169.64         3.81 o                         
 -15   4   6        224.18        239.31         5.15 o                         
 -14   4   6         21.50         15.25         1.35 o                         
 -13   4   6        325.28        294.93         4.19 o                         
 -12   4   6         25.17         24.35         1.51 o                         
 -11   4   6        199.08        192.50         3.28 o                         
 -10   4   6        729.86        663.63         9.22 o                         
  -9   4   6        321.36        290.39         5.46 o                         
  -8   4   6         63.72         47.15         1.65 o                         
  -7   4   6         57.89         57.27         1.79 o                         
  -6   4   6         28.35         30.64         1.55 o                         
  -5   4   6          1.01          3.22         1.15 o                         
  -4   4   6         26.00         43.32         1.98 o                         
  -3   4   6         31.14         49.03         1.80 o                         
  -2   4   6        258.73        265.41         5.19 o                         
  -1   4   6       1331.25       1363.08        16.43 o                         
   0   4   6        747.29        936.56        14.53 o                         
   1   4   6          8.82        107.40         7.41 o                         
   2   4   6        401.39        399.68         5.84 o                         
   3   4   6          0.54          5.52         1.27 o                         
   4   4   6        188.00        164.14         3.33 o                         
   5   4   6         86.04         81.91         2.36 o                         
   6   4   6          0.57          0.35         1.37 o                         
   7   4   6          0.29          1.27         1.30 o                         
   8   4   6          3.07          1.57         1.19 o                         
   9   4   6        130.15        136.20         2.58 o                         
  10   4   6          0.79          1.40         1.26 o                         
  11   4   6          1.33          7.78         1.29 o                         
  12   4   6        315.27        286.91         7.88 o                         
  13   4   6        163.53        153.09         3.98 o                         
  14   4   6        151.76        131.38         3.45 o                         
  15   4   6         49.03         44.56         2.21 o                         
  16   4   6         47.65         45.84         2.42 o                         
  17   4   6         18.43         20.89         1.87 o                         
  18   4   6         26.91         32.67         1.94 o                         
  19   4   6         10.33         12.76         1.57 o                         
  20   4   6         67.22         64.20         2.16 o                         
  21   4   6          1.92          2.19         1.22 o                         
  22   4   6         14.64         20.46         2.32 o                         
  23   4   6          7.10          1.53         0.92 o                         
  24   4   6          3.01          3.37         1.60 o                         
  25   4   6         12.51         10.21         2.50 o                         
 -26   5   6        131.60        128.19         5.49 o                         
 -25   5   6          6.22          5.33         2.51 o                         
 -24   5   6          0.10         -0.63         1.23 o                         
 -23   5   6          0.01         -0.03         0.94 o                         
 -22   5   6          0.02          0.08         0.86 o                         
 -21   5   6        128.14        128.55         2.29 o                         
 -20   5   6        137.24        148.12         3.04 o                         
 -19   5   6        244.79        239.54         4.32 o                         
 -18   5   6         68.54         81.72         2.42 o                         
 -17   5   6         88.94         83.24         2.58 o                         
 -16   5   6         90.40         86.98         2.84 o                         
 -15   5   6         18.62         14.10         1.51 o                         
 -14   5   6         13.05         15.04         1.32 o                         
 -13   5   6        370.24        334.93         5.81 o                         
 -12   5   6        261.01        230.28         3.65 o                         
 -11   5   6        785.24        683.92         9.34 o                         
 -10   5   6        262.60        229.79         3.79 o                         
  -9   5   6        213.04        195.42         4.80 o                         
  -8   5   6       1252.68       1181.52        15.39 o                         
  -7   5   6        186.52        177.22         3.41 o                         
  -6   5   6        223.34        220.23         4.24 o                         
  -5   5   6         36.85         60.14         4.25 o                         
  -4   5   6       3238.60       3148.60        33.55 o                         
  -3   5   6         58.70        487.03        35.36 o                         
  -2   5   6       2009.65       2039.43        23.88 o                         
  -1   5   6        401.36        768.87        22.21 o                         
   0   5   6         81.33        266.12        23.90 o                         
   1   5   6        827.45        884.62        10.42 o                         
   2   5   6          0.11         59.58         7.94 o                         
   3   5   6         54.83         53.38         2.08 o                         
   4   5   6        251.84        222.51         4.00 o                         
   5   5   6         46.38         45.07         1.92 o                         
   6   5   6         22.28         23.30         1.72 o                         
   7   5   6        240.78        242.03         4.36 o                         
   8   5   6        131.59        127.75         3.23 o                         
   9   5   6        227.63        204.94         3.75 o                         
  10   5   6        279.86        279.73         5.74 o                         
  11   5   6         43.52         37.80         1.75 o                         
  12   5   6         21.20         24.82         1.78 o                         
  13   5   6         37.42         36.48         2.12 o                         
  14   5   6         75.08         75.43         2.73 o                         
  15   5   6        166.60        165.50         3.93 o                         
  16   5   6         80.96         84.09         2.78 o                         
  17   5   6         47.03         49.91         2.20 o                         
  18   5   6         64.36         63.85         2.19 o                         
  19   5   6        130.03        125.24         3.25 o                         
  20   5   6         26.85         31.88         1.80 o                         
  21   5   6          0.57         -1.06         1.47 o                         
  22   5   6        195.49        198.50         7.66 o                         
  23   5   6          9.26          2.83         1.35 o                         
 -24   6   6         30.15         28.65         2.88 o                         
 -23   6   6          1.75          0.84         1.33 o                         
 -22   6   6         74.28         72.78         2.46 o                         
 -21   6   6         17.87         15.41         1.39 o                         
 -20   6   6         41.60         45.09         1.88 o                         
 -19   6   6          0.84          1.52         1.05 o                         
 -18   6   6          5.10          2.00         0.79 o                         
 -17   6   6         34.99         32.04         1.49 o                         
 -16   6   6         26.03         21.94         1.51 o                         
 -15   6   6         72.29         59.91         2.16 o                         
 -14   6   6         35.64         34.43         1.59 o                         
 -13   6   6         83.79         83.68         2.03 o                         
 -12   6   6         85.22         71.92         2.07 o                         
 -11   6   6         43.00         36.55         1.62 o                         
 -10   6   6         95.32         80.16         2.13 o                         
  -9   6   6         44.96         40.97         1.84 o                         
  -8   6   6       1484.14       1422.34        21.81 o                         
  -7   6   6        518.45        460.85         7.24 o                         
  -6   6   6          7.50         15.04         1.90 o                         
  -5   6   6        382.07        407.06         7.21 o                         
  -4   6   6         40.13         70.22         3.57 o                         
  -3   6   6        335.00        330.81         5.79 o                         
  -2   6   6         22.06         72.32         4.00 o                         
  -1   6   6         62.95         82.03         5.32 o                         
   0   6   6          3.53         17.43         2.39 o                         
   1   6   6        480.57        467.63         7.29 o                         
   2   6   6        226.49        252.46         5.99 o                         
   3   6   6         87.87         87.98         2.69 o                         
   4   6   6        157.58        150.71         3.59 o                         
   5   6   6        182.51        184.58         3.86 o                         
   6   6   6          1.84          2.05         1.58 o                         
   7   6   6         18.64         13.69         1.80 o                         
   8   6   6          2.51         -1.60         1.60 o                         
   9   6   6          0.06         -1.45         1.45 o                         
  10   6   6          3.67          3.35         1.39 o                         
  11   6   6        252.96        219.70         4.18 o                         
  12   6   6         74.17         46.44         9.71 o                         
  13   6   6        293.42        248.09         7.20 o                         
  14   6   6        265.34        270.16         7.48 o                         
  15   6   6          2.32          2.84         1.51 o                         
  16   6   6         96.08         91.37         3.35 o                         
  17   6   6         70.33         70.95         2.57 o                         
  18   6   6        208.29        206.84         9.65 o                         
  19   6   6          0.13         -0.81         1.68 o                         
  20   6   6         23.63         18.56         2.19 o                         
  21   6   6          6.66          5.27         1.69 o                         
 -21   7   6        115.68        128.21         8.06 o                         
 -20   7   6          5.43          1.60         1.50 o                         
 -19   7   6         43.16         40.83         2.01 o                         
 -18   7   6         11.06          5.27         2.25 o                         
 -17   7   6         24.44         29.06         1.78 o                         
 -16   7   6          2.67          1.38         0.81 o                         
 -15   7   6         99.40         98.98         2.89 o                         
 -14   7   6        119.83        111.37         3.13 o                         
 -13   7   6         56.46         29.20         5.43 o                         
 -12   7   6         49.70         28.57         3.01 o                         
 -11   7   6         13.88          5.70         0.98 o                         
 -10   7   6          0.81          0.01         1.44 o                         
  -9   7   6         42.97         35.70         1.92 o                         
  -8   7   6          7.88          7.30         1.49 o                         
  -7   7   6         70.24         58.51         2.17 o                         
  -6   7   6        124.91        122.79         2.81 o                         
  -5   7   6          0.58          5.87         1.91 o                         
  -4   7   6        267.82        288.70         5.51 o                         
  -3   7   6        417.87        433.18        12.06 o                         
  -2   7   6        536.31        599.47        19.94 o                         
  -1   7   6         18.74        170.80        15.85 o                         
   0   7   6         10.94         79.97        16.08 o                         
   1   7   6         65.99         68.28         3.06 o                         
   2   7   6          1.03          3.80         1.84 o                         
   3   7   6        148.93        136.95         3.45 o                         
   4   7   6         86.83         77.76         2.59 o                         
   5   7   6          6.07          6.00         1.52 o                         
   6   7   6        129.89        114.53         2.88 o                         
   7   7   6         24.25         27.08         1.97 o                         
   8   7   6        131.32        110.84         3.04 o                         
   9   7   6          0.58         -1.46         1.46 o                         
  10   7   6         28.83         13.47         2.21 o                         
  11   7   6         17.66          2.45         2.83 o                         
  12   7   6          0.83         -0.07         0.81 o                         
  13   7   6          2.29         -0.18         1.06 o                         
  14   7   6        335.14        320.25         9.55 o                         
  15   7   6        443.84        469.12        18.66 o                         
  16   7   6          1.22          0.97         1.80 o                         
  17   7   6         15.48         17.37         1.89 o                         
  18   7   6         82.13         69.56         6.73 o                         
 -17   8   6        134.16        136.97         6.27 o                         
 -16   8   6         74.28         69.88         4.63 o                         
 -15   8   6        295.29        289.73         8.77 o                         
 -14   8   6        512.64        433.11        41.10 o                         
 -13   8   6         22.33         20.58         2.67 o                         
 -12   8   6         26.74         11.68         1.78 o                         
 -11   8   6         76.35         72.32         1.92 o                         
 -10   8   6         89.02         78.92         1.99 o                         
  -9   8   6        345.42        334.07         4.90 o                         
  -8   8   6        464.92        443.75         7.46 o                         
  -7   8   6        446.81        424.16         8.46 o                         
  -6   8   6        135.48        143.57         4.03 o                         
  -5   8   6          0.22          7.41         2.47 o                         
  -4   8   6        111.49        108.84         4.30 o                         
  -3   8   6        270.88        288.68         7.14 o                         
  -2   8   6          1.82         61.76        13.08 o                         
  -1   8   6        102.50        104.86        14.84 o                         
   0   8   6        308.77        304.44        10.28 o                         
   1   8   6         13.07         71.33         9.84 o                         
   2   8   6         17.37         19.65         1.78 o                         
   3   8   6         14.45         23.85         2.18 o                         
   4   8   6        249.62        222.60         5.00 o                         
   5   8   6          5.06          4.96         1.54 o                         
   6   8   6        635.58        594.11        13.54 o                         
   7   8   6        885.37        805.68        29.08 o                         
   8   8   6         14.36         22.59         1.53 o                         
   9   8   6         78.64         40.98        13.44 o                         
  10   8   6         64.58         39.50        10.14 o                         
  11   8   6          2.22          0.23         1.91 o                         
  12   8   6         16.21         11.81         2.44 o                         
  13   8   6          6.10          3.05         2.38 o                         
  14   8   6        101.79         81.11         5.71 o                         
  15   8   6          3.07          0.91         3.24 o                         
 -12   9   6         48.08         32.14         4.37 o                         
 -11   9   6          8.64          4.80         1.59 o                         
 -10   9   6          0.15          0.35         1.71 o                         
  -9   9   6         48.67         28.80         1.80 o                         
  -8   9   6          9.53          9.46         1.37 o                         
  -7   9   6        143.80        134.32         4.41 o                         
  -6   9   6         22.53          3.36         4.06 o                         
  -5   9   6         12.08          4.76         3.64 o                         
  -4   9   6          0.15          2.27         3.04 o                         
  -3   9   6        204.81        196.54         4.99 o                         
  -2   9   6        292.87        317.56         5.67 o                         
  -1   9   6         16.35         90.72        19.16 o                         
   0   9   6         68.54         87.57         4.48 o                         
   1   9   6         78.36         69.21         3.10 o                         
   2   9   6        150.44        132.25         5.99 o                         
   3   9   6        368.14        275.94        10.96 o                         
   4   9   6         21.22         26.00         2.04 o                         
   5   9   6          0.91          1.82         1.46 o                         
   6   9   6         12.33          7.82         1.34 o                         
   7   9   6        424.04        172.16       184.49 o                         
   8   9   6        553.03        469.71        27.23 o                         
   9   9   6         87.89         67.95         6.49 o                         
 -27   1   7         79.99         -0.61         0.96 o                         
 -26   1   7          0.11          0.57         0.81 o                         
 -25   1   7         27.86         32.99         1.14 o                         
 -24   1   7         30.80         36.44         1.18 o                         
 -23   1   7         47.58         47.05         1.30 o                         
 -22   1   7        667.10        750.08         9.29 o                         
 -21   1   7          0.64          1.29         0.97 o                         
 -20   1   7         57.61         75.76         2.12 o                         
 -19   1   7        246.77        235.49         4.08 o                         
 -18   1   7          3.29          1.03         1.20 o                         
 -17   1   7        178.21        170.42         3.40 o                         
 -16   1   7         89.92         77.43         2.19 o                         
 -15   1   7        148.53        149.84         2.79 o                         
 -14   1   7          6.41          2.49         1.15 o                         
 -13   1   7        100.38         96.04         2.14 o                         
 -12   1   7         37.64         33.65         1.38 o                         
 -11   1   7        251.46        232.74         3.21 o                         
 -10   1   7         82.62         89.06         1.96 o                         
  -9   1   7          2.73          1.75         1.03 o                         
  -8   1   7        274.70        284.83         5.24 o                         
  -7   1   7       1477.47       1412.20        14.30 o                         
  -6   1   7          2.78         34.16         2.98 o                         
  -5   1   7        129.66        148.66         2.53 o                         
  -4   1   7         62.70         69.53         1.89 o                         
  -3   1   7          6.47         16.60         1.40 o                         
  -2   1   7         25.58         26.88         1.44 o                         
  -1   1   7         65.68         83.70         2.01 o                         
   0   1   7        272.42        307.89         5.43 o                         
   1   1   7         48.08         68.29         2.08 o                         
   2   1   7        721.74        753.93        13.11 o                         
   3   1   7        282.89        271.53         7.98 o                         
   4   1   7        347.39        348.05         6.50 o                         
   5   1   7         81.29         66.48         2.48 o                         
   6   1   7         87.35        103.35         2.62 o                         
   7   1   7        207.93        224.90         4.40 o                         
   8   1   7        485.81        487.31        12.82 o                         
   9   1   7         65.41         86.76         3.15 o                         
  10   1   7        630.15        663.12        12.81 o                         
  11   1   7         11.66         11.21         1.26 o                         
  12   1   7         19.68         19.76         1.70 o                         
  13   1   7         11.42         13.39         1.66 o                         
  14   1   7        656.59        743.89        10.41 o                         
  15   1   7        286.70        320.42         5.61 o                         
  16   1   7        205.78        221.42         4.31 o                         
  17   1   7         16.22         18.42         1.79 o                         
  18   1   7         16.49         12.73         1.62 o                         
  19   1   7        106.98        124.71         2.97 o                         
  20   1   7         64.13         66.09         2.44 o                         
  21   1   7         30.60         29.94         2.41 o                         
  22   1   7         14.73         15.30         1.56 o                         
  23   1   7         83.62        106.34         8.10 o                         
  24   1   7         48.27         44.56         3.06 o                         
  25   1   7          0.08         -0.20         2.23 o                         
 -26   2   7          0.08         -1.72         1.72 o                         
 -25   2   7         16.66         14.15         0.99 o                         
 -24   2   7         10.21         11.09         0.83 o                         
 -23   2   7          5.63          8.72         0.97 o                         
 -22   2   7         26.10         19.37         1.74 o                         
 -21   2   7        240.74        247.25         3.96 o                         
 -20   2   7         19.35         15.80         1.17 o                         
 -19   2   7        389.15        426.31         7.28 o                         
 -18   2   7        280.96        289.71         5.33 o                         
 -17   2   7          7.66          5.62         1.20 o                         
 -16   2   7         21.86         15.57         1.41 o                         
 -15   2   7       1232.27       1205.37        13.25 o                         
 -14   2   7        805.01        791.88         8.51 o                         
 -13   2   7        139.35        125.85         2.26 o                         
 -12   2   7        547.42        538.07         6.21 o                         
 -11   2   7       1545.14       1527.52        14.68 o                         
 -10   2   7          7.48          5.37         1.16 o                         
  -9   2   7        408.83        432.37         5.06 o                         
  -8   2   7        805.84        807.38         9.91 o                         
  -7   2   7         11.48         10.56         1.21 o                         
  -6   2   7        161.76        157.53         2.91 o                         
  -5   2   7        633.12        622.31         6.93 o                         
  -4   2   7        214.68        216.59         3.47 o                         
  -3   2   7         14.82         34.32         2.34 o                         
  -2   2   7        101.77        103.96         2.67 o                         
  -1   2   7        706.37        709.85        10.98 o                         
   0   2   7        525.24        616.45         7.96 o                         
   1   2   7        763.13        788.60        10.85 o                         
   2   2   7        913.54        928.14        15.76 o                         
   3   2   7        352.53        338.06         6.35 o                         
   4   2   7        342.88        350.06         5.74 o                         
   5   2   7        115.77        110.61         3.84 o                         
   6   2   7        437.58        445.99         7.56 o                         
   7   2   7        204.86        205.08         4.32 o                         
   8   2   7        139.07        133.28         3.05 o                         
   9   2   7        976.38        988.78        18.29 o                         
  10   2   7        533.19        539.20        10.82 o                         
  11   2   7         45.81         52.42         1.87 o                         
  12   2   7         59.11         56.51         2.14 o                         
  13   2   7        344.55        401.26         8.15 o                         
  14   2   7         29.37         31.07         1.76 o                         
  15   2   7        534.92        575.90         8.34 o                         
  16   2   7          0.51          1.71         1.47 o                         
  17   2   7        187.28        209.66         4.45 o                         
  18   2   7          4.02          5.36         1.27 o                         
  19   2   7         38.12         28.38         3.74 o                         
  20   2   7        105.80         86.62         8.86 o                         
  21   2   7         65.67         86.79         3.07 o                         
  22   2   7          0.80          2.53         1.43 o                         
  23   2   7         23.77         16.66         3.15 o                         
  24   2   7          0.57         -0.01         1.78 o                         
 -26   3   7        143.68        148.49        15.77 o                         
 -25   3   7          6.93          4.29         1.21 o                         
 -24   3   7          0.02          1.14         0.86 o                         
 -23   3   7          5.73          3.72         0.78 o                         
 -22   3   7        342.27        381.94         6.83 o                         
 -21   3   7         84.53         95.02         2.07 o                         
 -20   3   7        102.46         97.15         2.53 o                         
 -19   3   7         69.45         73.12         1.91 o                         
 -18   3   7         20.70         16.32         1.24 o                         
 -17   3   7         12.21         14.41         1.37 o                         
 -16   3   7        177.49        175.96         3.53 o                         
 -15   3   7        230.69        221.74         3.86 o                         
 -14   3   7        304.39        272.61         3.82 o                         
 -13   3   7          1.72          4.00         1.15 o                         
 -12   3   7        915.14        851.48         9.77 o                         
 -11   3   7        300.84        254.16         4.36 o                         
 -10   3   7          2.64          1.10         1.10 o                         
  -9   3   7          0.27         -1.17         1.17 o                         
  -8   3   7          3.59          1.33         1.16 o                         
  -7   3   7          2.79          2.92         1.13 o                         
  -6   3   7          1.93          2.11         1.16 o                         
  -5   3   7         31.70         29.66         1.41 o                         
  -4   3   7        218.94        232.16         3.56 o                         
  -3   3   7        187.46        215.78         3.47 o                         
  -2   3   7          5.85         46.98         2.68 o                         
  -1   3   7        670.40        669.81         7.75 o                         
   0   3   7         98.45        143.30         3.47 o                         
   1   3   7         57.18         78.11         2.81 o                         
   2   3   7        282.36        262.23         4.42 o                         
   3   3   7        844.90        818.49        13.04 o                         
   4   3   7        238.48        225.98         5.59 o                         
   5   3   7         10.31         12.27         1.36 o                         
   6   3   7        786.35        783.40        13.43 o                         
   7   3   7       1234.14       1233.15        20.13 o                         
   8   3   7        511.95        493.23         9.82 o                         
   9   3   7        179.79        164.52         3.41 o                         
  10   3   7        254.32        236.84         6.07 o                         
  11   3   7        231.75        230.30         7.10 o                         
  12   3   7         99.33         86.08         2.51 o                         
  13   3   7        116.27        121.63         3.23 o                         
  14   3   7        190.28        193.30         4.07 o                         
  15   3   7         96.74        103.04         2.78 o                         
  16   3   7        232.16        249.20         5.64 o                         
  17   3   7        702.23        809.99        14.28 o                         
  18   3   7        161.06        185.57         3.96 o                         
  19   3   7         52.46         56.63         2.13 o                         
  20   3   7          3.96          2.96         1.57 o                         
  21   3   7         73.35         79.30         3.19 o                         
  22   3   7        428.06        416.77        17.83 o                         
  23   3   7        459.53        392.01        13.48 o                         
 -25   4   7         72.80         81.65         5.23 o                         
 -24   4   7          0.20          0.32         1.71 o                         
 -23   4   7         61.98         68.48         1.94 o                         
 -22   4   7        470.72        522.78         8.03 o                         
 -21   4   7        348.26        404.20         5.80 o                         
 -20   4   7        716.13        779.16        12.17 o                         
 -19   4   7        663.17        713.14        12.08 o                         
 -18   4   7         55.46         54.07         1.95 o                         
 -17   4   7         23.61         30.61         1.68 o                         
 -16   4   7        261.87        252.43         4.57 o                         
 -15   4   7        238.38        225.06         4.70 o                         
 -14   4   7        930.29        895.40        12.21 o                         
 -13   4   7        294.77        287.00         6.60 o                         
 -12   4   7         40.55         45.75         1.81 o                         
 -11   4   7        731.24        737.80         9.96 o                         
 -10   4   7        402.98        357.24         7.05 o                         
  -9   4   7        311.66        293.90         4.75 o                         
  -8   4   7        396.68        360.61         6.32 o                         
  -7   4   7        595.89        590.91         8.34 o                         
  -6   4   7       3454.75       3381.33        36.28 o                         
  -5   4   7        758.11        828.10        15.73 o                         
  -4   4   7        183.25        254.93         7.74 o                         
  -3   4   7        940.53        991.75        12.66 o                         
  -2   4   7         41.08        193.54         8.06 o                         
  -1   4   7        504.13        683.58        17.16 o                         
   0   4   7       1138.70       1185.99        15.76 o                         
   1   4   7       1590.15       1633.52        21.15 o                         
   2   4   7       1529.79       1544.25        20.60 o                         
   3   4   7       1078.35       1092.81        17.78 o                         
   4   4   7        435.33        414.67         8.92 o                         
   5   4   7         18.60         13.08         1.44 o                         
   6   4   7        242.12        245.52         4.37 o                         
   7   4   7        203.07        186.85         3.18 o                         
   8   4   7        281.40        251.35         4.91 o                         
   9   4   7          7.31         10.26         1.32 o                         
  10   4   7        512.35        516.13         8.34 o                         
  11   4   7        589.47        546.07        13.14 o                         
  12   4   7         84.41         72.67         2.55 o                         
  13   4   7          6.23          3.66         1.89 o                         
  14   4   7         49.54         45.55         2.41 o                         
  15   4   7         45.35         44.83         2.28 o                         
  16   4   7        284.68        301.65         5.48 o                         
  17   4   7        226.62        235.87         8.36 o                         
  18   4   7         37.90         26.02         3.38 o                         
  19   4   7          5.35          3.12         1.48 o                         
  20   4   7         96.90        101.00         3.68 o                         
  21   4   7          1.00         -0.88         1.49 o                         
  22   4   7        119.06         97.19         8.12 o                         
 -23   5   7        233.54        243.26        14.34 o                         
 -22   5   7        143.68        152.18         4.89 o                         
 -21   5   7        162.90        174.82         4.17 o                         
 -20   5   7        229.04        227.24         5.27 o                         
 -19   5   7          4.39          4.01         0.98 o                         
 -18   5   7        180.78        201.04         3.94 o                         
 -17   5   7         10.16         12.54         1.28 o                         
 -16   5   7         19.30         20.96         1.45 o                         
 -15   5   7         88.16         89.12         2.53 o                         
 -14   5   7        112.66         95.41         2.68 o                         
 -13   5   7          6.74          4.64         1.10 o                         
 -12   5   7         19.44         15.59         1.28 o                         
 -11   5   7         32.20         27.81         1.45 o                         
 -10   5   7          0.10         -0.15         1.21 o                         
  -9   5   7         22.16         19.74         1.31 o                         
  -8   5   7        106.31        112.41         2.70 o                         
  -7   5   7         12.54         13.46         1.45 o                         
  -6   5   7        124.72        125.10         3.00 o                         
  -5   5   7        316.27        352.51         6.29 o                         
  -4   5   7        147.35        175.42         5.47 o                         
  -3   5   7         38.51         50.87         4.37 o                         
  -2   5   7         14.20         22.76         2.10 o                         
  -1   5   7          1.78          5.86         1.51 o                         
   0   5   7         38.76         36.45         1.87 o                         
   1   5   7        204.53        191.80         3.84 o                         
   2   5   7        688.01        637.95         9.12 o                         
   3   5   7        115.25        110.22         2.92 o                         
   4   5   7         33.75         36.28         2.03 o                         
   5   5   7         52.74         53.45         2.11 o                         
   6   5   7        159.82        136.84         3.37 o                         
   7   5   7        760.74        739.80        13.93 o                         
   8   5   7        460.81        414.62         9.25 o                         
   9   5   7        856.75        764.95        19.67 o                         
  10   5   7         25.65         40.46         1.72 o                         
  11   5   7        575.77        529.71        34.59 o                         
  12   5   7          3.73          3.46         1.42 o                         
  13   5   7        234.79        221.96         5.65 o                         
  14   5   7        338.27        356.22         8.61 o                         
  15   5   7        777.42        760.90        26.40 o                         
  16   5   7        274.24        299.40         9.94 o                         
  17   5   7        301.58        277.73        11.05 o                         
  18   5   7         56.70         62.36         5.31 o                         
  19   5   7         15.38         17.14         2.01 o                         
  20   5   7          1.95          2.02         2.13 o                         
  21   5   7         49.39         40.41         4.45 o                         
 -21   6   7        383.36        358.87        15.41 o                         
 -20   6   7        100.68        102.08         3.21 o                         
 -19   6   7         72.51         82.93         3.00 o                         
 -18   6   7         28.01         26.70         1.38 o                         
 -17   6   7         49.93         49.85         1.87 o                         
 -16   6   7        257.57        247.89         5.09 o                         
 -15   6   7        491.77        495.22         9.45 o                         
 -14   6   7        505.74        511.35        10.45 o                         
 -13   6   7       1106.95       1040.95        21.24 o                         
 -12   6   7        824.16        777.42        14.90 o                         
 -11   6   7        136.60        129.45         2.64 o                         
 -10   6   7          1.52          4.27         0.78 o                         
  -9   6   7        296.17        296.10         5.04 o                         
  -8   6   7        471.39        466.06         7.15 o                         
  -7   6   7       1454.95       1393.38        19.44 o                         
  -6   6   7         18.15         67.07         5.73 o                         
  -5   6   7        722.67        782.29        19.70 o                         
  -4   6   7       2221.74       2339.18        31.27 o                         
  -3   6   7          3.12        375.73        35.19 o                         
  -2   6   7         51.95        351.01        41.26 o                         
  -1   6   7        831.68        826.24        15.75 o                         
   0   6   7        152.67        287.83        16.01 o                         
   1   6   7       1266.03       1268.69        17.87 o                         
   2   6   7       1288.92       1316.33        18.99 o                         
   3   6   7        741.17        779.25        13.94 o                         
   4   6   7        197.42        189.38         5.12 o                         
   5   6   7        320.67        306.32         5.34 o                         
   6   6   7        247.25        228.61         5.92 o                         
   7   6   7        192.10        178.64         3.52 o                         
   8   6   7        722.32        654.39        10.66 o                         
   9   6   7        840.57        779.76        18.91 o                         
  10   6   7        120.88         77.14        13.78 o                         
  11   6   7          0.46          0.31         1.02 o                         
  12   6   7         38.08         36.53         2.15 o                         
  13   6   7          9.29          3.13         1.52 o                         
  14   6   7        181.22        168.85         7.71 o                         
  15   6   7         37.26         39.05         2.42 o                         
  16   6   7         29.43         30.41         5.05 o                         
  17   6   7          8.96          5.34         2.03 o                         
  18   6   7        148.35        111.79         6.12 o                         
 -18   7   7         18.70         21.38         2.10 o                         
 -17   7   7         89.65         95.93         6.24 o                         
 -16   7   7         26.52         32.02         2.27 o                         
 -15   7   7         45.77         43.77         2.09 o                         
 -14   7   7        326.24        319.06         8.25 o                         
 -13   7   7        115.34        128.60         4.86 o                         
 -12   7   7          1.21          2.72         1.26 o                         
 -11   7   7          0.95         -1.18         1.18 o                         
 -10   7   7          1.68         -0.11         1.28 o                         
  -9   7   7         72.67         50.01         2.01 o                         
  -8   7   7          4.77          4.01         1.37 o                         
  -7   7   7          1.14          4.72         1.20 o                         
  -6   7   7         76.32         81.32         3.41 o                         
  -5   7   7         61.84         73.84         2.53 o                         
  -4   7   7        280.80        258.02         4.80 o                         
  -3   7   7        388.99        400.71        10.83 o                         
  -2   7   7          0.04         73.58        11.30 o                         
  -1   7   7        154.72        198.11        16.31 o                         
   0   7   7        275.86        278.87         6.27 o                         
   1   7   7         45.94         75.05         5.77 o                         
   2   7   7         40.82         47.60         2.16 o                         
   3   7   7          9.62          7.16         1.76 o                         
   4   7   7        179.37        162.42         4.57 o                         
   5   7   7          7.13          8.43         1.67 o                         
   6   7   7          1.07         -0.39         1.49 o                         
   7   7   7        113.76        102.73         2.93 o                         
   8   7   7        438.40        359.73        13.36 o                         
   9   7   7        898.71        863.28        31.74 o                         
  10   7   7         90.78         89.08         7.38 o                         
  11   7   7         14.72          4.23         3.25 o                         
  12   7   7         29.44         19.88         6.09 o                         
  13   7   7          1.37         -2.23         2.89 o                         
  14   7   7        137.50        113.43         5.24 o                         
  15   7   7        691.03        541.48        19.56 o                         
 -14   8   7        209.38        154.68         9.36 o                         
 -13   8   7        320.49        276.27         9.26 o                         
 -12   8   7        128.80        122.88         4.97 o                         
 -11   8   7          3.37          3.07         1.28 o                         
 -10   8   7          0.12         -0.22         1.06 o                         
  -9   8   7         32.74         27.21         1.65 o                         
  -8   8   7         78.36         80.47         2.55 o                         
  -7   8   7        941.99        832.78        21.14 o                         
  -6   8   7        283.80        245.71         5.43 o                         
  -5   8   7        147.05        167.89         5.19 o                         
  -4   8   7        265.79        261.68         4.45 o                         
  -3   8   7          1.35         53.83         8.60 o                         
  -2   8   7          1.15         27.33         3.27 o                         
  -1   8   7        482.49        396.03        15.09 o                         
   0   8   7        308.47        331.15        10.91 o                         
   1   8   7        200.91        256.27        11.17 o                         
   2   8   7        470.80        438.31        16.84 o                         
   3   8   7        138.89        134.90         3.21 o                         
   4   8   7          0.93          4.99         1.51 o                         
   5   8   7         16.42         14.43         1.50 o                         
   6   8   7        253.11        200.29         7.33 o                         
   7   8   7        375.91        299.91        16.82 o                         
   8   8   7        388.72        333.45        10.13 o                         
   9   8   7          1.61          3.60         2.17 o                         
  10   8   7         10.36          6.64         2.13 o                         
  -3   9   7          6.33          1.24         1.25 o                         
  -2   9   7         18.89         14.28         1.45 o                         
  -1   9   7         32.36         16.41         2.07 o                         
   0   9   7          9.95         17.65         3.38 o                         
 -25   0   8          0.85          0.83         1.96 o                         
 -24   0   8         41.69         34.06         2.97 o                         
 -23   0   8        689.35        826.80        17.28 o                         
 -22   0   8        345.56        385.26         7.85 o                         
 -21   0   8        251.60        304.24         6.35 o                         
 -20   0   8          1.97          0.64         1.33 o                         
 -19   0   8        566.79        591.21        11.30 o                         
 -18   0   8        123.12        124.99         3.65 o                         
 -17   0   8        282.17        287.50         6.91 o                         
 -16   0   8         26.67         27.69         2.21 o                         
 -15   0   8         69.12         62.12         2.63 o                         
 -14   0   8         45.50         37.60         2.08 o                         
 -13   0   8        449.79        492.15         9.20 o                         
 -12   0   8        722.45        711.46        12.39 o                         
 -11   0   8        168.75        167.19         4.44 o                         
 -10   0   8        426.81        393.97         8.46 o                         
  -9   0   8       1804.78       1819.38        25.91 o                         
  -8   0   8        751.54        734.23        12.45 o                         
  -7   0   8         18.15         25.62         3.24 o                         
  -6   0   8        802.77        854.53        14.13 o                         
  -5   0   8        348.40        382.74         7.88 o                         
  -4   0   8        371.24        447.08         9.32 o                         
  -3   0   8       2493.90       2632.34        43.36 o                         
  -2   0   8       3082.34       3429.07        55.23 o                         
  -1   0   8        218.29        927.46        44.16 o                         
   0   0   8        148.07        526.69        29.26 o                         
   1   0   8        285.95        338.74        11.35 o                         
   2   0   8        142.53        162.26         6.18 o                         
   3   0   8       1783.14       1858.10        62.44 o                         
   4   0   8        323.96        328.84        10.00 o                         
   5   0   8       2570.77       2634.21        95.80 o                         
   6   0   8         54.11         49.87         5.23 o                         
   7   0   8         66.02         74.63         4.46 o                         
   8   0   8          5.23          7.20         1.98 o                         
   9   0   8       3287.07       3772.26       133.33 o                         
  10   0   8          3.75          7.51         1.67 o                         
  11   0   8        623.23        641.72        26.91 o                         
  12   0   8        245.54        230.38         9.43 o                         
  13   0   8        634.06        713.38        24.68 o                         
  14   0   8        367.35        388.58         9.51 o                         
  15   0   8          1.83          0.50         2.12 o                         
  16   0   8         74.33         61.97         3.17 o                         
  17   0   8          4.91          1.78         2.00 o                         
  18   0   8       1044.37       1201.12        25.82 o                         
  19   0   8       1248.69       1450.76        49.59 o                         
  20   0   8         72.13        114.35         7.57 o                         
  21   0   8        265.69        253.38        16.50 o                         
  22   0   8         40.15         20.06         3.80 o                         
 -25   1   8        346.12        361.66        32.95 o                         
 -24   1   8        423.81        537.66        29.95 o                         
 -23   1   8        113.16        106.37         2.46 o                         
 -22   1   8        426.04        492.43         7.98 o                         
 -21   1   8         13.70         20.43         1.04 o                         
 -20   1   8        174.47        168.06         2.75 o                         
 -19   1   8        694.98        747.12        13.10 o                         
 -18   1   8         24.07         18.71         1.21 o                         
 -17   1   8        340.37        328.89         5.21 o                         
 -16   1   8         24.99         24.84         1.55 o                         
 -15   1   8        103.80        105.84         2.46 o                         
 -14   1   8         32.34         28.23         1.32 o                         
 -13   1   8         64.77         57.55         1.70 o                         
 -12   1   8        316.41        336.27         4.50 o                         
 -11   1   8       1052.92       1049.25        11.45 o                         
 -10   1   8       1062.22       1054.12        11.24 o                         
  -9   1   8         36.93         36.67         1.57 o                         
  -8   1   8          3.72          1.90         1.17 o                         
  -7   1   8        396.10        406.30         5.13 o                         
  -6   1   8          0.37          9.83         1.29 o                         
  -5   1   8         21.93         31.13         1.49 o                         
  -4   1   8         59.53         73.31         2.07 o                         
  -3   1   8         10.16         13.07         1.46 o                         
  -2   1   8         22.82         27.55         1.88 o                         
  -1   1   8        187.32        193.03         4.13 o                         
   0   1   8         49.62         68.09         2.20 o                         
   1   1   8        106.14         93.25         2.84 o                         
   2   1   8        199.29        207.44         6.01 o                         
   3   1   8          8.50          3.67         1.38 o                         
   4   1   8          0.63          0.89         1.32 o                         
   5   1   8         58.14         57.69         1.83 o                         
   6   1   8        484.47        503.08        13.25 o                         
   7   1   8        468.31        520.20        11.41 o                         
   8   1   8         31.86         39.11         1.59 o                         
   9   1   8        443.29        489.02         8.97 o                         
  10   1   8        393.64        419.99        11.71 o                         
  11   1   8          4.79          4.75         1.44 o                         
  12   1   8         84.82         74.35         2.40 o                         
  13   1   8        205.20        238.47         4.65 o                         
  14   1   8         61.08         67.67         2.56 o                         
  15   1   8        167.83        180.52         3.77 o                         
  16   1   8          1.11          1.06         1.43 o                         
  17   1   8          1.40          0.43         1.37 o                         
  18   1   8        229.53        254.67         4.97 o                         
  19   1   8       1712.20       2013.73        52.72 o                         
  20   1   8        674.13        695.24        52.08 o                         
  21   1   8        127.96         93.05         8.85 o                         
  22   1   8        278.92        236.46        25.49 o                         
 -24   2   8         98.79        111.84         3.80 o                         
 -23   2   8         11.16         11.50         1.13 o                         
 -22   2   8         10.04         10.37         1.10 o                         
 -21   2   8          1.27         -0.57         0.96 o                         
 -20   2   8         64.27         60.08         6.93 o                         
 -19   2   8        604.36        653.33        11.32 o                         
 -18   2   8        189.91        197.47         3.80 o                         
 -17   2   8         12.83         14.99         1.17 o                         
 -16   2   8        114.36        110.76         2.46 o                         
 -15   2   8          4.28          3.92         1.15 o                         
 -14   2   8          0.21         -0.67         1.00 o                         
 -13   2   8          4.93          2.51         1.08 o                         
 -12   2   8         30.09         29.18         1.34 o                         
 -11   2   8        412.38        436.71         5.47 o                         
 -10   2   8       1584.08       1528.68        16.06 o                         
  -9   2   8        748.94        724.96         8.41 o                         
  -8   2   8        348.33        325.23         4.43 o                         
  -7   2   8        307.07        344.80         6.76 o                         
  -6   2   8       2271.10       2310.43        26.70 o                         
  -5   2   8         95.82        237.09         8.55 o                         
  -4   2   8       1032.39       1020.87        13.90 o                         
  -3   2   8        932.30       1014.35        11.87 o                         
  -2   2   8        359.72        566.48        12.12 o                         
  -1   2   8         32.65        206.68        10.82 o                         
   0   2   8          9.85         46.67         2.55 o                         
   1   2   8         14.00         18.16         1.30 o                         
   2   2   8        172.34        190.87         3.80 o                         
   3   2   8       1203.29       1232.19        22.64 o                         
   4   2   8       1821.43       1798.97        37.86 o                         
   5   2   8       1025.28       1040.06        21.26 o                         
   6   2   8        130.59        128.07         4.54 o                         
   7   2   8         12.82         19.38         1.39 o                         
   8   2   8         21.62         25.27         1.41 o                         
   9   2   8          7.34          7.37         1.24 o                         
  10   2   8        207.37        226.08         4.23 o                         
  11   2   8       1013.85       1075.27        22.94 o                         
  12   2   8        339.59        375.53         7.13 o                         
  13   2   8         77.34         76.45         2.50 o                         
  14   2   8         10.80         10.18         1.54 o                         
  15   2   8         48.10         59.08         2.41 o                         
  16   2   8        230.01        278.06         6.32 o                         
  17   2   8        550.82        595.46        13.49 o                         
  18   2   8        370.21        415.58        11.25 o                         
  19   2   8          6.65          5.72         2.00 o                         
  20   2   8        117.59         99.77         5.10 o                         
  21   2   8         13.49         15.75         2.92 o                         
 -24   3   8         49.91         45.24         2.73 o                         
 -23   3   8        105.88        107.21         3.30 o                         
 -22   3   8         86.17        102.57         2.93 o                         
 -21   3   8        248.02        289.55         5.12 o                         
 -20   3   8        133.61        144.01         3.72 o                         
 -19   3   8        120.89        120.47         3.68 o                         
 -18   3   8        159.12        188.37         5.64 o                         
 -17   3   8         65.73         69.72         2.16 o                         
 -16   3   8        206.68        204.71         4.37 o                         
 -15   3   8         32.07         21.70         1.78 o                         
 -14   3   8         46.17         48.40         1.35 o                         
 -13   3   8         59.16         49.40         1.51 o                         
 -12   3   8        130.49        123.61         2.34 o                         
 -11   3   8        323.66        308.98         4.43 o                         
 -10   3   8        313.43        300.69         4.42 o                         
  -9   3   8          1.88          2.30         1.23 o                         
  -8   3   8         13.67         12.65         1.43 o                         
  -7   3   8        781.28        740.78         9.74 o                         
  -6   3   8        139.32        151.22         3.74 o                         
  -5   3   8         70.19         75.63         2.06 o                         
  -4   3   8         26.94         33.37         1.60 o                         
  -3   3   8         58.78         58.89         1.94 o                         
  -2   3   8        187.62        200.61         3.42 o                         
  -1   3   8          2.18         31.37         2.01 o                         
   0   3   8        159.02        177.62         3.27 o                         
   1   3   8        187.24        178.89         3.92 o                         
   2   3   8         56.90         67.92         2.02 o                         
   3   3   8         55.00         56.43         1.96 o                         
   4   3   8         47.10         46.97         1.85 o                         
   5   3   8         20.57         22.42         1.52 o                         
   6   3   8         79.39         86.62         2.27 o                         
   7   3   8        165.03        156.81         3.82 o                         
   8   3   8        253.76        244.28         4.04 o                         
   9   3   8        105.87        106.36         2.40 o                         
  10   3   8         15.65         11.31         1.21 o                         
  11   3   8        256.41        235.60        14.76 o                         
  12   3   8         74.98         73.00         2.46 o                         
  13   3   8          0.24         -0.42         1.54 o                         
  14   3   8         21.94         20.42         1.73 o                         
  15   3   8         81.06         91.58         3.63 o                         
  16   3   8         63.16         63.49         2.21 o                         
  17   3   8         98.82         94.45         2.84 o                         
  18   3   8        234.17        261.79         6.30 o                         
  19   3   8         24.46         15.13         3.65 o                         
  20   3   8         10.64          6.33         2.28 o                         
 -23   4   8          0.04          2.42         1.52 o                         
 -22   4   8          0.11         -0.88         0.99 o                         
 -21   4   8         58.08         62.94         2.89 o                         
 -20   4   8         94.92        110.01         2.65 o                         
 -19   4   8          2.51          3.69         0.82 o                         
 -18   4   8         52.77         45.97         1.47 o                         
 -17   4   8        133.85        125.59         8.07 o                         
 -16   4   8          5.13          5.32         0.96 o                         
 -15   4   8          8.76          5.77         1.08 o                         
 -14   4   8         51.25         36.85         4.10 o                         
 -13   4   8         34.59         29.21         1.30 o                         
 -12   4   8         60.34         58.31         1.67 o                         
 -11   4   8         51.83         52.53         1.67 o                         
 -10   4   8         77.38         75.99         1.94 o                         
  -9   4   8         96.71         96.96         2.43 o                         
  -8   4   8         15.01         13.50         1.30 o                         
  -7   4   8         75.22         76.04         2.04 o                         
  -6   4   8         56.03         61.79         3.28 o                         
  -5   4   8       1264.82       1290.94        16.42 o                         
  -4   4   8       1152.55       1278.81        21.54 o                         
  -3   4   8          1.48        184.06        18.87 o                         
  -2   4   8          0.98        136.97        10.98 o                         
  -1   4   8         17.04         18.99         1.52 o                         
   0   4   8         47.51         52.36         1.93 o                         
   1   4   8        168.98        168.69         3.22 o                         
   2   4   8        191.69        181.02         4.30 o                         
   3   4   8         59.81         61.35         2.16 o                         
   4   4   8        434.77        417.51         9.02 o                         
   5   4   8        139.69        142.01         3.35 o                         
   6   4   8        104.13         82.53         2.90 o                         
   7   4   8          2.89          5.30         1.28 o                         
   8   4   8        432.57        396.44         6.51 o                         
   9   4   8         20.39         20.02         1.31 o                         
  10   4   8        130.04        110.51         4.83 o                         
  11   4   8          3.58          1.02         0.79 o                         
  12   4   8        123.30        109.49         3.13 o                         
  13   4   8        235.46        232.30         5.04 o                         
  14   4   8          0.86          1.72         0.82 o                         
  15   4   8         11.24         10.88         1.52 o                         
  16   4   8         66.14         68.38         2.42 o                         
  17   4   8        101.70         84.83        13.29 o                         
  18   4   8        330.98        295.73        16.49 o                         
  19   4   8         70.86         38.48         2.74 o                         
 -20   5   8        190.37        183.65         6.44 o                         
 -19   5   8          6.97          8.77         1.15 o                         
 -18   5   8        155.85        156.98         3.32 o                         
 -17   5   8         32.30         38.84         1.46 o                         
 -16   5   8         91.26         89.02         1.94 o                         
 -15   5   8        125.70        122.64         4.16 o                         
 -14   5   8          3.71          1.74         1.22 o                         
 -13   5   8         63.71         34.84         5.54 o                         
 -12   5   8         86.18         72.25         2.26 o                         
 -11   5   8          0.25         -0.84         1.08 o                         
 -10   5   8        205.35        178.83         4.77 o                         
  -9   5   8         55.44         48.52         1.67 o                         
  -8   5   8          0.00          0.19         1.19 o                         
  -7   5   8        403.91        404.16         5.80 o                         
  -6   5   8         83.66         86.62         5.04 o                         
  -5   5   8        536.25        510.46         7.21 o                         
  -4   5   8          0.46         43.84         3.92 o                         
  -3   5   8        142.04        141.23         5.49 o                         
  -2   5   8         23.91         33.68         1.77 o                         
  -1   5   8        244.82        250.48         3.69 o                         
   0   5   8         34.43         56.75         3.03 o                         
   1   5   8        330.17        325.98         5.16 o                         
   2   5   8        194.25        190.93         3.78 o                         
   3   5   8         64.60         62.16         2.05 o                         
   4   5   8          3.46          2.77         1.33 o                         
   5   5   8         30.00         30.53         1.65 o                         
   6   5   8         47.96         55.41         1.91 o                         
   7   5   8          0.87          0.25         1.25 o                         
   8   5   8         18.86         17.66         1.30 o                         
   9   5   8         37.59         30.19         1.81 o                         
  10   5   8         55.70         19.50         6.88 o                         
  11   5   8          3.01          2.12         1.60 o                         
  12   5   8         18.38         14.53         1.79 o                         
  13   5   8        129.80        132.67         3.95 o                         
  14   5   8        113.58         99.59         4.88 o                         
  15   5   8         18.42         11.23         3.04 o                         
  16   5   8          9.76          5.01         1.97 o                         
  17   5   8          4.40         -2.24         3.05 o                         
 -18   6   8         15.11         11.61         1.47 o                         
 -17   6   8          0.77         -0.60         1.28 o                         
 -16   6   8        147.65        136.69         4.24 o                         
 -15   6   8         41.59         43.55         2.42 o                         
 -14   6   8         69.11         70.01         3.68 o                         
 -13   6   8          0.52          0.12         0.51 o                         
 -12   6   8         12.08          5.17         0.99 o                         
 -11   6   8          2.28          2.77         0.67 o                         
 -10   6   8        101.19         93.51         1.84 o                         
  -9   6   8         59.80         45.97         3.83 o                         
  -8   6   8        394.87        394.49         8.73 o                         
  -7   6   8         41.65         48.70         2.48 o                         
  -6   6   8        283.75        252.74         5.98 o                         
  -5   6   8        593.39        589.21        10.60 o                         
  -4   6   8        318.48        333.47         5.62 o                         
  -3   6   8        482.82        512.86        16.97 o                         
  -2   6   8        303.86        334.95         8.24 o                         
  -1   6   8          6.49        128.63         8.92 o                         
   0   6   8        256.73        273.65         7.88 o                         
   1   6   8          7.77         16.72         3.35 o                         
   2   6   8        133.51        122.57         2.76 o                         
   3   6   8         48.70         46.73         1.87 o                         
   4   6   8         22.31         20.56         1.52 o                         
   5   6   8         15.72         10.48         1.41 o                         
   6   6   8         16.76         14.62         1.38 o                         
   7   6   8        165.66        149.54         3.67 o                         
   8   6   8        188.01        122.96        20.64 o                         
   9   6   8         18.85          2.20         2.83 o                         
  10   6   8         27.11         26.68         2.33 o                         
  11   6   8          0.49          0.62         2.05 o                         
  12   6   8          0.56         -0.89         0.89 o                         
  13   6   8         13.70         10.92         2.30 o                         
  14   6   8          7.50         -0.74         1.88 o                         
 -14   7   8          7.62          5.77         1.03 o                         
 -13   7   8         20.20         16.93         1.77 o                         
 -12   7   8         18.63         13.35         1.74 o                         
 -11   7   8          8.97          7.09         1.91 o                         
 -10   7   8         70.32         44.23         2.82 o                         
  -9   7   8         18.56         17.14         1.54 o                         
  -8   7   8          4.34         -0.54         1.38 o                         
  -7   7   8        206.97        168.91         6.03 o                         
  -6   7   8          8.32          4.57         1.56 o                         
  -5   7   8         44.74         48.58         2.69 o                         
  -4   7   8        353.38        301.64         8.87 o                         
  -3   7   8          0.43         40.08         4.74 o                         
  -2   7   8         75.58        103.16         2.60 o                         
  -1   7   8         36.01         49.52         3.14 o                         
   0   7   8        147.36        135.29        10.98 o                         
   1   7   8        166.97        168.08         4.24 o                         
   2   7   8        125.75        111.62         2.85 o                         
   3   7   8         28.15         26.11         1.90 o                         
   4   7   8          7.64          8.30         1.61 o                         
   5   7   8         62.36         56.63         2.45 o                         
   6   7   8          7.93          4.19         1.18 o                         
   7   7   8        168.90         58.50        27.73 o                         
   8   7   8         12.39         11.64         3.15 o                         
   9   7   8          1.12          3.13         2.50 o                         
  10   7   8         57.42         47.13         3.83 o                         
  -5   8   8        201.08        107.94         3.77 o                         
  -4   8   8        226.44        154.80         5.48 o                         
  -3   8   8        154.40        134.41         3.80 o                         
  -2   8   8        111.44        109.19         3.31 o                         
  -1   8   8        148.96        121.58        10.86 o                         
   0   8   8          6.37         28.62         6.41 o                         
   1   8   8         76.18         48.20         5.18 o                         
   2   8   8        348.80        172.71        14.96 o                         
 -22   1   9         22.83         21.26         1.49 o                         
 -21   1   9          6.40         12.71         1.21 o                         
 -20   1   9          4.22          4.61         1.29 o                         
 -19   1   9          5.54          3.06         0.98 o                         
 -18   1   9         22.37         18.68         1.18 o                         
 -17   1   9          3.26          3.70         1.00 o                         
 -16   1   9         76.56         86.70         2.46 o                         
 -15   1   9         45.27         43.11         1.59 o                         
 -14   1   9         45.73         30.40         2.20 o                         
 -13   1   9         28.77         28.55         1.25 o                         
 -12   1   9         10.97          8.39         0.91 o                         
 -11   1   9         50.04         60.84         1.59 o                         
 -10   1   9        453.21        478.75         5.75 o                         
  -9   1   9         17.46         17.31         1.19 o                         
  -8   1   9         15.90         15.84         1.24 o                         
  -7   1   9        117.92        110.95         2.27 o                         
  -6   1   9          0.40          7.62         1.21 o                         
  -5   1   9        293.10        309.04         4.52 o                         
  -4   1   9         32.49         61.34         2.33 o                         
  -3   1   9        214.16        263.70         4.76 o                         
  -2   1   9        179.34        214.86         4.37 o                         
  -1   1   9          2.19         53.51         2.56 o                         
   0   1   9         28.31         51.40         2.08 o                         
   1   1   9         20.14         22.05         1.69 o                         
   2   1   9          0.17          0.72         1.44 o                         
   3   1   9        179.34        194.79         4.95 o                         
   4   1   9        129.98        142.43         2.98 o                         
   5   1   9         89.30         87.21         2.24 o                         
   6   1   9        230.39        265.31         6.84 o                         
   7   1   9          8.04          5.02         1.19 o                         
   8   1   9        259.12        263.29         7.91 o                         
   9   1   9         47.95         54.69         1.82 o                         
  10   1   9          0.51          0.08         0.67 o                         
  11   1   9         23.39         17.71         3.73 o                         
  12   1   9          1.64          2.25         1.67 o                         
  13   1   9          2.48         -0.81         1.51 o                         
  14   1   9          0.10         -0.79         1.76 o                         
  15   1   9         24.80         25.90         1.99 o                         
  16   1   9         82.22         87.18         7.69 o                         
  17   1   9         11.33          9.73         3.41 o                         
  18   1   9         15.07         13.25         2.86 o                         
 -22   2   9          4.98          4.02         1.19 o                         
 -21   2   9          8.58          9.96         1.19 o                         
 -20   2   9          1.32          1.47         1.18 o                         
 -19   2   9         28.10         25.24         1.39 o                         
 -18   2   9         51.64         57.34         1.82 o                         
 -17   2   9         20.07         23.93         1.40 o                         
 -16   2   9         22.84         24.15         1.28 o                         
 -15   2   9          3.04          2.06         0.99 o                         
 -14   2   9         43.48         33.09         2.90 o                         
 -13   2   9          0.85         -0.23         0.92 o                         
 -12   2   9         96.48         90.82         1.89 o                         
 -11   2   9          1.61          3.96         1.02 o                         
 -10   2   9        313.25        315.75         4.21 o                         
  -9   2   9        154.15        142.08         2.56 o                         
  -8   2   9          2.07          1.03         1.05 o                         
  -7   2   9         68.84         75.97         1.95 o                         
  -6   2   9        405.55        422.53         5.40 o                         
  -5   2   9        357.64        402.90         5.23 o                         
  -4   2   9        106.40        158.75         4.27 o                         
  -3   2   9        691.71        792.70        10.15 o                         
  -2   2   9         10.29         93.66         5.33 o                         
  -1   2   9         39.84        165.44         5.56 o                         
   0   2   9        493.39        557.38         8.44 o                         
   1   2   9         54.89         73.90         2.54 o                         
   2   2   9         85.16         92.09         2.26 o                         
   3   2   9         88.48         98.89         2.27 o                         
   4   2   9          8.22          9.42         1.31 o                         
   5   2   9        200.31        218.39         3.86 o                         
   6   2   9         37.85         34.60         1.56 o                         
   7   2   9        232.55        231.66         4.47 o                         
   8   2   9        132.03        113.64         4.11 o                         
   9   2   9         86.50         85.67         2.67 o                         
  10   2   9         28.65         11.29         4.09 o                         
  11   2   9          0.58          0.15         1.13 o                         
  12   2   9        146.59        160.41         4.59 o                         
  13   2   9        121.96        109.38         3.41 o                         
  14   2   9        121.42        114.15         4.16 o                         
  15   2   9         29.21         22.90         2.02 o                         
  16   2   9        118.71        112.53         7.91 o                         
  17   2   9         25.82         15.63         3.24 o                         
  18   2   9        132.25         93.18         7.18 o                         
 -21   3   9         85.38         59.36         4.39 o                         
 -20   3   9          0.33          0.57         1.01 o                         
 -19   3   9         40.86         38.50         2.18 o                         
 -18   3   9         41.16         36.99         2.08 o                         
 -17   3   9        388.84        400.24         9.53 o                         
 -16   3   9        524.88        565.65        14.57 o                         
 -15   3   9         56.78         55.38         1.76 o                         
 -14   3   9         77.49         75.93         1.92 o                         
 -13   3   9         60.75         41.69         4.17 o                         
 -12   3   9        333.26        348.88         3.08 o                         
 -11   3   9       1143.89       1157.66        19.64 o                         
 -10   3   9          2.47          7.58         1.07 o                         
  -9   3   9          3.55          8.21         1.08 o                         
  -8   3   9         68.46         70.30         1.67 o                         
  -7   3   9         16.81         13.75         1.17 o                         
  -6   3   9         93.52         87.85         2.07 o                         
  -5   3   9          2.23          4.21         1.15 o                         
  -4   3   9         62.02         82.40         2.28 o                         
  -3   3   9        398.25        413.29         8.48 o                         
  -2   3   9         60.99        104.19         2.86 o                         
  -1   3   9          3.90         73.61         3.55 o                         
   0   3   9         27.49         41.19         1.87 o                         
   1   3   9        106.15         97.02         2.41 o                         
   2   3   9         58.17         58.26         2.18 o                         
   3   3   9         42.92         34.56         2.73 o                         
   4   3   9         74.15         72.72         1.91 o                         
   5   3   9         36.08         34.57         1.42 o                         
   6   3   9          8.20          8.39         1.16 o                         
   7   3   9         36.69         33.21         1.32 o                         
   8   3   9          1.48          1.53         0.98 o                         
   9   3   9         90.46         53.13         7.42 o                         
  10   3   9        116.55        100.27         5.96 o                         
  11   3   9         82.51         86.07         4.18 o                         
  12   3   9        186.61        171.85         4.28 o                         
  13   3   9        197.46        182.15        14.79 o                         
  14   3   9          0.35         -0.19         2.44 o                         
  15   3   9          2.78          2.14         3.05 o                         
  16   3   9        146.62        119.66         9.25 o                         
 -19   4   9         21.27         20.25         2.53 o                         
 -18   4   9         14.47         10.69         1.12 o                         
 -17   4   9         15.03         13.28         1.40 o                         
 -16   4   9         31.95         37.12         2.49 o                         
 -15   4   9        121.76        114.29         4.41 o                         
 -14   4   9        134.05        118.35         3.54 o                         
 -13   4   9         13.16          8.74         0.91 o                         
 -12   4   9         17.70         10.43         1.35 o                         
 -11   4   9        174.30        167.46         2.57 o                         
 -10   4   9        131.63        115.44         3.36 o                         
  -9   4   9         29.24         21.81         1.06 o                         
  -8   4   9         17.27         10.53         1.34 o                         
  -7   4   9         26.73         16.58         1.98 o                         
  -6   4   9         33.93         33.13         1.39 o                         
  -5   4   9         42.86         49.23         1.65 o                         
  -4   4   9         44.54         58.01         1.87 o                         
  -3   4   9        134.46        106.53        11.06 o                         
  -2   4   9        209.27        215.32         4.45 o                         
  -1   4   9        215.08        238.63         3.92 o                         
   0   4   9        247.06        276.73         5.78 o                         
   1   4   9        120.18        122.86         2.57 o                         
   2   4   9         90.80         87.54         2.50 o                         
   3   4   9        131.17        120.32         2.56 o                         
   4   4   9        196.05        198.51         4.21 o                         
   5   4   9        142.81        151.78         2.75 o                         
   6   4   9       1253.75       1166.95        21.83 o                         
   7   4   9        405.86        359.42         8.79 o                         
   8   4   9        366.15        299.44        15.99 o                         
   9   4   9         39.09         11.81         6.12 o                         
  10   4   9         43.69         43.50         3.25 o                         
  11   4   9        227.82        194.67        11.40 o                         
  12   4   9        164.54        104.14        13.86 o                         
  13   4   9         33.01         30.15         5.92 o                         
  14   4   9        110.65         71.92         7.14 o                         
  15   4   9        141.78         96.67         7.42 o                         
 -16   5   9        409.07        351.56        19.53 o                         
 -15   5   9        224.00        192.59        12.55 o                         
 -14   5   9         12.94         10.16         1.95 o                         
 -13   5   9         68.57         80.21         3.09 o                         
 -12   5   9         56.30         46.59         2.58 o                         
 -11   5   9         74.86         71.64         2.32 o                         
 -10   5   9        305.77        283.75         6.14 o                         
  -9   5   9        430.73        414.52         8.63 o                         
  -8   5   9        153.42        141.30         3.73 o                         
  -7   5   9        158.71        145.48         3.33 o                         
  -6   5   9          3.62          6.18         1.36 o                         
  -5   5   9         13.35         22.08         2.40 o                         
  -4   5   9        326.99        329.52         5.11 o                         
  -3   5   9         68.00         69.87        12.38 o                         
  -2   5   9         10.49         68.41         5.56 o                         
  -1   5   9        221.41        209.20         5.06 o                         
   0   5   9        246.41        271.44         7.95 o                         
   1   5   9        128.73        145.36         3.64 o                         
   2   5   9         39.57         37.46         1.52 o                         
   3   5   9         72.21         77.31         3.14 o                         
   4   5   9          0.14          0.96         1.11 o                         
   5   5   9        239.11        190.17         5.06 o                         
   6   5   9         17.89         13.26         1.39 o                         
   7   5   9          2.45          0.33         0.67 o                         
   8   5   9          0.97         -0.09         0.31 o                         
   9   5   9         96.36         69.15         5.08 o                         
  10   5   9         10.46          5.81         3.53 o                         
  11   5   9          0.16         -0.73         3.75 o                         
  12   5   9         26.54         13.85         3.74 o                         
 -12   6   9         14.39          6.02         1.16 o                         
 -11   6   9         16.42         14.62         2.07 o                         
 -10   6   9         30.11         22.34         1.64 o                         
  -9   6   9        794.49        664.66        28.37 o                         
  -8   6   9         95.22         81.65         3.70 o                         
  -7   6   9        471.53        396.00        26.01 o                         
  -6   6   9          2.66         23.65         2.08 o                         
  -5   6   9         32.43         45.54         3.74 o                         
  -4   6   9        146.47        169.00         3.56 o                         
  -3   6   9        708.43        664.79        25.16 o                         
  -2   6   9        252.00        310.21        11.51 o                         
  -1   6   9        167.04        242.38         9.50 o                         
   0   6   9          7.16         71.56         7.18 o                         
   1   6   9         19.62         29.99         2.40 o                         
   2   6   9         77.07         62.06         3.17 o                         
   3   6   9         26.68         24.71         2.20 o                         
   4   6   9        229.97        196.13         7.55 o                         
   5   6   9        514.85        388.93        15.31 o                         
   6   6   9        279.96        186.75         8.50 o                         
   7   6   9        203.75        143.18         9.81 o                         
   8   6   9        484.05        240.39        14.34 o                         
  -4   7   9         18.26         10.37         2.32 o                         
  -3   7   9          9.55         11.58         1.16 o                         
  -2   7   9         96.99         57.99         5.64 o                         
  -1   7   9         99.52         47.77         4.76 o                         
 -18   0  10        141.12        132.80         6.02 o                         
 -17   0  10         20.49         22.38         4.63 o                         
 -16   0  10          6.80         -0.72         1.55 o                         
 -15   0  10         97.00        108.43         4.77 o                         
 -14   0  10         37.01         35.65         2.27 o                         
 -13   0  10         38.81         35.70         3.61 o                         
 -12   0  10          1.43          1.19         1.26 o                         
 -11   0  10         88.20         94.35         2.50 o                         
 -10   0  10        113.80        116.66         2.96 o                         
  -9   0  10         31.44         16.63         1.89 o                         
  -8   0  10         12.35         13.60         2.40 o                         
  -7   0  10         27.10         15.67         2.52 o                         
  -6   0  10         88.20         75.75         2.32 o                         
  -5   0  10         90.48         86.18         2.84 o                         
  -4   0  10         21.08         40.09         2.41 o                         
  -3   0  10        172.20        182.47         5.01 o                         
  -2   0  10          0.24         26.16         2.51 o                         
  -1   0  10         44.98         84.75         4.04 o                         
   0   0  10        472.58        522.96        10.88 o                         
   1   0  10        101.17        125.39         5.88 o                         
   2   0  10          5.18         18.85         2.10 o                         
   3   0  10       1920.02       2075.06        67.21 o                         
   4   0  10        279.87        363.77         8.23 o                         
   5   0  10         62.11         66.03         3.17 o                         
   6   0  10        159.25        153.77         5.42 o                         
   7   0  10        265.77        242.58        16.21 o                         
   8   0  10         73.65         37.10        24.47 o                         
   9   0  10        170.30        165.10         5.88 o                         
  10   0  10         18.24         22.19         3.85 o                         
 -18   1  10         11.07         14.07         1.02 o                         
 -17   1  10        187.24        205.12         9.70 o                         
 -16   1  10        544.56        613.50        13.94 o                         
 -15   1  10        652.83        718.93        16.01 o                         
 -14   1  10        282.52        317.77         9.37 o                         
 -13   1  10        346.14        327.08        12.27 o                         
 -12   1  10         16.11         14.38         1.01 o                         
 -11   1  10          0.69          1.46         0.82 o                         
 -10   1  10          1.62          1.43         0.67 o                         
  -9   1  10        288.98        291.66         3.51 o                         
  -8   1  10        202.90        184.42         9.70 o                         
  -7   1  10        288.72        312.23         3.94 o                         
  -6   1  10        818.71        850.89         8.37 o                         
  -5   1  10       1116.71       1238.60        11.49 o                         
  -4   1  10        115.26        264.75         7.77 o                         
  -3   1  10        132.37        283.46         8.22 o                         
  -2   1  10        255.13        371.93         5.82 o                         
  -1   1  10        101.45        171.36         3.53 o                         
   0   1  10        682.18        770.81        13.61 o                         
   1   1  10        138.87        190.09         3.37 o                         
   2   1  10        747.52        803.62        11.86 o                         
   3   1  10         25.80         43.12         2.43 o                         
   4   1  10        280.16        286.87         6.53 o                         
   5   1  10         27.20         26.68         1.58 o                         
   6   1  10        182.41        180.71         5.50 o                         
   7   1  10         64.77         63.66         5.89 o                         
   8   1  10        324.46        373.02         5.49 o                         
   9   1  10         46.13         13.57         9.35 o                         
  10   1  10          0.19         -0.30         2.41 o                         
  11   1  10         17.79         16.66         3.92 o                         
 -17   2  10         17.90         18.01         1.04 o                         
 -16   2  10         40.64         35.49         1.68 o                         
 -15   2  10         71.53         66.00         2.81 o                         
 -14   2  10          6.44          7.01         1.27 o                         
 -13   2  10         22.05         19.29         1.35 o                         
 -12   2  10          5.26          2.65         0.87 o                         
 -11   2  10        149.53        149.12         3.61 o                         
 -10   2  10          4.22          1.38         0.66 o                         
  -9   2  10         20.49         14.49         0.99 o                         
  -8   2  10          3.89          1.22         0.56 o                         
  -7   2  10         33.30         16.95         3.19 o                         
  -6   2  10         23.03         15.24         1.81 o                         
  -5   2  10         29.99         31.79         3.05 o                         
  -4   2  10        545.87        534.39         5.14 o                         
  -3   2  10        198.03        190.85        16.40 o                         
  -2   2  10        228.28        348.90         5.15 o                         
  -1   2  10        598.65        698.98        11.34 o                         
   0   2  10        163.71        216.19         4.51 o                         
   1   2  10        102.65        118.06         3.23 o                         
   2   2  10         36.93         39.25         1.65 o                         
   3   2  10         46.84         40.83         1.51 o                         
   4   2  10          0.35          0.57         1.14 o                         
   5   2  10         81.25         73.32         1.83 o                         
   6   2  10        237.11        207.98         4.41 o                         
   7   2  10         74.58         43.52         9.21 o                         
   8   2  10        121.67         83.14        25.59 o                         
   9   2  10        275.63        172.79        11.60 o                         
  10   2  10        377.15        237.94        14.74 o                         
 -16   3  10         44.11         46.30         3.73 o                         
 -15   3  10        194.41        182.94         6.12 o                         
 -14   3  10        196.95        181.40         7.34 o                         
 -13   3  10        212.17        220.13         4.23 o                         
 -12   3  10         42.43         39.63         3.94 o                         
 -11   3  10         24.83         26.34         1.22 o                         
 -10   3  10         87.73         76.84         3.60 o                         
  -9   3  10         35.23         36.90         1.44 o                         
  -8   3  10         63.41         62.67         1.51 o                         
  -7   3  10        481.85        442.09        11.93 o                         
  -6   3  10        432.11        431.01         8.29 o                         
  -5   3  10        113.46        153.67         2.91 o                         
  -4   3  10         92.34        118.68         3.13 o                         
  -3   3  10         41.56         73.36         4.13 o                         
  -2   3  10        629.67        618.38        10.76 o                         
  -1   3  10        331.33        389.20         8.18 o                         
   0   3  10         58.16        133.34         5.39 o                         
   1   3  10        213.30        217.45         3.81 o                         
   2   3  10         11.20         16.43         1.26 o                         
   3   3  10          3.59          6.78         1.17 o                         
   4   3  10        115.01        107.06         2.87 o                         
   5   3  10          2.46          4.37         1.53 o                         
   6   3  10          0.27          0.90         1.03 o                         
   7   3  10         28.15          0.05         0.27 o                         
 -12   4  10          8.86          6.93         1.98 o                         
 -11   4  10         26.67         21.96         1.75 o                         
 -10   4  10          3.74          3.16         0.71 o                         
  -9   4  10         84.97         42.37        12.57 o                         
  -8   4  10         39.57         12.41         5.53 o                         
  -7   4  10          2.82          1.90         1.90 o                         
  -6   4  10          9.92          8.79         2.66 o                         
  -5   4  10          5.30          3.36         0.92 o                         
  -4   4  10          2.94          1.81         0.56 o                         
  -3   4  10          6.34          6.52         1.28 o                         
  -2   4  10         28.25         18.86         2.10 o                         
  -1   4  10          0.17          1.64         1.45 o                         
   0   4  10         69.53         66.94         2.06 o                         
   1   4  10        303.57        274.43         7.93 o                         
   2   4  10        214.53        179.68         9.39 o                         
   3   4  10         38.01         37.54         2.79 o                         
   4   4  10          4.77          5.45         1.82 o                         
   5   4  10          7.27          2.01         1.42 o                         
   6   4  10         11.21          0.18         0.82 o                         
  -8   5  10          4.99          4.08         1.94 o                         
  -7   5  10         29.51         25.16         1.60 o                         
  -6   5  10         50.65         40.59         1.97 o                         
  -5   5  10         36.53         30.56         1.70 o                         
  -4   5  10         22.51         25.55         1.65 o                         
  -3   5  10        107.03         82.94         3.73 o                         
  -2   5  10         44.07         46.72         3.63 o                         
   0   5  10        100.21         84.40         4.22 o                         
   1   5  10         33.39         34.57         2.12 o                         
   2   5  10         61.48         35.70         2.92 o                         
   3   5  10         10.28          5.46         2.96 o                         
 -11   1  11         34.02         14.35         2.21 o                         
  -8   1  11         50.88         39.29         1.92 o                         
  -7   1  11         15.46         13.95         1.54 o                         
  -6   1  11        236.30        236.87         6.68 o                         
  -5   1  11        333.61        300.62         8.26 o                         
  -4   1  11          1.33         46.79         5.14 o                         
  -3   1  11          9.28         40.35         2.86 o                         
  -2   1  11        542.14        507.25        20.64 o                         
   0   1  11        112.58        129.36         8.67 o                         
   1   1  11        115.96        106.57         3.94 o                         
   2   1  11         86.37         68.59         2.95 o                         
   3   1  11        110.46         84.38         3.11 o                         
  -8   2  11          0.42          0.12         1.64 o                         
  -7   2  11          0.77          1.25         0.94 o                         
  -6   2  11         32.58         29.34         1.58 o                         
  -5   2  11          7.27          8.41         1.28 o                         
  -4   2  11         88.64         77.93         3.17 o                         
  -3   2  11         52.66         62.73         2.82 o                         
  -2   2  11         65.28         65.93         6.39 o                         
   0   2  11          1.40          6.84         1.60 o                         
   1   2  11         11.51         11.06         1.85 o                         
   2   2  11         95.22         68.36         2.90 o                         
  -4   3  11         13.15         47.57         5.29 o                         
  -3   3  11         52.94         59.25         2.13 o                         
  -2   3  11        101.50         75.85        11.17 o                         
                                                                                
